# Supplementary material for: Computational Investigation of GNMT-Catalyzed Methyl Transfer Reaction: Integrating MD, QM, and ML Approaches
Source: J Comput Chem. Author manuscript; Available in PMC 2026 Jun 29. (PMC13312424; doi:10.1002/jcc.70434)
Supplement: SI-3 [file NIHMS2188582-supplement-SI-3.zip › MD-frame-pdbs/clustering-P1-54209.pdb]

ATOM      1  N   VAL A   1      46.272  29.486  54.599  1.00  0.00           N0.      0
ATOM      2  H1  VAL A   1      46.316  30.383  55.060  1.00  0.00           H0.      0
ATOM      3  H2  VAL A   1      45.345  29.449  54.199  1.00  0.00           H0.      0
ATOM      4  H3  VAL A   1      46.936  29.451  53.839  1.00  0.00           H0.      0
ATOM      5  CA  VAL A   1      46.725  28.209  55.399  1.00  0.00           C0.      0
ATOM      6  HA  VAL A   1      46.142  27.988  56.293  1.00  0.00           H0.      0
ATOM      7  CB  VAL A   1      46.710  26.915  54.544  1.00  0.00           C0.      0
ATOM      8  HB  VAL A   1      47.520  26.879  53.815  1.00  0.00           H0.      0
ATOM      9  CG1 VAL A   1      46.825  25.635  55.345  1.00  0.00           C0.      0
ATOM     10 HG11 VAL A   1      46.109  25.463  56.149  1.00  0.00           H0.      0
ATOM     11 HG12 VAL A   1      46.914  24.729  54.745  1.00  0.00           H0.      0
ATOM     12 HG13 VAL A   1      47.826  25.660  55.774  1.00  0.00           H0.      0
ATOM     13  CG2 VAL A   1      45.426  26.752  53.796  1.00  0.00           C0.      0
ATOM     14 HG21 VAL A   1      44.513  26.723  54.391  1.00  0.00           H0.      0
ATOM     15 HG22 VAL A   1      45.255  27.645  53.195  1.00  0.00           H0.      0
ATOM     16 HG23 VAL A   1      45.435  25.843  53.195  1.00  0.00           H0.      0
ATOM     17  C   VAL A   1      48.147  28.423  55.895  1.00  0.00           C0.      0
ATOM     18  O   VAL A   1      49.021  28.859  55.214  1.00  0.00           O0.      0
ATOM     19  N   ASP A   2      48.389  27.944  57.102  1.00  0.00           N0.      0
ATOM     20  H   ASP A   2      47.524  27.728  57.576  1.00  0.00           H0.      0
ATOM     21  CA  ASP A   2      49.638  28.295  57.912  1.00  0.00           C0.      0
ATOM     22  HA  ASP A   2      49.873  29.348  57.758  1.00  0.00           H0.      0
ATOM     23  CB  ASP A   2      49.358  28.181  59.412  1.00  0.00           C0.      0
ATOM     24  HB2 ASP A   2      48.892  27.200  59.506  1.00  0.00           H0.      0
ATOM     25  HB3 ASP A   2      50.325  28.077  59.904  1.00  0.00           H0.      0
ATOM     26  CG  ASP A   2      48.556  29.276  60.063  1.00  0.00           C0.      0
ATOM     27  OD1 ASP A   2      47.981  30.045  59.286  1.00  0.00           O0.      0
ATOM     28  OD2 ASP A   2      48.523  29.312  61.288  1.00  0.00           O0.      0
ATOM     29  C   ASP A   2      50.899  27.463  57.523  1.00  0.00           C0.      0
ATOM     30  O   ASP A   2      52.001  27.706  58.030  1.00  0.00           O0.      0
ATOM     31  N   SER A   3      50.758  26.558  56.557  1.00  0.00           N0.      0
ATOM     32  H   SER A   3      49.834  26.456  56.163  1.00  0.00           H0.      0
ATOM     33  CA  SER A   3      51.891  25.778  56.077  1.00  0.00           C0.      0
ATOM     34  HA  SER A   3      52.389  25.329  56.936  1.00  0.00           H0.      0
ATOM     35  CB  SER A   3      51.420  24.686  55.110  1.00  0.00           C0.      0
ATOM     36  HB2 SER A   3      51.043  25.084  54.168  1.00  0.00           H0.      0
ATOM     37  HB3 SER A   3      52.280  24.040  54.931  1.00  0.00           H0.      0
ATOM     38  OG  SER A   3      50.401  23.984  55.728  1.00  0.00           O0.      0
ATOM     39  HG  SER A   3      50.430  24.257  56.647  1.00  0.00           H0.      0
ATOM     40  C   SER A   3      52.830  26.749  55.312  1.00  0.00           C0.      0
ATOM     41  O   SER A   3      52.414  27.469  54.408  1.00  0.00           O0.      0
ATOM     42  N   VAL A   4      54.110  26.807  55.582  1.00  0.00           N0.      0
ATOM     43  H   VAL A   4      54.367  26.255  56.388  1.00  0.00           H0.      0
ATOM     44  CA  VAL A   4      55.154  27.588  54.783  1.00  0.00           C0.      0
ATOM     45  HA  VAL A   4      56.091  27.670  55.333  1.00  0.00           H0.      0
ATOM     46  CB  VAL A   4      55.657  26.732  53.551  1.00  0.00           C0.      0
ATOM     47  HB  VAL A   4      56.455  27.345  53.132  1.00  0.00           H0.      0
ATOM     48  CG1 VAL A   4      56.318  25.394  53.938  1.00  0.00           C0.      0
ATOM     49 HG11 VAL A   4      57.031  25.444  54.761  1.00  0.00           H0.      0
ATOM     50 HG12 VAL A   4      55.592  24.638  54.236  1.00  0.00           H0.      0
ATOM     51 HG13 VAL A   4      56.909  25.136  53.058  1.00  0.00           H0.      0
ATOM     52  CG2 VAL A   4      54.629  26.513  52.420  1.00  0.00           C0.      0
ATOM     53 HG21 VAL A   4      55.155  25.915  51.676  1.00  0.00           H0.      0
ATOM     54 HG22 VAL A   4      53.798  25.917  52.796  1.00  0.00           H0.      0
ATOM     55 HG23 VAL A   4      54.146  27.417  52.051  1.00  0.00           H0.      0
ATOM     56  C   VAL A   4      54.859  29.076  54.378  1.00  0.00           C0.      0
ATOM     57  O   VAL A   4      55.509  29.658  53.489  1.00  0.00           O0.      0
ATOM     58  N   TYR A   5      53.928  29.697  55.134  1.00  0.00           N0.      0
ATOM     59  H   TYR A   5      53.431  29.104  55.784  1.00  0.00           H0.      0
ATOM     60  CA  TYR A   5      53.421  31.059  54.911  1.00  0.00           C0.      0
ATOM     61  HA  TYR A   5      54.306  31.683  54.789  1.00  0.00           H0.      0
ATOM     62  CB  TYR A   5      52.593  31.187  53.605  1.00  0.00           C0.      0
ATOM     63  HB2 TYR A   5      53.185  30.838  52.759  1.00  0.00           H0.      0
ATOM     64  HB3 TYR A   5      51.708  30.564  53.727  1.00  0.00           H0.      0
ATOM     65  CG  TYR A   5      52.113  32.568  53.254  1.00  0.00           C0.      0
ATOM     66  CD1 TYR A   5      52.989  33.528  52.737  1.00  0.00           C0.      0
ATOM     67  HD1 TYR A   5      54.056  33.376  52.668  1.00  0.00           H0.      0
ATOM     68  CE1 TYR A   5      52.391  34.807  52.461  1.00  0.00           C0.      0
ATOM     69  HE1 TYR A   5      53.038  35.534  51.994  1.00  0.00           H0.      0
ATOM     70  CZ  TYR A   5      51.091  35.093  52.754  1.00  0.00           C0.      0
ATOM     71  OH  TYR A   5      50.581  36.252  52.288  1.00  0.00           O0.      0
ATOM     72  HH  TYR A   5      49.626  36.250  52.380  1.00  0.00           H0.      0
ATOM     73  CE2 TYR A   5      50.270  34.134  53.240  1.00  0.00           C0.      0
ATOM     74  HE2 TYR A   5      49.212  34.318  53.358  1.00  0.00           H0.      0
ATOM     75  CD2 TYR A   5      50.811  32.914  53.556  1.00  0.00           C0.      0
ATOM     76  HD2 TYR A   5      50.190  32.073  53.824  1.00  0.00           H0.      0
ATOM     77  C   TYR A   5      52.781  31.695  56.132  1.00  0.00           C0.      0
ATOM     78  O   TYR A   5      51.862  31.047  56.756  1.00  0.00           O0.      0
ATOM     79  N   ARG A   6      53.107  32.929  56.560  1.00  0.00           N0.      0
ATOM     80  H   ARG A   6      53.920  33.289  56.080  1.00  0.00           H0.      0
ATOM     81  CA  ARG A   6      52.545  33.741  57.530  1.00  0.00           C0.      0
ATOM     82  HA  ARG A   6      51.877  33.111  58.117  1.00  0.00           H0.      0
ATOM     83  CB  ARG A   6      53.675  34.434  58.337  1.00  0.00           C0.      0
ATOM     84  HB2 ARG A   6      54.383  33.694  58.708  1.00  0.00           H0.      0
ATOM     85  HB3 ARG A   6      54.246  35.169  57.769  1.00  0.00           H0.      0
ATOM     86  CG  ARG A   6      52.929  35.104  59.545  1.00  0.00           C0.      0
ATOM     87  HG2 ARG A   6      52.201  35.844  59.213  1.00  0.00           H0.      0
ATOM     88  HG3 ARG A   6      52.433  34.278  60.056  1.00  0.00           H0.      0
ATOM     89  CD  ARG A   6      53.962  35.772  60.504  1.00  0.00           C0.      0
ATOM     90  HD2 ARG A   6      53.346  36.103  61.339  1.00  0.00           H0.      0
ATOM     91  HD3 ARG A   6      54.707  35.060  60.860  1.00  0.00           H0.      0
ATOM     92  NE  ARG A   6      54.596  37.005  59.974  1.00  0.00           N0.      0
ATOM     93  HE  ARG A   6      54.332  37.278  59.038  1.00  0.00           H0.      0
ATOM     94  CZ  ARG A   6      55.368  37.806  60.679  1.00  0.00           C0.      0
ATOM     95  NH1 ARG A   6      55.648  38.995  60.198  1.00  0.00           N0.      0
ATOM     96 HH11 ARG A   6      55.240  39.144  59.286  1.00  0.00           H0.      0
ATOM     97 HH12 ARG A   6      56.143  39.737  60.672  1.00  0.00           H0.      0
ATOM     98  NH2 ARG A   6      55.795  37.549  61.909  1.00  0.00           N0.      0
ATOM     99 HH21 ARG A   6      55.482  36.733  62.415  1.00  0.00           H0.      0
ATOM    100 HH22 ARG A   6      56.352  38.259  62.364  1.00  0.00           H0.      0
ATOM    101  C   ARG A   6      51.636  34.818  56.836  1.00  0.00           C0.      0
ATOM    102  O   ARG A   6      52.082  35.465  55.923  1.00  0.00           O0.      0
ATOM    103  N   THR A   7      50.421  34.924  57.318  1.00  0.00           N0.      0
ATOM    104  H   THR A   7      50.162  34.265  58.039  1.00  0.00           H0.      0
ATOM    105  CA  THR A   7      49.346  35.729  56.706  1.00  0.00           C0.      0
ATOM    106  HA  THR A   7      49.538  35.641  55.637  1.00  0.00           H0.      0
ATOM    107  CB  THR A   7      47.991  35.076  56.942  1.00  0.00           C0.      0
ATOM    108  HB  THR A   7      47.901  34.904  58.015  1.00  0.00           H0.      0
ATOM    109  CG2 THR A   7      46.677  35.751  56.396  1.00  0.00           C0.      0
ATOM    110 HG21 THR A   7      46.765  36.776  56.756  1.00  0.00           H0.      0
ATOM    111 HG22 THR A   7      46.528  35.767  55.316  1.00  0.00           H0.      0
ATOM    112 HG23 THR A   7      45.814  35.289  56.875  1.00  0.00           H0.      0
ATOM    113  OG1 THR A   7      48.023  33.856  56.363  1.00  0.00           O0.      0
ATOM    114  HG1 THR A   7      48.643  33.320  56.863  1.00  0.00           H0.      0
ATOM    115  C   THR A   7      49.586  37.178  57.180  1.00  0.00           C0.      0
ATOM    116  O   THR A   7      49.670  37.397  58.379  1.00  0.00           O0.      0
ATOM    117  N   ARG A   8      49.708  38.092  56.194  1.00  0.00           N0.      0
ATOM    118  H   ARG A   8      49.422  37.761  55.284  1.00  0.00           H0.      0
ATOM    119  CA  ARG A   8      49.930  39.546  56.363  1.00  0.00           C0.      0
ATOM    120  HA  ARG A   8      50.705  39.681  57.117  1.00  0.00           H0.      0
ATOM    121  CB  ARG A   8      50.425  40.158  55.111  1.00  0.00           C0.      0
ATOM    122  HB2 ARG A   8      49.864  39.729  54.280  1.00  0.00           H0.      0
ATOM    123  HB3 ARG A   8      50.062  41.186  55.095  1.00  0.00           H0.      0
ATOM    124  CG  ARG A   8      51.965  40.057  54.869  1.00  0.00           C0.      0
ATOM    125  HG2 ARG A   8      52.210  40.591  53.951  1.00  0.00           H0.      0
ATOM    126  HG3 ARG A   8      52.556  40.631  55.583  1.00  0.00           H0.      0
ATOM    127  CD  ARG A   8      52.427  38.607  54.829  1.00  0.00           C0.      0
ATOM    128  HD2 ARG A   8      52.386  38.248  55.857  1.00  0.00           H0.      0
ATOM    129  HD3 ARG A   8      51.816  38.009  54.153  1.00  0.00           H0.      0
ATOM    130  NE  ARG A   8      53.804  38.585  54.296  1.00  0.00           N0.      0
ATOM    131  HE  ARG A   8      54.134  39.523  54.117  1.00  0.00           H0.      0
ATOM    132  CZ  ARG A   8      54.604  37.539  54.303  1.00  0.00           C0.      0
ATOM    133  NH1 ARG A   8      55.827  37.699  53.850  1.00  0.00           N0.      0
ATOM    134 HH11 ARG A   8      56.087  38.650  53.634  1.00  0.00           H0.      0
ATOM    135 HH12 ARG A   8      56.387  36.870  53.708  1.00  0.00           H0.      0
ATOM    136  NH2 ARG A   8      54.254  36.356  54.664  1.00  0.00           N0.      0
ATOM    137 HH21 ARG A   8      53.309  36.194  54.983  1.00  0.00           H0.      0
ATOM    138 HH22 ARG A   8      54.884  35.569  54.708  1.00  0.00           H0.      0
ATOM    139  C   ARG A   8      48.843  40.259  57.120  1.00  0.00           C0.      0
ATOM    140  O   ARG A   8      48.823  41.504  57.110  1.00  0.00           O0.      0
ATOM    141  N   SER A   9      47.861  39.635  57.721  1.00  0.00           N0.      0
ATOM    142  H   SER A   9      47.979  38.633  57.763  1.00  0.00           H0.      0
ATOM    143  CA  SER A   9      46.623  40.290  58.274  1.00  0.00           C0.      0
ATOM    144  HA  SER A   9      46.427  41.230  57.757  1.00  0.00           H0.      0
ATOM    145  CB  SER A   9      45.415  39.298  58.363  1.00  0.00           C0.      0
ATOM    146  HB2 SER A   9      45.256  38.890  57.365  1.00  0.00           H0.      0
ATOM    147  HB3 SER A   9      45.611  38.481  59.057  1.00  0.00           H0.      0
ATOM    148  OG  SER A   9      44.201  39.881  58.769  1.00  0.00           O0.      0
ATOM    149  HG  SER A   9      43.687  39.967  57.963  1.00  0.00           H0.      0
ATOM    150  C   SER A   9      46.867  40.826  59.658  1.00  0.00           C0.      0
ATOM    151  O   SER A   9      47.575  40.143  60.395  1.00  0.00           O0.      0
ATOM    152  N   LEU A  10      46.261  41.977  60.023  1.00  0.00           N0.      0
ATOM    153  H   LEU A  10      45.717  42.473  59.331  1.00  0.00           H0.      0
ATOM    154  CA  LEU A  10      46.374  42.599  61.398  1.00  0.00           C0.      0
ATOM    155  HA  LEU A  10      47.439  42.595  61.631  1.00  0.00           H0.      0
ATOM    156  CB  LEU A  10      45.851  44.060  61.222  1.00  0.00           C0.      0
ATOM    157  HB2 LEU A  10      46.397  44.668  60.501  1.00  0.00           H0.      0
ATOM    158  HB3 LEU A  10      44.833  43.963  60.845  1.00  0.00           H0.      0
ATOM    159  CG  LEU A  10      45.912  44.971  62.449  1.00  0.00           C0.      0
ATOM    160  HG  LEU A  10      45.414  44.489  63.290  1.00  0.00           H0.      0
ATOM    161  CD1 LEU A  10      47.365  45.334  62.760  1.00  0.00           C0.      0
ATOM    162 HD11 LEU A  10      47.379  45.858  63.716  1.00  0.00           H0.      0
ATOM    163 HD12 LEU A  10      47.905  44.389  62.812  1.00  0.00           H0.      0
ATOM    164 HD13 LEU A  10      47.849  45.938  61.993  1.00  0.00           H0.      0
ATOM    165  CD2 LEU A  10      45.148  46.274  62.101  1.00  0.00           C0.      0
ATOM    166 HD21 LEU A  10      45.609  46.927  62.843  1.00  0.00           H0.      0
ATOM    167 HD22 LEU A  10      45.521  46.673  61.158  1.00  0.00           H0.      0
ATOM    168 HD23 LEU A  10      44.061  46.327  62.172  1.00  0.00           H0.      0
ATOM    169  C   LEU A  10      45.637  41.684  62.478  1.00  0.00           C0.      0
ATOM    170  O   LEU A  10      45.751  41.736  63.720  1.00  0.00           O0.      0
ATOM    171  N   GLY A  11      44.835  40.749  61.991  1.00  0.00           N0.      0
ATOM    172  H   GLY A  11      44.719  40.765  60.988  1.00  0.00           H0.      0
ATOM    173  CA  GLY A  11      44.284  39.704  62.842  1.00  0.00           C0.      0
ATOM    174  HA2 GLY A  11      43.624  40.118  63.604  1.00  0.00           H0.      0
ATOM    175  HA3 GLY A  11      43.519  39.172  62.277  1.00  0.00           H0.      0
ATOM    176  C   GLY A  11      45.152  38.738  63.512  1.00  0.00           C0.      0
ATOM    177  O   GLY A  11      44.893  38.296  64.558  1.00  0.00           O0.      0
ATOM    178  N   VAL A  12      46.268  38.450  62.833  1.00  0.00           N0.      0
ATOM    179  H   VAL A  12      46.418  38.941  61.963  1.00  0.00           H0.      0
ATOM    180  CA  VAL A  12      47.358  37.642  63.271  1.00  0.00           C0.      0
ATOM    181  HA  VAL A  12      46.900  36.799  63.788  1.00  0.00           H0.      0
ATOM    182  CB  VAL A  12      48.031  37.015  62.046  1.00  0.00           C0.      0
ATOM    183  HB  VAL A  12      48.375  37.849  61.435  1.00  0.00           H0.      0
ATOM    184  CG1 VAL A  12      49.233  36.090  62.448  1.00  0.00           C0.      0
ATOM    185 HG11 VAL A  12      50.024  36.681  62.910  1.00  0.00           H0.      0
ATOM    186 HG12 VAL A  12      48.936  35.348  63.189  1.00  0.00           H0.      0
ATOM    187 HG13 VAL A  12      49.703  35.664  61.561  1.00  0.00           H0.      0
ATOM    188  CG2 VAL A  12      47.094  36.154  61.238  1.00  0.00           C0.      0
ATOM    189 HG21 VAL A  12      46.519  35.566  61.952  1.00  0.00           H0.      0
ATOM    190 HG22 VAL A  12      46.482  36.741  60.553  1.00  0.00           H0.      0
ATOM    191 HG23 VAL A  12      47.675  35.409  60.694  1.00  0.00           H0.      0
ATOM    192  C   VAL A  12      48.350  38.408  64.222  1.00  0.00           C0.      0
ATOM    193  O   VAL A  12      48.694  37.906  65.275  1.00  0.00           O0.      0
ATOM    194  N   ALA A  13      48.817  39.611  63.769  1.00  0.00           N0.      0
ATOM    195  H   ALA A  13      48.552  39.994  62.873  1.00  0.00           H0.      0
ATOM    196  CA  ALA A  13      49.867  40.315  64.452  1.00  0.00           C0.      0
ATOM    197  HA  ALA A  13      49.829  40.055  65.510  1.00  0.00           H0.      0
ATOM    198  CB  ALA A  13      51.190  39.873  63.845  1.00  0.00           C0.      0
ATOM    199  HB1 ALA A  13      51.970  40.344  64.444  1.00  0.00           H0.      0
ATOM    200  HB2 ALA A  13      51.305  38.792  63.929  1.00  0.00           H0.      0
ATOM    201  HB3 ALA A  13      51.300  40.175  62.804  1.00  0.00           H0.      0
ATOM    202  C   ALA A  13      49.771  41.814  64.213  1.00  0.00           C0.      0
ATOM    203  O   ALA A  13      49.330  42.186  63.158  1.00  0.00           O0.      0
ATOM    204  N   ALA A  14      50.149  42.596  65.246  1.00  0.00           N0.      0
ATOM    205  H   ALA A  14      50.430  42.127  66.096  1.00  0.00           H0.      0
ATOM    206  CA  ALA A  14      50.040  44.067  65.225  1.00  0.00           C0.      0
ATOM    207  HA  ALA A  14      49.013  44.231  64.898  1.00  0.00           H0.      0
ATOM    208  CB  ALA A  14      50.257  44.541  66.709  1.00  0.00           C0.      0
ATOM    209  HB1 ALA A  14      51.252  44.182  66.969  1.00  0.00           H0.      0
ATOM    210  HB2 ALA A  14      49.949  45.584  66.773  1.00  0.00           H0.      0
ATOM    211  HB3 ALA A  14      49.702  43.997  67.474  1.00  0.00           H0.      0
ATOM    212  C   ALA A  14      50.710  44.865  64.167  1.00  0.00           C0.      0
ATOM    213  O   ALA A  14      50.389  46.027  63.907  1.00  0.00           O0.      0
ATOM    214  N   GLU A  15      51.643  44.196  63.428  1.00  0.00           N0.      0
ATOM    215  H   GLU A  15      51.828  43.237  63.684  1.00  0.00           H0.      0
ATOM    216  CA  GLU A  15      52.373  44.733  62.252  1.00  0.00           C0.      0
ATOM    217  HA  GLU A  15      52.435  45.804  62.449  1.00  0.00           H0.      0
ATOM    218  CB  GLU A  15      53.772  44.133  62.239  1.00  0.00           C0.      0
ATOM    219  HB2 GLU A  15      54.467  44.733  61.652  1.00  0.00           H0.      0
ATOM    220  HB3 GLU A  15      54.107  44.098  63.275  1.00  0.00           H0.      0
ATOM    221  CG  GLU A  15      53.820  42.638  61.785  1.00  0.00           C0.      0
ATOM    222  HG2 GLU A  15      52.987  42.034  62.143  1.00  0.00           H0.      0
ATOM    223  HG3 GLU A  15      53.661  42.645  60.706  1.00  0.00           H0.      0
ATOM    224  CD  GLU A  15      55.168  41.942  62.199  1.00  0.00           C0.      0
ATOM    225  OE1 GLU A  15      55.816  41.461  61.280  1.00  0.00           O0.      0
ATOM    226  OE2 GLU A  15      55.496  41.836  63.415  1.00  0.00           O0.      0
ATOM    227  C   GLU A  15      51.618  44.595  60.963  1.00  0.00           C0.      0
ATOM    228  O   GLU A  15      52.029  45.303  60.073  1.00  0.00           O0.      0
ATOM    229  N   GLY A  16      50.498  43.904  60.841  1.00  0.00           N0.      0
ATOM    230  H   GLY A  16      50.120  43.502  61.687  1.00  0.00           H0.      0
ATOM    231  CA  GLY A  16      49.802  43.529  59.596  1.00  0.00           C0.      0
ATOM    232  HA2 GLY A  16      50.487  43.408  58.757  1.00  0.00           H0.      0
ATOM    233  HA3 GLY A  16      49.230  42.603  59.637  1.00  0.00           H0.      0
ATOM    234  C   GLY A  16      48.787  44.508  59.046  1.00  0.00           C0.      0
ATOM    235  O   GLY A  16      48.593  45.569  59.678  1.00  0.00           O0.      0
ATOM    236  N   ILE A  17      48.219  44.274  57.867  1.00  0.00           N0.      0
ATOM    237  H   ILE A  17      48.130  43.300  57.615  1.00  0.00           H0.      0
ATOM    238  CA  ILE A  17      47.266  45.153  57.231  1.00  0.00           C0.      0
ATOM    239  HA  ILE A  17      47.498  46.137  57.638  1.00  0.00           H0.      0
ATOM    240  CB  ILE A  17      47.474  45.190  55.697  1.00  0.00           C0.      0
ATOM    241  HB  ILE A  17      48.545  45.207  55.498  1.00  0.00           H0.      0
ATOM    242  CG2 ILE A  17      47.014  43.986  54.948  1.00  0.00           C0.      0
ATOM    243 HG21 ILE A  17      47.297  43.106  55.527  1.00  0.00           H0.      0
ATOM    244 HG22 ILE A  17      45.925  44.027  54.938  1.00  0.00           H0.      0
ATOM    245 HG23 ILE A  17      47.436  43.989  53.943  1.00  0.00           H0.      0
ATOM    246  CG1 ILE A  17      46.840  46.513  55.119  1.00  0.00           C0.      0
ATOM    247 HG12 ILE A  17      45.758  46.380  55.146  1.00  0.00           H0.      0
ATOM    248 HG13 ILE A  17      47.038  47.460  55.622  1.00  0.00           H0.      0
ATOM    249  CD1 ILE A  17      47.163  46.739  53.652  1.00  0.00           C0.      0
ATOM    250 HD11 ILE A  17      46.988  47.799  53.468  1.00  0.00           H0.      0
ATOM    251 HD12 ILE A  17      48.241  46.595  53.583  1.00  0.00           H0.      0
ATOM    252 HD13 ILE A  17      46.693  45.966  53.044  1.00  0.00           H0.      0
ATOM    253  C   ILE A  17      45.831  44.796  57.717  1.00  0.00           C0.      0
ATOM    254  O   ILE A  17      45.596  43.585  57.843  1.00  0.00           O0.      0
ATOM    255  N   PRO A  18      44.907  45.715  57.939  1.00  0.00           N0.      0
ATOM    256  CD  PRO A  18      44.994  47.180  57.718  1.00  0.00           C0.      0
ATOM    257  HD2 PRO A  18      44.714  47.328  56.675  1.00  0.00           H0.      0
ATOM    258  HD3 PRO A  18      45.909  47.685  58.029  1.00  0.00           H0.      0
ATOM    259  CG  PRO A  18      43.738  47.781  58.491  1.00  0.00           C0.      0
ATOM    260  HG2 PRO A  18      43.311  48.694  58.077  1.00  0.00           H0.      0
ATOM    261  HG3 PRO A  18      44.008  47.922  59.537  1.00  0.00           H0.      0
ATOM    262  CB  PRO A  18      42.748  46.656  58.409  1.00  0.00           C0.      0
ATOM    263  HB2 PRO A  18      41.920  46.924  57.752  1.00  0.00           H0.      0
ATOM    264  HB3 PRO A  18      42.290  46.568  59.395  1.00  0.00           H0.      0
ATOM    265  CA  PRO A  18      43.482  45.380  58.058  1.00  0.00           C0.      0
ATOM    266  HA  PRO A  18      43.433  44.637  58.854  1.00  0.00           H0.      0
ATOM    267  C   PRO A  18      42.941  44.643  56.779  1.00  0.00           C0.      0
ATOM    268  O   PRO A  18      43.325  44.936  55.641  1.00  0.00           O0.      0
ATOM    269  N   ASP A  19      41.884  43.801  56.873  1.00  0.00           N0.      0
ATOM    270  H   ASP A  19      41.506  43.725  57.807  1.00  0.00           H0.      0
ATOM    271  CA  ASP A  19      41.044  43.256  55.682  1.00  0.00           C0.      0
ATOM    272  HA  ASP A  19      41.739  43.006  54.881  1.00  0.00           H0.      0
ATOM    273  CB  ASP A  19      40.336  41.960  56.140  1.00  0.00           C0.      0
ATOM    274  HB2 ASP A  19      39.579  42.327  56.832  1.00  0.00           H0.      0
ATOM    275  HB3 ASP A  19      39.803  41.506  55.304  1.00  0.00           H0.      0
ATOM    276  CG  ASP A  19      41.283  40.867  56.747  1.00  0.00           C0.      0
ATOM    277  OD1 ASP A  19      42.522  41.005  56.825  1.00  0.00           O0.      0
ATOM    278  OD2 ASP A  19      40.832  39.745  57.173  1.00  0.00           O0.      0
ATOM    279  C   ASP A  19      40.078  44.231  55.116  1.00  0.00           C0.      0
ATOM    280  O   ASP A  19      38.841  44.022  54.957  1.00  0.00           O0.      0
ATOM    281  N   GLN A  20      40.641  45.401  54.818  1.00  0.00           N0.      0
ATOM    282  H   GLN A  20      41.634  45.581  54.856  1.00  0.00           H0.      0
ATOM    283  CA  GLN A  20      39.868  46.632  54.626  1.00  0.00           C0.      0
ATOM    284  HA  GLN A  20      39.145  46.764  55.431  1.00  0.00           H0.      0
ATOM    285  CB  GLN A  20      40.873  47.803  54.642  1.00  0.00           C0.      0
ATOM    286  HB2 GLN A  20      40.338  48.748  54.730  1.00  0.00           H0.      0
ATOM    287  HB3 GLN A  20      41.603  47.736  55.449  1.00  0.00           H0.      0
ATOM    288  CG  GLN A  20      41.620  47.937  53.297  1.00  0.00           C0.      0
ATOM    289  HG2 GLN A  20      41.962  46.952  52.978  1.00  0.00           H0.      0
ATOM    290  HG3 GLN A  20      40.981  48.364  52.524  1.00  0.00           H0.      0
ATOM    291  CD  GLN A  20      42.831  48.839  53.419  1.00  0.00           C0.      0
ATOM    292  OE1 GLN A  20      42.879  49.936  52.972  1.00  0.00           O0.      0
ATOM    293  NE2 GLN A  20      43.962  48.250  53.878  1.00  0.00           N0.      0
ATOM    294 HE21 GLN A  20      44.785  48.833  53.817  1.00  0.00           H0.      0
ATOM    295 HE22 GLN A  20      43.882  47.259  54.053  1.00  0.00           H0.      0
ATOM    296  C   GLN A  20      38.932  46.642  53.348  1.00  0.00           C0.      0
ATOM    297  O   GLN A  20      38.329  47.629  53.076  1.00  0.00           O0.      0
ATOM    298  N   TYR A  21      38.916  45.623  52.421  1.00  0.00           N0.      0
ATOM    299  H   TYR A  21      39.588  44.919  52.689  1.00  0.00           H0.      0
ATOM    300  CA  TYR A  21      38.067  45.400  51.234  1.00  0.00           C0.      0
ATOM    301  HA  TYR A  21      37.293  46.167  51.195  1.00  0.00           H0.      0
ATOM    302  CB  TYR A  21      38.963  45.383  50.014  1.00  0.00           C0.      0
ATOM    303  HB2 TYR A  21      39.726  44.610  50.103  1.00  0.00           H0.      0
ATOM    304  HB3 TYR A  21      38.468  45.114  49.081  1.00  0.00           H0.      0
ATOM    305  CG  TYR A  21      39.611  46.759  49.698  1.00  0.00           C0.      0
ATOM    306  CD1 TYR A  21      40.999  46.886  49.862  1.00  0.00           C0.      0
ATOM    307  HD1 TYR A  21      41.539  46.078  50.331  1.00  0.00           H0.      0
ATOM    308  CE1 TYR A  21      41.659  47.997  49.345  1.00  0.00           C0.      0
ATOM    309  HE1 TYR A  21      42.733  48.118  49.355  1.00  0.00           H0.      0
ATOM    310  CZ  TYR A  21      40.943  48.974  48.647  1.00  0.00           C0.      0
ATOM    311  OH  TYR A  21      41.497  50.014  48.062  1.00  0.00           O0.      0
ATOM    312  HH  TYR A  21      42.452  49.983  48.154  1.00  0.00           H0.      0
ATOM    313  CE2 TYR A  21      39.517  48.802  48.417  1.00  0.00           C0.      0
ATOM    314  HE2 TYR A  21      39.130  49.510  47.700  1.00  0.00           H0.      0
ATOM    315  CD2 TYR A  21      38.830  47.663  48.936  1.00  0.00           C0.      0
ATOM    316  HD2 TYR A  21      37.779  47.500  48.750  1.00  0.00           H0.      0
ATOM    317  C   TYR A  21      37.235  44.045  51.296  1.00  0.00           C0.      0
ATOM    318  O   TYR A  21      36.673  43.593  50.373  1.00  0.00           O0.      0
ATOM    319  N   ALA A  22      37.290  43.341  52.460  1.00  0.00           N0.      0
ATOM    320  H   ALA A  22      37.750  43.689  53.289  1.00  0.00           H0.      0
ATOM    321  CA  ALA A  22      36.747  42.005  52.654  1.00  0.00           C0.      0
ATOM    322  HA  ALA A  22      36.127  41.700  51.812  1.00  0.00           H0.      0
ATOM    323  CB  ALA A  22      37.879  41.048  52.763  1.00  0.00           C0.      0
ATOM    324  HB1 ALA A  22      38.150  40.641  51.789  1.00  0.00           H0.      0
ATOM    325  HB2 ALA A  22      38.744  41.620  53.099  1.00  0.00           H0.      0
ATOM    326  HB3 ALA A  22      37.722  40.238  53.477  1.00  0.00           H0.      0
ATOM    327  C   ALA A  22      35.868  41.930  53.928  1.00  0.00           C0.      0
ATOM    328  O   ALA A  22      34.844  41.199  53.914  1.00  0.00           O0.      0
ATOM    329  N   ASP A  23      36.216  42.675  54.978  1.00  0.00           N0.      0
ATOM    330  H   ASP A  23      37.149  43.061  55.011  1.00  0.00           H0.      0
ATOM    331  CA  ASP A  23      35.271  42.806  56.145  1.00  0.00           C0.      0
ATOM    332  HA  ASP A  23      34.308  42.301  56.069  1.00  0.00           H0.      0
ATOM    333  CB  ASP A  23      35.992  42.221  57.429  1.00  0.00           C0.      0
ATOM    334  HB2 ASP A  23      36.996  42.642  57.474  1.00  0.00           H0.      0
ATOM    335  HB3 ASP A  23      35.491  42.402  58.380  1.00  0.00           H0.      0
ATOM    336  CG  ASP A  23      36.246  40.744  57.273  1.00  0.00           C0.      0
ATOM    337  OD1 ASP A  23      37.264  40.312  56.718  1.00  0.00           O0.      0
ATOM    338  OD2 ASP A  23      35.389  39.972  57.737  1.00  0.00           O0.      0
ATOM    339  C   ASP A  23      35.022  44.343  56.424  1.00  0.00           C0.      0
ATOM    340  O   ASP A  23      33.997  44.688  57.003  1.00  0.00           O0.      0
ATOM    341  N   GLY A  24      35.967  45.187  55.970  1.00  0.00           N0.      0
ATOM    342  H   GLY A  24      36.874  44.795  55.760  1.00  0.00           H0.      0
ATOM    343  CA  GLY A  24      35.961  46.646  56.113  1.00  0.00           C0.      0
ATOM    344  HA2 GLY A  24      35.602  46.938  57.099  1.00  0.00           H0.      0
ATOM    345  HA3 GLY A  24      37.006  46.953  56.064  1.00  0.00           H0.      0
ATOM    346  C   GLY A  24      34.927  47.396  55.114  1.00  0.00           C0.      0
ATOM    347  O   GLY A  24      34.502  46.884  54.050  1.00  0.00           O0.      0
ATOM    348  N   GLU A  25      34.341  48.481  55.589  1.00  0.00           N0.      0
ATOM    349  H   GLU A  25      34.641  48.806  56.497  1.00  0.00           H0.      0
ATOM    350  CA  GLU A  25      33.166  49.126  55.005  1.00  0.00           C0.      0
ATOM    351  HA  GLU A  25      32.441  48.361  54.726  1.00  0.00           H0.      0
ATOM    352  CB  GLU A  25      32.506  50.232  55.914  1.00  0.00           C0.      0
ATOM    353  HB2 GLU A  25      33.236  51.034  56.024  1.00  0.00           H0.      0
ATOM    354  HB3 GLU A  25      31.634  50.724  55.481  1.00  0.00           H0.      0
ATOM    355  CG  GLU A  25      32.184  49.777  57.360  1.00  0.00           C0.      0
ATOM    356  HG2 GLU A  25      33.063  49.536  57.958  1.00  0.00           H0.      0
ATOM    357  HG3 GLU A  25      31.657  50.596  57.850  1.00  0.00           H0.      0
ATOM    358  CD  GLU A  25      31.259  48.555  57.434  1.00  0.00           C0.      0
ATOM    359  OE1 GLU A  25      31.725  47.465  57.807  1.00  0.00           O0.      0
ATOM    360  OE2 GLU A  25      30.068  48.703  57.091  1.00  0.00           O0.      0
ATOM    361  C   GLU A  25      33.335  49.758  53.558  1.00  0.00           C0.      0
ATOM    362  O   GLU A  25      32.362  50.271  52.993  1.00  0.00           O0.      0
ATOM    363  N   ALA A  26      34.523  49.782  52.928  1.00  0.00           N0.      0
ATOM    364  H   ALA A  26      35.398  49.653  53.416  1.00  0.00           H0.      0
ATOM    365  CA  ALA A  26      34.789  50.298  51.571  1.00  0.00           C0.      0
ATOM    366  HA  ALA A  26      34.391  51.306  51.456  1.00  0.00           H0.      0
ATOM    367  CB  ALA A  26      36.296  50.228  51.396  1.00  0.00           C0.      0
ATOM    368  HB1 ALA A  26      36.630  50.540  50.407  1.00  0.00           H0.      0
ATOM    369  HB2 ALA A  26      36.855  50.866  52.081  1.00  0.00           H0.      0
ATOM    370  HB3 ALA A  26      36.639  49.194  51.405  1.00  0.00           H0.      0
ATOM    371  C   ALA A  26      34.156  49.506  50.420  1.00  0.00           C0.      0
ATOM    372  O   ALA A  26      33.815  50.048  49.375  1.00  0.00           O0.      0
ATOM    373  N   ALA A  27      34.019  48.187  50.582  1.00  0.00           N0.      0
ATOM    374  H   ALA A  27      34.323  47.837  51.479  1.00  0.00           H0.      0
ATOM    375  CA  ALA A  27      33.683  47.209  49.539  1.00  0.00           C0.      0
ATOM    376  HA  ALA A  27      34.305  47.503  48.693  1.00  0.00           H0.      0
ATOM    377  CB  ALA A  27      34.149  45.804  50.025  1.00  0.00           C0.      0
ATOM    378  HB1 ALA A  27      34.188  45.125  49.173  1.00  0.00           H0.      0
ATOM    379  HB2 ALA A  27      35.192  45.883  50.331  1.00  0.00           H0.      0
ATOM    380  HB3 ALA A  27      33.531  45.398  50.826  1.00  0.00           H0.      0
ATOM    381  C   ALA A  27      32.214  47.374  49.095  1.00  0.00           C0.      0
ATOM    382  O   ALA A  27      32.078  47.593  47.895  1.00  0.00           O0.      0
ATOM    383  N   ARG A  28      31.287  47.571  49.995  1.00  0.00           N0.      0
ATOM    384  H   ARG A  28      31.517  47.306  50.942  1.00  0.00           H0.      0
ATOM    385  CA  ARG A  28      29.813  47.961  49.781  1.00  0.00           C0.      0
ATOM    386  HA  ARG A  28      29.412  47.263  49.047  1.00  0.00           H0.      0
ATOM    387  CB  ARG A  28      29.011  47.591  51.036  1.00  0.00           C0.      0
ATOM    388  HB2 ARG A  28      27.960  47.522  50.754  1.00  0.00           H0.      0
ATOM    389  HB3 ARG A  28      29.285  46.637  51.488  1.00  0.00           H0.      0
ATOM    390  CG  ARG A  28      29.208  48.694  52.124  1.00  0.00           C0.      0
ATOM    391  HG2 ARG A  28      30.245  49.030  52.127  1.00  0.00           H0.      0
ATOM    392  HG3 ARG A  28      28.535  49.533  51.946  1.00  0.00           H0.      0
ATOM    393  CD  ARG A  28      28.647  48.107  53.429  1.00  0.00           C0.      0
ATOM    394  HD2 ARG A  28      27.584  47.900  53.304  1.00  0.00           H0.      0
ATOM    395  HD3 ARG A  28      29.144  47.161  53.643  1.00  0.00           H0.      0
ATOM    396  NE  ARG A  28      28.893  49.020  54.623  1.00  0.00           N0.      0
ATOM    397  HE  ARG A  28      29.433  48.692  55.412  1.00  0.00           H0.      0
ATOM    398  CZ  ARG A  28      28.345  50.223  54.784  1.00  0.00           C0.      0
ATOM    399  NH1 ARG A  28      27.581  50.815  53.936  1.00  0.00           N0.      0
ATOM    400 HH11 ARG A  28      27.099  50.285  53.224  1.00  0.00           H0.      0
ATOM    401 HH12 ARG A  28      27.115  51.645  54.274  1.00  0.00           H0.      0
ATOM    402  NH2 ARG A  28      28.581  50.898  55.838  1.00  0.00           N0.      0
ATOM    403 HH21 ARG A  28      29.190  50.476  56.524  1.00  0.00           H0.      0
ATOM    404 HH22 ARG A  28      28.109  51.754  56.092  1.00  0.00           H0.      0
ATOM    405  C   ARG A  28      29.533  49.337  49.215  1.00  0.00           C0.      0
ATOM    406  O   ARG A  28      28.314  49.582  49.029  1.00  0.00           O0.      0
ATOM    407  N   VAL A  29      30.492  50.208  48.860  1.00  0.00           N0.      0
ATOM    408  H   VAL A  29      31.425  50.050  49.213  1.00  0.00           H0.      0
ATOM    409  CA  VAL A  29      30.260  51.477  48.204  1.00  0.00           C0.      0
ATOM    410  HA  VAL A  29      29.300  51.403  47.694  1.00  0.00           H0.      0
ATOM    411  CB  VAL A  29      30.083  52.550  49.345  1.00  0.00           C0.      0
ATOM    412  HB  VAL A  29      29.997  53.547  48.913  1.00  0.00           H0.      0
ATOM    413  CG1 VAL A  29      28.771  52.365  50.136  1.00  0.00           C0.      0
ATOM    414 HG11 VAL A  29      28.069  51.872  49.464  1.00  0.00           H0.      0
ATOM    415 HG12 VAL A  29      28.907  51.748  51.024  1.00  0.00           H0.      0
ATOM    416 HG13 VAL A  29      28.429  53.341  50.480  1.00  0.00           H0.      0
ATOM    417  CG2 VAL A  29      31.279  52.662  50.360  1.00  0.00           C0.      0
ATOM    418 HG21 VAL A  29      32.230  52.882  49.875  1.00  0.00           H0.      0
ATOM    419 HG22 VAL A  29      31.081  53.391  51.146  1.00  0.00           H0.      0
ATOM    420 HG23 VAL A  29      31.355  51.718  50.900  1.00  0.00           H0.      0
ATOM    421  C   VAL A  29      31.282  51.832  47.164  1.00  0.00           C0.      0
ATOM    422  O   VAL A  29      31.267  52.972  46.776  1.00  0.00           O0.      0
ATOM    423  N   TRP A  30      32.065  50.950  46.568  1.00  0.00           N0.      0
ATOM    424  H   TRP A  30      32.070  50.012  46.942  1.00  0.00           H0.      0
ATOM    425  CA  TRP A  30      33.130  51.260  45.639  1.00  0.00           C0.      0
ATOM    426  HA  TRP A  30      33.704  52.009  46.184  1.00  0.00           H0.      0
ATOM    427  CB  TRP A  30      33.987  49.988  45.478  1.00  0.00           C0.      0
ATOM    428  HB2 TRP A  30      34.111  49.501  46.445  1.00  0.00           H0.      0
ATOM    429  HB3 TRP A  30      33.548  49.152  44.933  1.00  0.00           H0.      0
ATOM    430  CG  TRP A  30      35.358  50.147  44.917  1.00  0.00           C0.      0
ATOM    431  CD1 TRP A  30      35.883  49.646  43.797  1.00  0.00           C0.      0
ATOM    432  HD1 TRP A  30      35.390  49.136  42.983  1.00  0.00           H0.      0
ATOM    433  NE1 TRP A  30      37.215  49.979  43.769  1.00  0.00           N0.      0
ATOM    434  HE1 TRP A  30      37.769  49.857  42.933  1.00  0.00           H0.      0
ATOM    435  CE2 TRP A  30      37.598  50.704  44.883  1.00  0.00           C0.      0
ATOM    436  CZ2 TRP A  30      38.892  51.251  45.187  1.00  0.00           C0.      0
ATOM    437  HZ2 TRP A  30      39.747  51.116  44.541  1.00  0.00           H0.      0
ATOM    438  CH2 TRP A  30      38.995  52.027  46.374  1.00  0.00           C0.      0
ATOM    439  HH2 TRP A  30      39.950  52.353  46.760  1.00  0.00           H0.      0
ATOM    440  CZ3 TRP A  30      37.879  52.213  47.207  1.00  0.00           C0.      0
ATOM    441  HZ3 TRP A  30      37.952  52.783  48.121  1.00  0.00           H0.      0
ATOM    442  CE3 TRP A  30      36.608  51.644  46.859  1.00  0.00           C0.      0
ATOM    443  HE3 TRP A  30      35.784  51.775  47.545  1.00  0.00           H0.      0
ATOM    444  CD2 TRP A  30      36.437  50.876  45.674  1.00  0.00           C0.      0
ATOM    445  C   TRP A  30      32.644  51.774  44.263  1.00  0.00           C0.      0
ATOM    446  O   TRP A  30      33.304  52.695  43.753  1.00  0.00           O0.      0
ATOM    447  N   GLN A  31      31.482  51.307  43.755  1.00  0.00           N0.      0
ATOM    448  H   GLN A  31      31.000  50.486  44.090  1.00  0.00           H0.      0
ATOM    449  CA  GLN A  31      30.829  51.840  42.560  1.00  0.00           C0.      0
ATOM    450  HA  GLN A  31      31.560  51.876  41.752  1.00  0.00           H0.      0
ATOM    451  CB  GLN A  31      29.696  50.837  42.195  1.00  0.00           C0.      0
ATOM    452  HB2 GLN A  31      30.135  49.844  42.097  1.00  0.00           H0.      0
ATOM    453  HB3 GLN A  31      29.046  50.856  43.070  1.00  0.00           H0.      0
ATOM    454  CG  GLN A  31      28.697  51.314  41.061  1.00  0.00           C0.      0
ATOM    455  HG2 GLN A  31      27.941  50.573  40.801  1.00  0.00           H0.      0
ATOM    456  HG3 GLN A  31      28.116  52.175  41.390  1.00  0.00           H0.      0
ATOM    457  CD  GLN A  31      29.447  51.552  39.759  1.00  0.00           C0.      0
ATOM    458  OE1 GLN A  31      30.651  51.505  39.507  1.00  0.00           O0.      0
ATOM    459  NE2 GLN A  31      28.624  51.831  38.769  1.00  0.00           N0.      0
ATOM    460 HE21 GLN A  31      29.028  51.967  37.854  1.00  0.00           H0.      0
ATOM    461 HE22 GLN A  31      27.670  52.024  39.041  1.00  0.00           H0.      0
ATOM    462  C   GLN A  31      30.254  53.242  42.754  1.00  0.00           C0.      0
ATOM    463  O   GLN A  31      30.078  54.096  41.790  1.00  0.00           O0.      0
ATOM    464  N   LEU A  32      30.100  53.617  44.049  1.00  0.00           N0.      0
ATOM    465  H   LEU A  32      30.302  52.948  44.778  1.00  0.00           H0.      0
ATOM    466  CA  LEU A  32      29.862  54.947  44.488  1.00  0.00           C0.      0
ATOM    467  HA  LEU A  32      29.214  55.492  43.801  1.00  0.00           H0.      0
ATOM    468  CB  LEU A  32      28.993  54.943  45.789  1.00  0.00           C0.      0
ATOM    469  HB2 LEU A  32      29.610  55.070  46.678  1.00  0.00           H0.      0
ATOM    470  HB3 LEU A  32      28.432  55.875  45.866  1.00  0.00           H0.      0
ATOM    471  CG  LEU A  32      27.947  53.838  45.886  1.00  0.00           C0.      0
ATOM    472  HG  LEU A  32      28.457  52.876  45.841  1.00  0.00           H0.      0
ATOM    473  CD1 LEU A  32      27.223  53.930  47.239  1.00  0.00           C0.      0
ATOM    474 HD11 LEU A  32      26.720  54.892  47.338  1.00  0.00           H0.      0
ATOM    475 HD12 LEU A  32      26.460  53.152  47.203  1.00  0.00           H0.      0
ATOM    476 HD13 LEU A  32      27.797  53.670  48.129  1.00  0.00           H0.      0
ATOM    477  CD2 LEU A  32      26.838  53.915  44.838  1.00  0.00           C0.      0
ATOM    478 HD21 LEU A  32      26.484  52.892  44.707  1.00  0.00           H0.      0
ATOM    479 HD22 LEU A  32      26.046  54.588  45.166  1.00  0.00           H0.      0
ATOM    480 HD23 LEU A  32      27.162  54.207  43.839  1.00  0.00           H0.      0
ATOM    481  C   LEU A  32      31.135  55.799  44.588  1.00  0.00           C0.      0
ATOM    482  O   LEU A  32      31.180  56.855  43.970  1.00  0.00           O0.      0
ATOM    483  N   TYR A  33      32.198  55.281  45.188  1.00  0.00           N0.      0
ATOM    484  H   TYR A  33      32.005  54.454  45.735  1.00  0.00           H0.      0
ATOM    485  CA  TYR A  33      33.506  56.002  45.283  1.00  0.00           C0.      0
ATOM    486  HA  TYR A  33      33.303  57.003  45.663  1.00  0.00           H0.      0
ATOM    487  CB  TYR A  33      34.504  55.353  46.299  1.00  0.00           C0.      0
ATOM    488  HB2 TYR A  33      33.988  55.431  47.256  1.00  0.00           H0.      0
ATOM    489  HB3 TYR A  33      34.536  54.286  46.079  1.00  0.00           H0.      0
ATOM    490  CG  TYR A  33      35.924  55.967  46.500  1.00  0.00           C0.      0
ATOM    491  CD1 TYR A  33      36.993  55.420  45.776  1.00  0.00           C0.      0
ATOM    492  HD1 TYR A  33      36.871  54.610  45.071  1.00  0.00           H0.      0
ATOM    493  CE1 TYR A  33      38.303  55.830  46.058  1.00  0.00           C0.      0
ATOM    494  HE1 TYR A  33      39.107  55.349  45.520  1.00  0.00           H0.      0
ATOM    495  CZ  TYR A  33      38.507  56.836  47.018  1.00  0.00           C0.      0
ATOM    496  OH  TYR A  33      39.771  57.129  47.362  1.00  0.00           O0.      0
ATOM    497  HH  TYR A  33      40.437  56.603  46.915  1.00  0.00           H0.      0
ATOM    498  CE2 TYR A  33      37.424  57.452  47.669  1.00  0.00           C0.      0
ATOM    499  HE2 TYR A  33      37.587  58.163  48.465  1.00  0.00           H0.      0
ATOM    500  CD2 TYR A  33      36.109  57.012  47.467  1.00  0.00           C0.      0
ATOM    501  HD2 TYR A  33      35.297  57.395  48.067  1.00  0.00           H0.      0
ATOM    502  C   TYR A  33      34.165  56.280  43.922  1.00  0.00           C0.      0
ATOM    503  O   TYR A  33      34.845  57.275  43.785  1.00  0.00           O0.      0
ATOM    504  N   ILE A  34      33.991  55.459  42.954  1.00  0.00           N0.      0
ATOM    505  H   ILE A  34      33.342  54.703  43.123  1.00  0.00           H0.      0
ATOM    506  CA  ILE A  34      34.545  55.587  41.548  1.00  0.00           C0.      0
ATOM    507  HA  ILE A  34      35.497  56.087  41.722  1.00  0.00           H0.      0
ATOM    508  CB  ILE A  34      34.708  54.296  40.776  1.00  0.00           C0.      0
ATOM    509  HB  ILE A  34      33.697  53.890  40.788  1.00  0.00           H0.      0
ATOM    510  CG2 ILE A  34      35.094  54.528  39.260  1.00  0.00           C0.      0
ATOM    511 HG21 ILE A  34      36.026  55.093  39.227  1.00  0.00           H0.      0
ATOM    512 HG22 ILE A  34      35.255  53.548  38.810  1.00  0.00           H0.      0
ATOM    513 HG23 ILE A  34      34.262  55.010  38.746  1.00  0.00           H0.      0
ATOM    514  CG1 ILE A  34      35.651  53.235  41.434  1.00  0.00           C0.      0
ATOM    515 HG12 ILE A  34      36.657  53.604  41.234  1.00  0.00           H0.      0
ATOM    516 HG13 ILE A  34      35.556  53.162  42.517  1.00  0.00           H0.      0
ATOM    517  CD1 ILE A  34      35.509  51.843  40.937  1.00  0.00           C0.      0
ATOM    518 HD11 ILE A  34      34.450  51.656  41.110  1.00  0.00           H0.      0
ATOM    519 HD12 ILE A  34      35.687  51.719  39.869  1.00  0.00           H0.      0
ATOM    520 HD13 ILE A  34      36.041  51.215  41.652  1.00  0.00           H0.      0
ATOM    521  C   ILE A  34      33.653  56.580  40.833  1.00  0.00           C0.      0
ATOM    522  O   ILE A  34      34.121  57.605  40.295  1.00  0.00           O0.      0
ATOM    523  N   GLY A  35      32.381  56.329  40.711  1.00  0.00           N0.      0
ATOM    524  H   GLY A  35      32.000  55.554  41.236  1.00  0.00           H0.      0
ATOM    525  CA  GLY A  35      31.426  57.139  39.944  1.00  0.00           C0.      0
ATOM    526  HA2 GLY A  35      30.484  57.070  40.488  1.00  0.00           H0.      0
ATOM    527  HA3 GLY A  35      31.703  58.182  40.093  1.00  0.00           H0.      0
ATOM    528  C   GLY A  35      31.210  56.754  38.469  1.00  0.00           C0.      0
ATOM    529  O   GLY A  35      31.516  55.589  38.109  1.00  0.00           O0.      0
ATOM    530  N   ASP A  36      30.691  57.716  37.693  1.00  0.00           N0.      0
ATOM    531  H   ASP A  36      30.782  58.651  38.065  1.00  0.00           H0.      0
ATOM    532  CA  ASP A  36      30.459  57.464  36.300  1.00  0.00           C0.      0
ATOM    533  HA  ASP A  36      29.742  56.646  36.225  1.00  0.00           H0.      0
ATOM    534  CB  ASP A  36      29.959  58.819  35.679  1.00  0.00           C0.      0
ATOM    535  HB2 ASP A  36      29.063  59.194  36.173  1.00  0.00           H0.      0
ATOM    536  HB3 ASP A  36      30.680  59.598  35.927  1.00  0.00           H0.      0
ATOM    537  CG  ASP A  36      29.716  58.822  34.246  1.00  0.00           C0.      0
ATOM    538  OD1 ASP A  36      29.321  59.889  33.785  1.00  0.00           O0.      0
ATOM    539  OD2 ASP A  36      29.800  57.774  33.562  1.00  0.00           O0.      0
ATOM    540  C   ASP A  36      31.691  57.041  35.529  1.00  0.00           C0.      0
ATOM    541  O   ASP A  36      32.664  57.828  35.445  1.00  0.00           O0.      0
ATOM    542  N   THR A  37      31.724  55.884  34.870  1.00  0.00           N0.      0
ATOM    543  H   THR A  37      30.957  55.231  34.951  1.00  0.00           H0.      0
ATOM    544  CA  THR A  37      32.975  55.332  34.284  1.00  0.00           C0.      0
ATOM    545  HA  THR A  37      33.740  55.208  35.051  1.00  0.00           H0.      0
ATOM    546  CB  THR A  37      32.778  53.907  33.640  1.00  0.00           C0.      0
ATOM    547  HB  THR A  37      33.608  53.709  32.963  1.00  0.00           H0.      0
ATOM    548  CG2 THR A  37      32.660  52.667  34.564  1.00  0.00           C0.      0
ATOM    549 HG21 THR A  37      32.923  51.834  33.912  1.00  0.00           H0.      0
ATOM    550 HG22 THR A  37      33.355  52.707  35.403  1.00  0.00           H0.      0
ATOM    551 HG23 THR A  37      31.624  52.468  34.840  1.00  0.00           H0.      0
ATOM    552  OG1 THR A  37      31.594  53.947  32.907  1.00  0.00           O0.      0
ATOM    553  HG1 THR A  37      30.806  53.630  33.354  1.00  0.00           H0.      0
ATOM    554  C   THR A  37      33.523  56.163  33.196  1.00  0.00           C0.      0
ATOM    555  O   THR A  37      34.765  56.171  32.996  1.00  0.00           O0.      0
ATOM    556  N   ARG A  38      32.658  56.770  32.368  1.00  0.00           N0.      0
ATOM    557  H   ARG A  38      31.699  56.669  32.668  1.00  0.00           H0.      0
ATOM    558  CA  ARG A  38      33.059  57.607  31.275  1.00  0.00           C0.      0
ATOM    559  HA  ARG A  38      33.619  56.940  30.620  1.00  0.00           H0.      0
ATOM    560  CB  ARG A  38      31.838  58.121  30.489  1.00  0.00           C0.      0
ATOM    561  HB2 ARG A  38      31.113  58.391  31.257  1.00  0.00           H0.      0
ATOM    562  HB3 ARG A  38      32.028  58.895  29.745  1.00  0.00           H0.      0
ATOM    563  CG  ARG A  38      31.073  57.007  29.820  1.00  0.00           C0.      0
ATOM    564  HG2 ARG A  38      31.503  56.738  28.855  1.00  0.00           H0.      0
ATOM    565  HG3 ARG A  38      31.046  56.239  30.594  1.00  0.00           H0.      0
ATOM    566  CD  ARG A  38      29.599  57.403  29.559  1.00  0.00           C0.      0
ATOM    567  HD2 ARG A  38      29.528  58.262  28.892  1.00  0.00           H0.      0
ATOM    568  HD3 ARG A  38      29.077  56.614  29.019  1.00  0.00           H0.      0
ATOM    569  NE  ARG A  38      28.902  57.738  30.800  1.00  0.00           N0.      0
ATOM    570  HE  ARG A  38      29.434  57.637  31.652  1.00  0.00           H0.      0
ATOM    571  CZ  ARG A  38      27.663  58.208  30.939  1.00  0.00           C0.      0
ATOM    572  NH1 ARG A  38      26.789  58.141  29.946  1.00  0.00           N0.      0
ATOM    573 HH11 ARG A  38      26.931  57.592  29.110  1.00  0.00           H0.      0
ATOM    574 HH12 ARG A  38      25.865  58.436  30.228  1.00  0.00           H0.      0
ATOM    575  NH2 ARG A  38      27.218  58.742  32.013  1.00  0.00           N0.      0
ATOM    576 HH21 ARG A  38      27.821  58.917  32.804  1.00  0.00           H0.      0
ATOM    577 HH22 ARG A  38      26.318  59.197  31.960  1.00  0.00           H0.      0
ATOM    578  C   ARG A  38      33.824  58.861  31.643  1.00  0.00           C0.      0
ATOM    579  O   ARG A  38      34.627  59.409  30.904  1.00  0.00           O0.      0
ATOM    580  N   SER A  39      33.724  59.294  32.909  1.00  0.00           N0.      0
ATOM    581  H   SER A  39      33.103  58.918  33.611  1.00  0.00           H0.      0
ATOM    582  CA  SER A  39      34.616  60.412  33.325  1.00  0.00           C0.      0
ATOM    583  HA  SER A  39      34.644  61.194  32.567  1.00  0.00           H0.      0
ATOM    584  CB  SER A  39      33.946  60.884  34.640  1.00  0.00           C0.      0
ATOM    585  HB2 SER A  39      32.860  60.860  34.548  1.00  0.00           H0.      0
ATOM    586  HB3 SER A  39      34.231  60.225  35.459  1.00  0.00           H0.      0
ATOM    587  OG  SER A  39      34.354  62.108  35.114  1.00  0.00           O0.      0
ATOM    588  HG  SER A  39      33.613  62.625  35.438  1.00  0.00           H0.      0
ATOM    589  C   SER A  39      36.103  60.004  33.636  1.00  0.00           C0.      0
ATOM    590  O   SER A  39      37.057  60.803  33.475  1.00  0.00           O0.      0
ATOM    591  N   ARG A  40      36.287  58.855  34.307  1.00  0.00           N0.      0
ATOM    592  H   ARG A  40      35.431  58.358  34.508  1.00  0.00           H0.      0
ATOM    593  CA  ARG A  40      37.550  58.189  34.381  1.00  0.00           C0.      0
ATOM    594  HA  ARG A  40      38.249  58.963  34.697  1.00  0.00           H0.      0
ATOM    595  CB  ARG A  40      37.747  57.102  35.436  1.00  0.00           C0.      0
ATOM    596  HB2 ARG A  40      38.694  56.621  35.192  1.00  0.00           H0.      0
ATOM    597  HB3 ARG A  40      37.797  57.530  36.438  1.00  0.00           H0.      0
ATOM    598  CG  ARG A  40      36.635  56.010  35.556  1.00  0.00           C0.      0
ATOM    599  HG2 ARG A  40      35.699  56.527  35.768  1.00  0.00           H0.      0
ATOM    600  HG3 ARG A  40      36.575  55.427  34.637  1.00  0.00           H0.      0
ATOM    601  CD  ARG A  40      36.829  55.023  36.610  1.00  0.00           C0.      0
ATOM    602  HD2 ARG A  40      36.880  55.486  37.595  1.00  0.00           H0.      0
ATOM    603  HD3 ARG A  40      35.993  54.324  36.642  1.00  0.00           H0.      0
ATOM    604  NE  ARG A  40      37.980  54.186  36.405  1.00  0.00           N0.      0
ATOM    605  HE  ARG A  40      37.988  53.735  35.502  1.00  0.00           H0.      0
ATOM    606  CZ  ARG A  40      38.736  53.479  37.240  1.00  0.00           C0.      0
ATOM    607  NH1 ARG A  40      38.732  53.584  38.539  1.00  0.00           N0.      0
ATOM    608 HH11 ARG A  40      38.304  54.377  38.995  1.00  0.00           H0.      0
ATOM    609 HH12 ARG A  40      39.337  52.951  39.043  1.00  0.00           H0.      0
ATOM    610  NH2 ARG A  40      39.481  52.570  36.704  1.00  0.00           N0.      0
ATOM    611 HH21 ARG A  40      39.594  52.561  35.700  1.00  0.00           H0.      0
ATOM    612 HH22 ARG A  40      40.110  52.128  37.358  1.00  0.00           H0.      0
ATOM    613  C   ARG A  40      38.200  57.882  33.039  1.00  0.00           C0.      0
ATOM    614  O   ARG A  40      39.345  58.168  32.789  1.00  0.00           O0.      0
ATOM    615  N   THR A  41      37.399  57.269  32.125  1.00  0.00           N0.      0
ATOM    616  H   THR A  41      36.479  56.948  32.392  1.00  0.00           H0.      0
ATOM    617  CA  THR A  41      38.051  56.792  30.855  1.00  0.00           C0.      0
ATOM    618  HA  THR A  41      38.950  56.226  31.098  1.00  0.00           H0.      0
ATOM    619  CB  THR A  41      37.121  55.852  30.017  1.00  0.00           C0.      0
ATOM    620  HB  THR A  41      37.697  55.552  29.142  1.00  0.00           H0.      0
ATOM    621  CG2 THR A  41      36.753  54.595  30.852  1.00  0.00           C0.      0
ATOM    622 HG21 THR A  41      36.334  54.893  31.813  1.00  0.00           H0.      0
ATOM    623 HG22 THR A  41      36.007  53.995  30.330  1.00  0.00           H0.      0
ATOM    624 HG23 THR A  41      37.623  53.969  31.051  1.00  0.00           H0.      0
ATOM    625  OG1 THR A  41      35.957  56.511  29.708  1.00  0.00           O0.      0
ATOM    626  HG1 THR A  41      36.073  57.098  28.957  1.00  0.00           H0.      0
ATOM    627  C   THR A  41      38.581  57.806  29.953  1.00  0.00           C0.      0
ATOM    628  O   THR A  41      39.615  57.521  29.343  1.00  0.00           O0.      0
ATOM    629  N   ALA A  42      38.041  59.012  29.877  1.00  0.00           N0.      0
ATOM    630  H   ALA A  42      37.264  59.047  30.521  1.00  0.00           H0.      0
ATOM    631  CA  ALA A  42      38.605  60.110  29.233  1.00  0.00           C0.      0
ATOM    632  HA  ALA A  42      38.524  59.993  28.153  1.00  0.00           H0.      0
ATOM    633  CB  ALA A  42      37.638  61.270  29.494  1.00  0.00           C0.      0
ATOM    634  HB1 ALA A  42      37.908  62.076  28.812  1.00  0.00           H0.      0
ATOM    635  HB2 ALA A  42      36.618  60.898  29.394  1.00  0.00           H0.      0
ATOM    636  HB3 ALA A  42      37.773  61.668  30.500  1.00  0.00           H0.      0
ATOM    637  C   ALA A  42      40.024  60.469  29.659  1.00  0.00           C0.      0
ATOM    638  O   ALA A  42      40.760  61.033  28.893  1.00  0.00           O0.      0
ATOM    639  N   GLU A  43      40.454  60.123  30.843  1.00  0.00           N0.      0
ATOM    640  H   GLU A  43      39.834  59.602  31.446  1.00  0.00           H0.      0
ATOM    641  CA  GLU A  43      41.732  60.581  31.314  1.00  0.00           C0.      0
ATOM    642  HA  GLU A  43      41.945  61.556  30.875  1.00  0.00           H0.      0
ATOM    643  CB  GLU A  43      41.688  60.739  32.874  1.00  0.00           C0.      0
ATOM    644  HB2 GLU A  43      41.676  59.731  33.289  1.00  0.00           H0.      0
ATOM    645  HB3 GLU A  43      42.673  61.137  33.119  1.00  0.00           H0.      0
ATOM    646  CG  GLU A  43      40.608  61.634  33.500  1.00  0.00           C0.      0
ATOM    647  HG2 GLU A  43      39.609  61.457  33.101  1.00  0.00           H0.      0
ATOM    648  HG3 GLU A  43      40.426  61.431  34.555  1.00  0.00           H0.      0
ATOM    649  CD  GLU A  43      40.956  63.105  33.279  1.00  0.00           C0.      0
ATOM    650  OE1 GLU A  43      40.550  63.904  34.139  1.00  0.00           O0.      0
ATOM    651  OE2 GLU A  43      41.791  63.435  32.407  1.00  0.00           O0.      0
ATOM    652  C   GLU A  43      42.897  59.675  30.969  1.00  0.00           C0.      0
ATOM    653  O   GLU A  43      44.024  60.071  31.219  1.00  0.00           O0.      0
ATOM    654  N   TYR A  44      42.731  58.559  30.258  1.00  0.00           N0.      0
ATOM    655  H   TYR A  44      41.759  58.334  30.099  1.00  0.00           H0.      0
ATOM    656  CA  TYR A  44      43.859  57.563  29.985  1.00  0.00           C0.      0
ATOM    657  HA  TYR A  44      44.758  57.997  29.550  1.00  0.00           H0.      0
ATOM    658  CB  TYR A  44      44.382  56.932  31.319  1.00  0.00           C0.      0
ATOM    659  HB2 TYR A  44      45.226  56.290  31.069  1.00  0.00           H0.      0
ATOM    660  HB3 TYR A  44      44.768  57.714  31.973  1.00  0.00           H0.      0
ATOM    661  CG  TYR A  44      43.495  56.010  32.180  1.00  0.00           C0.      0
ATOM    662  CD1 TYR A  44      42.135  56.290  32.541  1.00  0.00           C0.      0
ATOM    663  HD1 TYR A  44      41.640  57.175  32.169  1.00  0.00           H0.      0
ATOM    664  CE1 TYR A  44      41.421  55.407  33.361  1.00  0.00           C0.      0
ATOM    665  HE1 TYR A  44      40.424  55.635  33.708  1.00  0.00           H0.      0
ATOM    666  CZ  TYR A  44      41.935  54.145  33.764  1.00  0.00           C0.      0
ATOM    667  OH  TYR A  44      41.181  53.333  34.668  1.00  0.00           O0.      0
ATOM    668  HH  TYR A  44      41.710  52.767  35.235  1.00  0.00           H0.      0
ATOM    669  CE2 TYR A  44      43.223  53.798  33.345  1.00  0.00           C0.      0
ATOM    670  HE2 TYR A  44      43.615  52.854  33.694  1.00  0.00           H0.      0
ATOM    671  CD2 TYR A  44      44.004  54.737  32.606  1.00  0.00           C0.      0
ATOM    672  HD2 TYR A  44      45.036  54.531  32.363  1.00  0.00           H0.      0
ATOM    673  C   TYR A  44      43.559  56.417  29.071  1.00  0.00           C0.      0
ATOM    674  O   TYR A  44      44.522  55.728  28.781  1.00  0.00           O0.      0
ATOM    675  N   LYS A  45      42.314  56.201  28.514  1.00  0.00           N0.      0
ATOM    676  H   LYS A  45      41.558  56.738  28.914  1.00  0.00           H0.      0
ATOM    677  CA  LYS A  45      42.030  54.942  27.860  1.00  0.00           C0.      0
ATOM    678  HA  LYS A  45      42.426  54.181  28.532  1.00  0.00           H0.      0
ATOM    679  CB  LYS A  45      40.501  54.644  27.579  1.00  0.00           C0.      0
ATOM    680  HB2 LYS A  45      39.905  54.870  28.463  1.00  0.00           H0.      0
ATOM    681  HB3 LYS A  45      40.174  55.396  26.861  1.00  0.00           H0.      0
ATOM    682  CG  LYS A  45      40.021  53.315  27.125  1.00  0.00           C0.      0
ATOM    683  HG2 LYS A  45      40.534  52.949  26.236  1.00  0.00           H0.      0
ATOM    684  HG3 LYS A  45      40.112  52.540  27.886  1.00  0.00           H0.      0
ATOM    685  CD  LYS A  45      38.575  53.300  26.616  1.00  0.00           C0.      0
ATOM    686  HD2 LYS A  45      37.974  53.574  27.483  1.00  0.00           H0.      0
ATOM    687  HD3 LYS A  45      38.511  54.052  25.829  1.00  0.00           H0.      0
ATOM    688  CE  LYS A  45      38.143  51.889  26.132  1.00  0.00           C0.      0
ATOM    689  HE2 LYS A  45      38.860  51.301  25.558  1.00  0.00           H0.      0
ATOM    690  HE3 LYS A  45      38.000  51.327  27.055  1.00  0.00           H0.      0
ATOM    691  NZ  LYS A  45      36.812  51.953  25.520  1.00  0.00           N0.      0
ATOM    692  HZ1 LYS A  45      36.285  52.624  26.060  1.00  0.00           H0.      0
ATOM    693  HZ2 LYS A  45      36.823  52.190  24.538  1.00  0.00           H0.      0
ATOM    694  HZ3 LYS A  45      36.436  51.019  25.444  1.00  0.00           H0.      0
ATOM    695  C   LYS A  45      42.823  54.837  26.618  1.00  0.00           C0.      0
ATOM    696  O   LYS A  45      43.383  53.812  26.289  1.00  0.00           O0.      0
ATOM    697  N   ALA A  46      43.041  55.918  25.851  1.00  0.00           N0.      0
ATOM    698  H   ALA A  46      42.655  56.789  26.188  1.00  0.00           H0.      0
ATOM    699  CA  ALA A  46      43.756  56.002  24.548  1.00  0.00           C0.      0
ATOM    700  HA  ALA A  46      43.443  55.141  23.957  1.00  0.00           H0.      0
ATOM    701  CB  ALA A  46      43.450  57.289  23.902  1.00  0.00           C0.      0
ATOM    702  HB1 ALA A  46      43.747  57.179  22.858  1.00  0.00           H0.      0
ATOM    703  HB2 ALA A  46      42.405  57.599  23.921  1.00  0.00           H0.      0
ATOM    704  HB3 ALA A  46      44.022  58.100  24.354  1.00  0.00           H0.      0
ATOM    705  C   ALA A  46      45.331  56.017  24.680  1.00  0.00           C0.      0
ATOM    706  O   ALA A  46      46.125  55.584  23.786  1.00  0.00           O0.      0
ATOM    707  N   TRP A  47      45.827  56.280  25.898  1.00  0.00           N0.      0
ATOM    708  H   TRP A  47      45.073  56.333  26.568  1.00  0.00           H0.      0
ATOM    709  CA  TRP A  47      47.179  56.050  26.501  1.00  0.00           C0.      0
ATOM    710  HA  TRP A  47      47.904  56.449  25.791  1.00  0.00           H0.      0
ATOM    711  CB  TRP A  47      47.413  56.727  27.862  1.00  0.00           C0.      0
ATOM    712  HB2 TRP A  47      47.308  57.802  27.715  1.00  0.00           H0.      0
ATOM    713  HB3 TRP A  47      46.773  56.320  28.645  1.00  0.00           H0.      0
ATOM    714  CG  TRP A  47      48.790  56.595  28.406  1.00  0.00           C0.      0
ATOM    715  CD1 TRP A  47      49.805  57.433  28.043  1.00  0.00           C0.      0
ATOM    716  HD1 TRP A  47      49.685  58.279  27.383  1.00  0.00           H0.      0
ATOM    717  NE1 TRP A  47      50.990  56.990  28.669  1.00  0.00           N0.      0
ATOM    718  HE1 TRP A  47      51.861  57.464  28.479  1.00  0.00           H0.      0
ATOM    719  CE2 TRP A  47      50.873  55.754  29.199  1.00  0.00           C0.      0
ATOM    720  CZ2 TRP A  47      51.811  54.824  29.787  1.00  0.00           C0.      0
ATOM    721  HZ2 TRP A  47      52.857  55.091  29.803  1.00  0.00           H0.      0
ATOM    722  CH2 TRP A  47      51.237  53.717  30.442  1.00  0.00           C0.      0
ATOM    723  HH2 TRP A  47      51.847  52.983  30.948  1.00  0.00           H0.      0
ATOM    724  CZ3 TRP A  47      49.869  53.533  30.394  1.00  0.00           C0.      0
ATOM    725  HZ3 TRP A  47      49.486  52.652  30.888  1.00  0.00           H0.      0
ATOM    726  CE3 TRP A  47      49.016  54.335  29.740  1.00  0.00           C0.      0
ATOM    727  HE3 TRP A  47      47.974  54.075  29.847  1.00  0.00           H0.      0
ATOM    728  CD2 TRP A  47      49.453  55.516  29.217  1.00  0.00           C0.      0
ATOM    729  C   TRP A  47      47.447  54.512  26.560  1.00  0.00           C0.      0
ATOM    730  O   TRP A  47      48.374  53.980  25.960  1.00  0.00           O0.      0
ATOM    731  N   LEU A  48      46.604  53.824  27.305  1.00  0.00           N0.      0
ATOM    732  H   LEU A  48      45.957  54.351  27.874  1.00  0.00           H0.      0
ATOM    733  CA  LEU A  48      46.902  52.433  27.619  1.00  0.00           C0.      0
ATOM    734  HA  LEU A  48      47.955  52.371  27.895  1.00  0.00           H0.      0
ATOM    735  CB  LEU A  48      45.988  52.011  28.793  1.00  0.00           C0.      0
ATOM    736  HB2 LEU A  48      46.150  52.717  29.608  1.00  0.00           H0.      0
ATOM    737  HB3 LEU A  48      44.934  52.072  28.522  1.00  0.00           H0.      0
ATOM    738  CG  LEU A  48      46.204  50.529  29.284  1.00  0.00           C0.      0
ATOM    739  HG  LEU A  48      45.951  49.846  28.474  1.00  0.00           H0.      0
ATOM    740  CD1 LEU A  48      47.665  50.197  29.661  1.00  0.00           C0.      0
ATOM    741 HD11 LEU A  48      48.323  50.255  28.794  1.00  0.00           H0.      0
ATOM    742 HD12 LEU A  48      48.009  50.766  30.525  1.00  0.00           H0.      0
ATOM    743 HD13 LEU A  48      47.725  49.129  29.867  1.00  0.00           H0.      0
ATOM    744  CD2 LEU A  48      45.347  50.145  30.408  1.00  0.00           C0.      0
ATOM    745 HD21 LEU A  48      44.307  50.216  30.090  1.00  0.00           H0.      0
ATOM    746 HD22 LEU A  48      45.553  49.125  30.732  1.00  0.00           H0.      0
ATOM    747 HD23 LEU A  48      45.507  50.792  31.270  1.00  0.00           H0.      0
ATOM    748  C   LEU A  48      46.628  51.560  26.314  1.00  0.00           C0.      0
ATOM    749  O   LEU A  48      47.341  50.568  26.133  1.00  0.00           O0.      0
ATOM    750  N   LEU A  49      45.690  51.896  25.475  1.00  0.00           N0.      0
ATOM    751  H   LEU A  49      45.228  52.757  25.732  1.00  0.00           H0.      0
ATOM    752  CA  LEU A  49      45.404  51.187  24.209  1.00  0.00           C0.      0
ATOM    753  HA  LEU A  49      45.388  50.105  24.345  1.00  0.00           H0.      0
ATOM    754  CB  LEU A  49      44.072  51.568  23.596  1.00  0.00           C0.      0
ATOM    755  HB2 LEU A  49      44.102  52.656  23.540  1.00  0.00           H0.      0
ATOM    756  HB3 LEU A  49      44.027  51.186  22.576  1.00  0.00           H0.      0
ATOM    757  CG  LEU A  49      42.816  51.016  24.299  1.00  0.00           C0.      0
ATOM    758  HG  LEU A  49      42.843  51.229  25.367  1.00  0.00           H0.      0
ATOM    759  CD1 LEU A  49      41.536  51.850  23.770  1.00  0.00           C0.      0
ATOM    760 HD11 LEU A  49      41.414  51.585  22.719  1.00  0.00           H0.      0
ATOM    761 HD12 LEU A  49      40.658  51.504  24.316  1.00  0.00           H0.      0
ATOM    762 HD13 LEU A  49      41.620  52.935  23.832  1.00  0.00           H0.      0
ATOM    763  CD2 LEU A  49      42.650  49.513  24.163  1.00  0.00           C0.      0
ATOM    764 HD21 LEU A  49      43.632  49.047  24.250  1.00  0.00           H0.      0
ATOM    765 HD22 LEU A  49      41.880  49.068  24.794  1.00  0.00           H0.      0
ATOM    766 HD23 LEU A  49      42.340  49.163  23.179  1.00  0.00           H0.      0
ATOM    767  C   LEU A  49      46.543  51.401  23.252  1.00  0.00           C0.      0
ATOM    768  O   LEU A  49      46.910  50.450  22.565  1.00  0.00           O0.      0
ATOM    769  N   GLY A  50      47.140  52.601  23.257  1.00  0.00           N0.      0
ATOM    770  H   GLY A  50      46.683  53.308  23.815  1.00  0.00           H0.      0
ATOM    771  CA  GLY A  50      48.266  52.931  22.358  1.00  0.00           C0.      0
ATOM    772  HA2 GLY A  50      48.055  52.742  21.305  1.00  0.00           H0.      0
ATOM    773  HA3 GLY A  50      48.522  53.980  22.503  1.00  0.00           H0.      0
ATOM    774  C   GLY A  50      49.579  52.283  22.759  1.00  0.00           C0.      0
ATOM    775  O   GLY A  50      50.224  51.613  21.940  1.00  0.00           O0.      0
ATOM    776  N   LEU A  51      49.788  52.239  24.082  1.00  0.00           N0.      0
ATOM    777  H   LEU A  51      49.339  52.925  24.673  1.00  0.00           H0.      0
ATOM    778  CA  LEU A  51      50.947  51.547  24.649  1.00  0.00           C0.      0
ATOM    779  HA  LEU A  51      51.719  52.074  24.089  1.00  0.00           H0.      0
ATOM    780  CB  LEU A  51      51.155  51.927  26.172  1.00  0.00           C0.      0
ATOM    781  HB2 LEU A  51      51.320  52.996  26.305  1.00  0.00           H0.      0
ATOM    782  HB3 LEU A  51      50.144  51.758  26.542  1.00  0.00           H0.      0
ATOM    783  CG  LEU A  51      52.201  51.031  26.962  1.00  0.00           C0.      0
ATOM    784  HG  LEU A  51      51.979  49.967  26.879  1.00  0.00           H0.      0
ATOM    785  CD1 LEU A  51      53.598  51.313  26.413  1.00  0.00           C0.      0
ATOM    786 HD11 LEU A  51      53.588  52.324  26.008  1.00  0.00           H0.      0
ATOM    787 HD12 LEU A  51      54.423  51.252  27.122  1.00  0.00           H0.      0
ATOM    788 HD13 LEU A  51      53.779  50.690  25.537  1.00  0.00           H0.      0
ATOM    789  CD2 LEU A  51      52.063  51.485  28.362  1.00  0.00           C0.      0
ATOM    790 HD21 LEU A  51      52.572  52.437  28.508  1.00  0.00           H0.      0
ATOM    791 HD22 LEU A  51      51.014  51.409  28.647  1.00  0.00           H0.      0
ATOM    792 HD23 LEU A  51      52.598  50.761  28.977  1.00  0.00           H0.      0
ATOM    793  C   LEU A  51      50.948  50.051  24.386  1.00  0.00           C0.      0
ATOM    794  O   LEU A  51      51.896  49.500  23.788  1.00  0.00           O0.      0
ATOM    795  N   LEU A  52      49.875  49.329  24.779  1.00  0.00           N0.      0
ATOM    796  H   LEU A  52      49.199  49.881  25.288  1.00  0.00           H0.      0
ATOM    797  CA  LEU A  52      49.608  47.891  24.492  1.00  0.00           C0.      0
ATOM    798  HA  LEU A  52      50.388  47.313  24.988  1.00  0.00           H0.      0
ATOM    799  CB  LEU A  52      48.254  47.395  25.010  1.00  0.00           C0.      0
ATOM    800  HB2 LEU A  52      47.505  48.032  24.538  1.00  0.00           H0.      0
ATOM    801  HB3 LEU A  52      48.020  46.372  24.716  1.00  0.00           H0.      0
ATOM    802  CG  LEU A  52      48.168  47.580  26.523  1.00  0.00           C0.      0
ATOM    803  HG  LEU A  52      48.606  48.518  26.866  1.00  0.00           H0.      0
ATOM    804  CD1 LEU A  52      46.724  47.418  27.073  1.00  0.00           C0.      0
ATOM    805 HD11 LEU A  52      46.664  47.509  28.157  1.00  0.00           H0.      0
ATOM    806 HD12 LEU A  52      46.096  48.165  26.587  1.00  0.00           H0.      0
ATOM    807 HD13 LEU A  52      46.367  46.413  26.846  1.00  0.00           H0.      0
ATOM    808  CD2 LEU A  52      48.991  46.524  27.281  1.00  0.00           C0.      0
ATOM    809 HD21 LEU A  52      49.159  46.848  28.308  1.00  0.00           H0.      0
ATOM    810 HD22 LEU A  52      48.471  45.576  27.418  1.00  0.00           H0.      0
ATOM    811 HD23 LEU A  52      49.982  46.262  26.910  1.00  0.00           H0.      0
ATOM    812  C   LEU A  52      49.601  47.585  22.968  1.00  0.00           C0.      0
ATOM    813  O   LEU A  52      50.265  46.660  22.546  1.00  0.00           O0.      0
ATOM    814  N   ARG A  53      48.849  48.282  22.155  1.00  0.00           N0.      0
ATOM    815  H   ARG A  53      48.224  48.983  22.526  1.00  0.00           H0.      0
ATOM    816  CA  ARG A  53      48.678  47.919  20.713  1.00  0.00           C0.      0
ATOM    817  HA  ARG A  53      48.456  46.853  20.655  1.00  0.00           H0.      0
ATOM    818  CB  ARG A  53      47.575  48.712  19.979  1.00  0.00           C0.      0
ATOM    819  HB2 ARG A  53      47.584  49.790  20.137  1.00  0.00           H0.      0
ATOM    820  HB3 ARG A  53      47.742  48.474  18.929  1.00  0.00           H0.      0
ATOM    821  CG  ARG A  53      46.176  48.150  20.353  1.00  0.00           C0.      0
ATOM    822  HG2 ARG A  53      46.072  47.157  19.914  1.00  0.00           H0.      0
ATOM    823  HG3 ARG A  53      46.070  48.087  21.436  1.00  0.00           H0.      0
ATOM    824  CD  ARG A  53      44.976  49.029  19.772  1.00  0.00           C0.      0
ATOM    825  HD2 ARG A  53      44.987  49.961  20.337  1.00  0.00           H0.      0
ATOM    826  HD3 ARG A  53      45.125  49.257  18.716  1.00  0.00           H0.      0
ATOM    827  NE  ARG A  53      43.678  48.358  20.075  1.00  0.00           N0.      0
ATOM    828  HE  ARG A  53      43.639  47.409  20.419  1.00  0.00           H0.      0
ATOM    829  CZ  ARG A  53      42.516  48.955  20.205  1.00  0.00           C0.      0
ATOM    830  NH1 ARG A  53      42.247  50.195  20.000  1.00  0.00           N0.      0
ATOM    831 HH11 ARG A  53      42.960  50.877  19.786  1.00  0.00           H0.      0
ATOM    832 HH12 ARG A  53      41.282  50.484  20.075  1.00  0.00           H0.      0
ATOM    833  NH2 ARG A  53      41.531  48.189  20.530  1.00  0.00           N0.      0
ATOM    834 HH21 ARG A  53      41.636  47.185  20.568  1.00  0.00           H0.      0
ATOM    835 HH22 ARG A  53      40.647  48.668  20.624  1.00  0.00           H0.      0
ATOM    836  C   ARG A  53      50.010  48.120  19.952  1.00  0.00           C0.      0
ATOM    837  O   ARG A  53      50.320  47.295  19.105  1.00  0.00           O0.      0
ATOM    838  N   GLN A  54      50.853  49.090  20.346  1.00  0.00           N0.      0
ATOM    839  H   GLN A  54      50.589  49.752  21.061  1.00  0.00           H0.      0
ATOM    840  CA  GLN A  54      52.118  49.477  19.677  1.00  0.00           C0.      0
ATOM    841  HA  GLN A  54      51.871  49.385  18.619  1.00  0.00           H0.      0
ATOM    842  CB  GLN A  54      52.526  50.863  20.044  1.00  0.00           C0.      0
ATOM    843  HB2 GLN A  54      51.703  51.495  19.711  1.00  0.00           H0.      0
ATOM    844  HB3 GLN A  54      52.397  50.974  21.121  1.00  0.00           H0.      0
ATOM    845  CG  GLN A  54      53.852  51.346  19.536  1.00  0.00           C0.      0
ATOM    846  HG2 GLN A  54      53.774  52.385  19.857  1.00  0.00           H0.      0
ATOM    847  HG3 GLN A  54      54.676  50.935  20.119  1.00  0.00           H0.      0
ATOM    848  CD  GLN A  54      54.122  51.420  18.025  1.00  0.00           C0.      0
ATOM    849  OE1 GLN A  54      53.244  51.606  17.226  1.00  0.00           O0.      0
ATOM    850  NE2 GLN A  54      55.406  51.355  17.573  1.00  0.00           N0.      0
ATOM    851 HE21 GLN A  54      55.556  51.214  16.584  1.00  0.00           H0.      0
ATOM    852 HE22 GLN A  54      56.146  51.128  18.221  1.00  0.00           H0.      0
ATOM    853  C   GLN A  54      53.221  48.467  20.000  1.00  0.00           C0.      0
ATOM    854  O   GLN A  54      54.251  48.422  19.300  1.00  0.00           O0.      0
ATOM    855  N   HIP A  55      53.060  47.651  20.990  1.00  0.00           N0.      0
ATOM    856  H   HIP A  55      52.162  47.693  21.451  1.00  0.00           H0.      0
ATOM    857  CA  HIP A  55      53.932  46.507  21.426  1.00  0.00           C0.      0
ATOM    858  HA  HIP A  55      54.864  46.608  20.870  1.00  0.00           H0.      0
ATOM    859  CB  HIP A  55      54.205  46.597  22.966  1.00  0.00           C0.      0
ATOM    860  HB2 HIP A  55      53.252  46.644  23.493  1.00  0.00           H0.      0
ATOM    861  HB3 HIP A  55      54.652  45.661  23.302  1.00  0.00           H0.      0
ATOM    862  CG  HIP A  55      55.090  47.732  23.501  1.00  0.00           C0.      0
ATOM    863  ND1 HIP A  55      54.731  49.033  23.557  1.00  0.00           N0.      0
ATOM    864  HD1 HIP A  55      53.794  49.344  23.767  1.00  0.00           H0.      0
ATOM    865  CE1 HIP A  55      55.803  49.837  23.882  1.00  0.00           C0.      0
ATOM    866  HE1 HIP A  55      55.781  50.886  24.138  1.00  0.00           H0.      0
ATOM    867  NE2 HIP A  55      56.869  49.052  23.678  1.00  0.00           N0.      0
ATOM    868  HE2 HIP A  55      57.825  49.376  23.692  1.00  0.00           H0.      0
ATOM    869  CD2 HIP A  55      56.415  47.729  23.465  1.00  0.00           C0.      0
ATOM    870  HD2 HIP A  55      57.034  46.865  23.273  1.00  0.00           H0.      0
ATOM    871  C   HIP A  55      53.354  45.142  20.942  1.00  0.00           C0.      0
ATOM    872  O   HIP A  55      53.906  44.019  21.067  1.00  0.00           O0.      0
ATOM    873  N   GLY A  56      52.151  45.110  20.398  1.00  0.00           N0.      0
ATOM    874  H   GLY A  56      51.755  46.019  20.208  1.00  0.00           H0.      0
ATOM    875  CA  GLY A  56      51.461  43.924  19.965  1.00  0.00           C0.      0
ATOM    876  HA2 GLY A  56      50.528  44.254  19.509  1.00  0.00           H0.      0
ATOM    877  HA3 GLY A  56      52.029  43.352  19.231  1.00  0.00           H0.      0
ATOM    878  C   GLY A  56      50.957  43.058  21.120  1.00  0.00           C0.      0
ATOM    879  O   GLY A  56      50.848  41.859  21.132  1.00  0.00           O0.      0
ATOM    880  N   CYS A  57      50.650  43.679  22.302  1.00  0.00           N0.      0
ATOM    881  H   CYS A  57      50.418  44.658  22.214  1.00  0.00           H0.      0
ATOM    882  CA  CYS A  57      50.229  42.928  23.483  1.00  0.00           C0.      0
ATOM    883  HA  CYS A  57      50.940  42.114  23.626  1.00  0.00           H0.      0
ATOM    884  CB  CYS A  57      50.332  43.791  24.775  1.00  0.00           C0.      0
ATOM    885  HB2 CYS A  57      49.689  44.670  24.746  1.00  0.00           H0.      0
ATOM    886  HB3 CYS A  57      50.003  43.208  25.636  1.00  0.00           H0.      0
ATOM    887  SG  CYS A  57      51.974  44.379  25.069  1.00  0.00           S0.      0
ATOM    888  HG  CYS A  57      52.383  43.362  25.832  1.00  0.00           H0.      0
ATOM    889  C   CYS A  57      48.775  42.363  23.310  1.00  0.00           C0.      0
ATOM    890  O   CYS A  57      47.881  43.152  23.067  1.00  0.00           O0.      0
ATOM    891  N   HIE A  58      48.531  41.098  23.721  1.00  0.00           N0.      0
ATOM    892  H   HIE A  58      49.338  40.515  23.891  1.00  0.00           H0.      0
ATOM    893  CA  HIE A  58      47.206  40.453  23.622  1.00  0.00           C0.      0
ATOM    894  HA  HIE A  58      46.417  41.185  23.453  1.00  0.00           H0.      0
ATOM    895  CB  HIE A  58      47.090  39.514  22.435  1.00  0.00           C0.      0
ATOM    896  HB2 HIE A  58      47.224  40.147  21.558  1.00  0.00           H0.      0
ATOM    897  HB3 HIE A  58      47.846  38.750  22.258  1.00  0.00           H0.      0
ATOM    898  CG  HIE A  58      45.711  38.929  22.268  1.00  0.00           C0.      0
ATOM    899  ND1 HIE A  58      44.524  39.567  21.990  1.00  0.00           N0.      0
ATOM    900  CE1 HIE A  58      43.577  38.592  21.936  1.00  0.00           C0.      0
ATOM    901  HE1 HIE A  58      42.521  38.799  21.849  1.00  0.00           H0.      0
ATOM    902  NE2 HIE A  58      44.177  37.396  21.948  1.00  0.00           N0.      0
ATOM    903  HE2 HIE A  58      43.663  36.537  21.812  1.00  0.00           H0.      0
ATOM    904  CD2 HIE A  58      45.482  37.586  22.295  1.00  0.00           C0.      0
ATOM    905  HD2 HIE A  58      46.203  36.790  22.415  1.00  0.00           H0.      0
ATOM    906  C   HIE A  58      46.709  39.793  24.883  1.00  0.00           C0.      0
ATOM    907  O   HIE A  58      45.669  40.064  25.423  1.00  0.00           O0.      0
ATOM    908  N   ARG A  59      47.596  38.999  25.458  1.00  0.00           N0.      0
ATOM    909  H   ARG A  59      48.439  38.833  24.927  1.00  0.00           H0.      0
ATOM    910  CA  ARG A  59      47.358  38.246  26.713  1.00  0.00           C0.      0
ATOM    911  HA  ARG A  59      46.303  38.084  26.935  1.00  0.00           H0.      0
ATOM    912  CB  ARG A  59      47.934  36.826  26.610  1.00  0.00           C0.      0
ATOM    913  HB2 ARG A  59      47.586  36.466  25.642  1.00  0.00           H0.      0
ATOM    914  HB3 ARG A  59      49.021  36.897  26.645  1.00  0.00           H0.      0
ATOM    915  CG  ARG A  59      47.228  35.941  27.618  1.00  0.00           C0.      0
ATOM    916  HG2 ARG A  59      47.318  36.314  28.638  1.00  0.00           H0.      0
ATOM    917  HG3 ARG A  59      46.172  35.810  27.379  1.00  0.00           H0.      0
ATOM    918  CD  ARG A  59      47.945  34.595  27.464  1.00  0.00           C0.      0
ATOM    919  HD2 ARG A  59      47.874  34.274  26.425  1.00  0.00           H0.      0
ATOM    920  HD3 ARG A  59      48.983  34.640  27.794  1.00  0.00           H0.      0
ATOM    921  NE  ARG A  59      47.211  33.601  28.262  1.00  0.00           N0.      0
ATOM    922  HE  ARG A  59      46.512  33.017  27.827  1.00  0.00           H0.      0
ATOM    923  CZ  ARG A  59      47.226  33.402  29.522  1.00  0.00           C0.      0
ATOM    924  NH1 ARG A  59      48.033  33.891  30.338  1.00  0.00           N0.      0
ATOM    925 HH11 ARG A  59      48.655  34.646  30.085  1.00  0.00           H0.      0
ATOM    926 HH12 ARG A  59      48.092  33.475  31.256  1.00  0.00           H0.      0
ATOM    927  NH2 ARG A  59      46.293  32.617  30.049  1.00  0.00           N0.      0
ATOM    928 HH21 ARG A  59      45.572  32.282  29.427  1.00  0.00           H0.      0
ATOM    929 HH22 ARG A  59      46.216  32.579  31.056  1.00  0.00           H0.      0
ATOM    930  C   ARG A  59      47.894  39.043  27.912  1.00  0.00           C0.      0
ATOM    931  O   ARG A  59      49.130  39.172  27.955  1.00  0.00           O0.      0
ATOM    932  N   VAL A  60      47.019  39.652  28.686  1.00  0.00           N0.      0
ATOM    933  H   VAL A  60      46.059  39.365  28.557  1.00  0.00           H0.      0
ATOM    934  CA  VAL A  60      47.447  40.589  29.750  1.00  0.00           C0.      0
ATOM    935  HA  VAL A  60      48.500  40.323  29.840  1.00  0.00           H0.      0
ATOM    936  CB  VAL A  60      47.339  42.074  29.366  1.00  0.00           C0.      0
ATOM    937  HB  VAL A  60      47.824  42.668  30.140  1.00  0.00           H0.      0
ATOM    938  CG1 VAL A  60      48.003  42.515  27.984  1.00  0.00           C0.      0
ATOM    939 HG11 VAL A  60      49.059  42.250  28.019  1.00  0.00           H0.      0
ATOM    940 HG12 VAL A  60      47.640  42.015  27.086  1.00  0.00           H0.      0
ATOM    941 HG13 VAL A  60      47.830  43.590  27.935  1.00  0.00           H0.      0
ATOM    942  CG2 VAL A  60      45.862  42.600  29.326  1.00  0.00           C0.      0
ATOM    943 HG21 VAL A  60      45.844  43.684  29.207  1.00  0.00           H0.      0
ATOM    944 HG22 VAL A  60      45.227  42.075  28.613  1.00  0.00           H0.      0
ATOM    945 HG23 VAL A  60      45.381  42.356  30.274  1.00  0.00           H0.      0
ATOM    946  C   VAL A  60      46.710  40.289  31.075  1.00  0.00           C0.      0
ATOM    947  O   VAL A  60      45.525  39.931  31.025  1.00  0.00           O0.      0
ATOM    948  N   LEU A  61      47.371  40.570  32.182  1.00  0.00           N0.      0
ATOM    949  H   LEU A  61      48.229  41.095  32.092  1.00  0.00           H0.      0
ATOM    950  CA  LEU A  61      46.782  40.445  33.544  1.00  0.00           C0.      0
ATOM    951  HA  LEU A  61      45.848  39.885  33.548  1.00  0.00           H0.      0
ATOM    952  CB  LEU A  61      47.831  39.550  34.323  1.00  0.00           C0.      0
ATOM    953  HB2 LEU A  61      47.801  38.562  33.863  1.00  0.00           H0.      0
ATOM    954  HB3 LEU A  61      48.823  39.942  34.101  1.00  0.00           H0.      0
ATOM    955  CG  LEU A  61      47.520  39.449  35.870  1.00  0.00           C0.      0
ATOM    956  HG  LEU A  61      47.407  40.447  36.293  1.00  0.00           H0.      0
ATOM    957  CD1 LEU A  61      46.285  38.640  36.084  1.00  0.00           C0.      0
ATOM    958 HD11 LEU A  61      45.472  39.344  35.904  1.00  0.00           H0.      0
ATOM    959 HD12 LEU A  61      46.268  37.765  35.435  1.00  0.00           H0.      0
ATOM    960 HD13 LEU A  61      46.196  38.351  37.132  1.00  0.00           H0.      0
ATOM    961  CD2 LEU A  61      48.706  38.753  36.571  1.00  0.00           C0.      0
ATOM    962 HD21 LEU A  61      48.535  37.680  36.661  1.00  0.00           H0.      0
ATOM    963 HD22 LEU A  61      49.634  38.920  36.023  1.00  0.00           H0.      0
ATOM    964 HD23 LEU A  61      48.865  39.105  37.590  1.00  0.00           H0.      0
ATOM    965  C   LEU A  61      46.501  41.857  34.122  1.00  0.00           C0.      0
ATOM    966  O   LEU A  61      47.396  42.676  34.290  1.00  0.00           O0.      0
ATOM    967  N   ASH A  62      45.257  42.098  34.608  1.00  0.00           N0.      0
ATOM    968  H   ASH A  62      44.518  41.444  34.394  1.00  0.00           H0.      0
ATOM    969  CA  ASH A  62      44.904  43.136  35.584  1.00  0.00           C0.      0
ATOM    970  HA  ASH A  62      45.538  44.017  35.488  1.00  0.00           H0.      0
ATOM    971  CB  ASH A  62      43.426  43.529  35.458  1.00  0.00           C0.      0
ATOM    972  HB2 ASH A  62      43.242  43.724  34.401  1.00  0.00           H0.      0
ATOM    973  HB3 ASH A  62      42.820  42.641  35.642  1.00  0.00           H0.      0
ATOM    974  CG  ASH A  62      43.032  44.680  36.359  1.00  0.00           C0.      0
ATOM    975  OD1 ASH A  62      43.801  45.118  37.210  1.00  0.00           O0.      0
ATOM    976  OD2 ASH A  62      41.726  45.040  36.214  1.00  0.00           O0.      0
ATOM    977  HD2 ASH A  62      41.612  45.888  36.650  1.00  0.00           H0.      0
ATOM    978  C   ASH A  62      45.152  42.479  36.961  1.00  0.00           C0.      0
ATOM    979  O   ASH A  62      44.358  41.616  37.329  1.00  0.00           O0.      0
ATOM    980  N   VAL A  63      46.146  42.947  37.703  1.00  0.00           N0.      0
ATOM    981  H   VAL A  63      46.776  43.662  37.370  1.00  0.00           H0.      0
ATOM    982  CA  VAL A  63      46.521  42.332  39.029  1.00  0.00           C0.      0
ATOM    983  HA  VAL A  63      46.074  41.361  39.244  1.00  0.00           H0.      0
ATOM    984  CB  VAL A  63      48.022  42.137  39.200  1.00  0.00           C0.      0
ATOM    985  HB  VAL A  63      48.412  42.108  38.183  1.00  0.00           H0.      0
ATOM    986  CG1 VAL A  63      48.720  43.391  39.784  1.00  0.00           C0.      0
ATOM    987 HG11 VAL A  63      49.799  43.304  39.656  1.00  0.00           H0.      0
ATOM    988 HG12 VAL A  63      48.454  44.248  39.165  1.00  0.00           H0.      0
ATOM    989 HG13 VAL A  63      48.483  43.575  40.832  1.00  0.00           H0.      0
ATOM    990  CG2 VAL A  63      48.339  40.884  39.895  1.00  0.00           C0.      0
ATOM    991 HG21 VAL A  63      49.395  40.660  39.742  1.00  0.00           H0.      0
ATOM    992 HG22 VAL A  63      48.316  40.992  40.980  1.00  0.00           H0.      0
ATOM    993 HG23 VAL A  63      47.689  40.086  39.537  1.00  0.00           H0.      0
ATOM    994  C   VAL A  63      45.889  43.079  40.250  1.00  0.00           C0.      0
ATOM    995  O   VAL A  63      46.067  42.550  41.342  1.00  0.00           O0.      0
ATOM    996  N   ALA A  64      45.118  44.138  40.009  1.00  0.00           N0.      0
ATOM    997  H   ALA A  64      44.921  44.344  39.040  1.00  0.00           H0.      0
ATOM    998  CA  ALA A  64      44.372  44.893  41.068  1.00  0.00           C0.      0
ATOM    999  HA  ALA A  64      44.375  44.168  41.882  1.00  0.00           H0.      0
ATOM   1000  CB  ALA A  64      45.227  46.116  41.441  1.00  0.00           C0.      0
ATOM   1001  HB1 ALA A  64      46.251  45.761  41.557  1.00  0.00           H0.      0
ATOM   1002  HB2 ALA A  64      45.191  46.851  40.638  1.00  0.00           H0.      0
ATOM   1003  HB3 ALA A  64      44.844  46.504  42.385  1.00  0.00           H0.      0
ATOM   1004  C   ALA A  64      42.997  45.129  40.548  1.00  0.00           C0.      0
ATOM   1005  O   ALA A  64      42.630  46.263  40.255  1.00  0.00           O0.      0
ATOM   1006  N   CYS A  65      42.241  44.071  40.504  1.00  0.00           N0.      0
ATOM   1007  H   CYS A  65      42.488  43.204  40.960  1.00  0.00           H0.      0
ATOM   1008  CA  CYS A  65      40.883  44.131  40.031  1.00  0.00           C0.      0
ATOM   1009  HA  CYS A  65      41.046  44.602  39.061  1.00  0.00           H0.      0
ATOM   1010  CB  CYS A  65      40.373  42.721  39.705  1.00  0.00           C0.      0
ATOM   1011  HB2 CYS A  65      41.106  42.134  39.152  1.00  0.00           H0.      0
ATOM   1012  HB3 CYS A  65      40.218  42.174  40.635  1.00  0.00           H0.      0
ATOM   1013  SG  CYS A  65      38.753  42.685  38.832  1.00  0.00           S0.      0
ATOM   1014  HG  CYS A  65      38.044  43.111  39.881  1.00  0.00           H0.      0
ATOM   1015  C   CYS A  65      39.965  45.132  40.709  1.00  0.00           C0.      0
ATOM   1016  O   CYS A  65      39.467  46.010  39.974  1.00  0.00           O0.      0
ATOM   1017  N   GLY A  66      39.628  45.033  42.004  1.00  0.00           N0.      0
ATOM   1018  H   GLY A  66      40.262  44.509  42.590  1.00  0.00           H0.      0
ATOM   1019  CA  GLY A  66      38.512  45.765  42.522  1.00  0.00           C0.      0
ATOM   1020  HA2 GLY A  66      38.504  45.792  43.612  1.00  0.00           H0.      0
ATOM   1021  HA3 GLY A  66      38.573  46.827  42.282  1.00  0.00           H0.      0
ATOM   1022  C   GLY A  66      37.264  45.222  41.994  1.00  0.00           C0.      0
ATOM   1023  O   GLY A  66      37.243  44.020  41.726  1.00  0.00           O0.      0
ATOM   1024  N   THR A  67      36.323  46.116  41.660  1.00  0.00           N0.      0
ATOM   1025  H   THR A  67      36.441  47.104  41.834  1.00  0.00           H0.      0
ATOM   1026  CA  THR A  67      35.174  45.669  40.856  1.00  0.00           C0.      0
ATOM   1027  HA  THR A  67      35.038  44.637  41.179  1.00  0.00           H0.      0
ATOM   1028  CB  THR A  67      33.887  46.496  41.031  1.00  0.00           C0.      0
ATOM   1029  HB  THR A  67      33.042  46.109  40.462  1.00  0.00           H0.      0
ATOM   1030  CG2 THR A  67      33.611  46.640  42.568  1.00  0.00           C0.      0
ATOM   1031 HG21 THR A  67      33.270  45.759  43.112  1.00  0.00           H0.      0
ATOM   1032 HG22 THR A  67      34.478  46.971  43.140  1.00  0.00           H0.      0
ATOM   1033 HG23 THR A  67      32.857  47.408  42.738  1.00  0.00           H0.      0
ATOM   1034  OG1 THR A  67      33.948  47.834  40.539  1.00  0.00           O0.      0
ATOM   1035  HG1 THR A  67      33.081  48.247  40.540  1.00  0.00           H0.      0
ATOM   1036  C   THR A  67      35.421  45.474  39.361  1.00  0.00           C0.      0
ATOM   1037  O   THR A  67      34.474  45.184  38.619  1.00  0.00           O0.      0
ATOM   1038  N   GLY A  68      36.652  45.573  38.857  1.00  0.00           N0.      0
ATOM   1039  H   GLY A  68      37.341  45.972  39.479  1.00  0.00           H0.      0
ATOM   1040  CA  GLY A  68      36.948  45.240  37.427  1.00  0.00           C0.      0
ATOM   1041  HA2 GLY A  68      37.967  44.871  37.310  1.00  0.00           H0.      0
ATOM   1042  HA3 GLY A  68      36.350  44.364  37.174  1.00  0.00           H0.      0
ATOM   1043  C   GLY A  68      36.604  46.307  36.341  1.00  0.00           C0.      0
ATOM   1044  O   GLY A  68      36.664  45.954  35.140  1.00  0.00           O0.      0
ATOM   1045  N   VAL A  69      36.431  47.595  36.729  1.00  0.00           N0.      0
ATOM   1046  H   VAL A  69      36.458  47.979  37.662  1.00  0.00           H0.      0
ATOM   1047  CA  VAL A  69      36.246  48.632  35.660  1.00  0.00           C0.      0
ATOM   1048  HA  VAL A  69      35.436  48.305  35.008  1.00  0.00           H0.      0
ATOM   1049  CB  VAL A  69      35.741  49.885  36.181  1.00  0.00           C0.      0
ATOM   1050  HB  VAL A  69      35.618  50.677  35.442  1.00  0.00           H0.      0
ATOM   1051  CG1 VAL A  69      34.344  49.692  36.739  1.00  0.00           C0.      0
ATOM   1052 HG11 VAL A  69      34.217  48.964  37.540  1.00  0.00           H0.      0
ATOM   1053 HG12 VAL A  69      34.078  50.661  37.161  1.00  0.00           H0.      0
ATOM   1054 HG13 VAL A  69      33.601  49.572  35.951  1.00  0.00           H0.      0
ATOM   1055  CG2 VAL A  69      36.620  50.519  37.241  1.00  0.00           C0.      0
ATOM   1056 HG21 VAL A  69      36.157  51.220  37.935  1.00  0.00           H0.      0
ATOM   1057 HG22 VAL A  69      37.187  49.743  37.756  1.00  0.00           H0.      0
ATOM   1058 HG23 VAL A  69      37.329  51.167  36.726  1.00  0.00           H0.      0
ATOM   1059  C   VAL A  69      37.450  48.742  34.626  1.00  0.00           C0.      0
ATOM   1060  O   VAL A  69      37.183  48.942  33.429  1.00  0.00           O0.      0
ATOM   1061  N   ASP A  70      38.690  48.594  35.169  1.00  0.00           N0.      0
ATOM   1062  H   ASP A  70      38.779  48.434  36.163  1.00  0.00           H0.      0
ATOM   1063  CA  ASP A  70      39.968  48.618  34.375  1.00  0.00           C0.      0
ATOM   1064  HA  ASP A  70      39.722  49.244  33.517  1.00  0.00           H0.      0
ATOM   1065  CB  ASP A  70      41.234  49.272  35.010  1.00  0.00           C0.      0
ATOM   1066  HB2 ASP A  70      41.942  49.247  34.181  1.00  0.00           H0.      0
ATOM   1067  HB3 ASP A  70      40.900  50.265  35.311  1.00  0.00           H0.      0
ATOM   1068  CG  ASP A  70      41.743  48.613  36.272  1.00  0.00           C0.      0
ATOM   1069  OD1 ASP A  70      41.216  47.587  36.734  1.00  0.00           O0.      0
ATOM   1070  OD2 ASP A  70      42.724  49.050  36.876  1.00  0.00           O0.      0
ATOM   1071  C   ASP A  70      40.344  47.314  33.655  1.00  0.00           C0.      0
ATOM   1072  O   ASP A  70      41.232  47.231  32.760  1.00  0.00           O0.      0
ATOM   1073  N   SER A  71      39.709  46.185  34.036  1.00  0.00           N0.      0
ATOM   1074  H   SER A  71      38.945  46.229  34.695  1.00  0.00           H0.      0
ATOM   1075  CA  SER A  71      39.763  44.931  33.272  1.00  0.00           C0.      0
ATOM   1076  HA  SER A  71      40.796  44.775  32.959  1.00  0.00           H0.      0
ATOM   1077  CB  SER A  71      39.345  43.773  34.139  1.00  0.00           C0.      0
ATOM   1078  HB2 SER A  71      38.594  44.198  34.804  1.00  0.00           H0.      0
ATOM   1079  HB3 SER A  71      38.896  42.992  33.525  1.00  0.00           H0.      0
ATOM   1080  OG  SER A  71      40.401  43.247  34.916  1.00  0.00           O0.      0
ATOM   1081  HG  SER A  71      40.695  43.863  35.592  1.00  0.00           H0.      0
ATOM   1082  C   SER A  71      38.914  45.047  31.996  1.00  0.00           C0.      0
ATOM   1083  O   SER A  71      39.376  44.723  30.892  1.00  0.00           O0.      0
ATOM   1084  N   ILE A  72      37.644  45.546  32.245  1.00  0.00           N0.      0
ATOM   1085  H   ILE A  72      37.310  45.827  33.156  1.00  0.00           H0.      0
ATOM   1086  CA  ILE A  72      36.578  45.472  31.215  1.00  0.00           C0.      0
ATOM   1087  HA  ILE A  72      36.703  44.479  30.783  1.00  0.00           H0.      0
ATOM   1088  CB  ILE A  72      35.204  45.606  31.773  1.00  0.00           C0.      0
ATOM   1089  HB  ILE A  72      35.231  46.551  32.316  1.00  0.00           H0.      0
ATOM   1090  CG2 ILE A  72      34.190  45.973  30.731  1.00  0.00           C0.      0
ATOM   1091 HG21 ILE A  72      34.325  45.152  30.026  1.00  0.00           H0.      0
ATOM   1092 HG22 ILE A  72      33.144  46.019  31.032  1.00  0.00           H0.      0
ATOM   1093 HG23 ILE A  72      34.283  46.955  30.267  1.00  0.00           H0.      0
ATOM   1094  CG1 ILE A  72      34.837  44.499  32.785  1.00  0.00           C0.      0
ATOM   1095 HG12 ILE A  72      34.378  43.697  32.207  1.00  0.00           H0.      0
ATOM   1096 HG13 ILE A  72      35.718  44.021  33.214  1.00  0.00           H0.      0
ATOM   1097  CD1 ILE A  72      33.788  44.897  33.837  1.00  0.00           C0.      0
ATOM   1098 HD11 ILE A  72      33.603  44.089  34.545  1.00  0.00           H0.      0
ATOM   1099 HD12 ILE A  72      33.939  45.824  34.391  1.00  0.00           H0.      0
ATOM   1100 HD13 ILE A  72      32.935  45.151  33.208  1.00  0.00           H0.      0
ATOM   1101  C   ILE A  72      36.916  46.462  30.060  1.00  0.00           C0.      0
ATOM   1102  O   ILE A  72      36.653  46.065  28.941  1.00  0.00           O0.      0
ATOM   1103  N   MET A  73      37.611  47.562  30.274  1.00  0.00           N0.      0
ATOM   1104  H   MET A  73      38.010  47.695  31.192  1.00  0.00           H0.      0
ATOM   1105  CA  MET A  73      37.928  48.552  29.216  1.00  0.00           C0.      0
ATOM   1106  HA  MET A  73      36.968  48.808  28.768  1.00  0.00           H0.      0
ATOM   1107  CB  MET A  73      38.252  49.795  29.874  1.00  0.00           C0.      0
ATOM   1108  HB2 MET A  73      38.345  50.587  29.132  1.00  0.00           H0.      0
ATOM   1109  HB3 MET A  73      37.539  50.044  30.661  1.00  0.00           H0.      0
ATOM   1110  CG  MET A  73      39.680  49.602  30.481  1.00  0.00           C0.      0
ATOM   1111  HG2 MET A  73      39.750  48.687  31.070  1.00  0.00           H0.      0
ATOM   1112  HG3 MET A  73      40.494  49.657  29.758  1.00  0.00           H0.      0
ATOM   1113  SD  MET A  73      39.920  51.035  31.564  1.00  0.00           S0.      0
ATOM   1114  CE  MET A  73      41.735  51.051  31.673  1.00  0.00           C0.      0
ATOM   1115  HE1 MET A  73      42.048  50.007  31.679  1.00  0.00           H0.      0
ATOM   1116  HE2 MET A  73      42.184  51.533  30.805  1.00  0.00           H0.      0
ATOM   1117  HE3 MET A  73      42.073  51.530  32.592  1.00  0.00           H0.      0
ATOM   1118  C   MET A  73      38.987  48.077  28.209  1.00  0.00           C0.      0
ATOM   1119  O   MET A  73      39.238  48.770  27.229  1.00  0.00           O0.      0
ATOM   1120  N   LEU A  74      39.676  46.905  28.542  1.00  0.00           N0.      0
ATOM   1121  H   LEU A  74      39.367  46.593  29.451  1.00  0.00           H0.      0
ATOM   1122  CA  LEU A  74      40.533  46.073  27.712  1.00  0.00           C0.      0
ATOM   1123  HA  LEU A  74      40.848  46.671  26.857  1.00  0.00           H0.      0
ATOM   1124  CB  LEU A  74      41.846  45.756  28.376  1.00  0.00           C0.      0
ATOM   1125  HB2 LEU A  74      41.610  45.147  29.249  1.00  0.00           H0.      0
ATOM   1126  HB3 LEU A  74      42.410  45.116  27.697  1.00  0.00           H0.      0
ATOM   1127  CG  LEU A  74      42.661  46.862  29.011  1.00  0.00           C0.      0
ATOM   1128  HG  LEU A  74      42.062  47.205  29.855  1.00  0.00           H0.      0
ATOM   1129  CD1 LEU A  74      44.006  46.479  29.581  1.00  0.00           C0.      0
ATOM   1130 HD11 LEU A  74      44.503  47.445  29.678  1.00  0.00           H0.      0
ATOM   1131 HD12 LEU A  74      43.826  45.923  30.500  1.00  0.00           H0.      0
ATOM   1132 HD13 LEU A  74      44.551  45.896  28.838  1.00  0.00           H0.      0
ATOM   1133  CD2 LEU A  74      42.811  48.108  28.149  1.00  0.00           C0.      0
ATOM   1134 HD21 LEU A  74      43.255  47.722  27.232  1.00  0.00           H0.      0
ATOM   1135 HD22 LEU A  74      41.849  48.551  27.891  1.00  0.00           H0.      0
ATOM   1136 HD23 LEU A  74      43.434  48.873  28.614  1.00  0.00           H0.      0
ATOM   1137  C   LEU A  74      39.786  44.827  27.164  1.00  0.00           C0.      0
ATOM   1138  O   LEU A  74      39.993  44.467  26.003  1.00  0.00           O0.      0
ATOM   1139  N   VAL A  75      38.813  44.253  27.899  1.00  0.00           N0.      0
ATOM   1140  H   VAL A  75      38.699  44.572  28.851  1.00  0.00           H0.      0
ATOM   1141  CA  VAL A  75      38.030  43.175  27.342  1.00  0.00           C0.      0
ATOM   1142  HA  VAL A  75      38.758  42.454  26.969  1.00  0.00           H0.      0
ATOM   1143  CB  VAL A  75      37.115  42.621  28.449  1.00  0.00           C0.      0
ATOM   1144  HB  VAL A  75      36.508  43.447  28.819  1.00  0.00           H0.      0
ATOM   1145  CG1 VAL A  75      36.017  41.583  27.917  1.00  0.00           C0.      0
ATOM   1146 HG11 VAL A  75      35.458  41.462  28.845  1.00  0.00           H0.      0
ATOM   1147 HG12 VAL A  75      35.386  41.936  27.102  1.00  0.00           H0.      0
ATOM   1148 HG13 VAL A  75      36.574  40.670  27.708  1.00  0.00           H0.      0
ATOM   1149  CG2 VAL A  75      37.879  41.924  29.514  1.00  0.00           C0.      0
ATOM   1150 HG21 VAL A  75      38.421  41.064  29.120  1.00  0.00           H0.      0
ATOM   1151 HG22 VAL A  75      38.578  42.573  30.042  1.00  0.00           H0.      0
ATOM   1152 HG23 VAL A  75      37.113  41.471  30.144  1.00  0.00           H0.      0
ATOM   1153  C   VAL A  75      37.157  43.726  26.188  1.00  0.00           C0.      0
ATOM   1154  O   VAL A  75      37.061  43.057  25.152  1.00  0.00           O0.      0
ATOM   1155  N   GLU A  76      36.547  44.890  26.282  1.00  0.00           N0.      0
ATOM   1156  H   GLU A  76      36.444  45.438  27.124  1.00  0.00           H0.      0
ATOM   1157  CA  GLU A  76      35.796  45.426  25.170  1.00  0.00           C0.      0
ATOM   1158  HA  GLU A  76      35.091  44.698  24.768  1.00  0.00           H0.      0
ATOM   1159  CB  GLU A  76      35.019  46.619  25.607  1.00  0.00           C0.      0
ATOM   1160  HB2 GLU A  76      35.573  47.511  25.896  1.00  0.00           H0.      0
ATOM   1161  HB3 GLU A  76      34.517  46.947  24.697  1.00  0.00           H0.      0
ATOM   1162  CG  GLU A  76      33.944  46.354  26.612  1.00  0.00           C0.      0
ATOM   1163  HG2 GLU A  76      33.629  45.311  26.579  1.00  0.00           H0.      0
ATOM   1164  HG3 GLU A  76      34.393  46.566  27.583  1.00  0.00           H0.      0
ATOM   1165  CD  GLU A  76      32.748  47.260  26.519  1.00  0.00           C0.      0
ATOM   1166  OE1 GLU A  76      31.602  46.929  26.112  1.00  0.00           O0.      0
ATOM   1167  OE2 GLU A  76      32.909  48.465  26.658  1.00  0.00           O0.      0
ATOM   1168  C   GLU A  76      36.598  45.758  23.861  1.00  0.00           C0.      0
ATOM   1169  O   GLU A  76      35.945  45.724  22.794  1.00  0.00           O0.      0
ATOM   1170  N   GLU A  77      37.925  46.059  24.035  1.00  0.00           N0.      0
ATOM   1171  H   GLU A  77      38.352  46.063  24.950  1.00  0.00           H0.      0
ATOM   1172  CA  GLU A  77      38.763  46.442  22.894  1.00  0.00           C0.      0
ATOM   1173  HA  GLU A  77      38.088  46.927  22.189  1.00  0.00           H0.      0
ATOM   1174  CB  GLU A  77      39.754  47.503  23.505  1.00  0.00           C0.      0
ATOM   1175  HB2 GLU A  77      40.048  47.061  24.457  1.00  0.00           H0.      0
ATOM   1176  HB3 GLU A  77      40.608  47.524  22.827  1.00  0.00           H0.      0
ATOM   1177  CG  GLU A  77      39.017  48.854  23.678  1.00  0.00           C0.      0
ATOM   1178  HG2 GLU A  77      38.179  48.752  24.367  1.00  0.00           H0.      0
ATOM   1179  HG3 GLU A  77      39.663  49.549  24.214  1.00  0.00           H0.      0
ATOM   1180  CD  GLU A  77      38.705  49.545  22.361  1.00  0.00           C0.      0
ATOM   1181  OE1 GLU A  77      39.560  50.030  21.539  1.00  0.00           O0.      0
ATOM   1182  OE2 GLU A  77      37.450  49.668  21.997  1.00  0.00           O0.      0
ATOM   1183  C   GLU A  77      39.448  45.238  22.223  1.00  0.00           C0.      0
ATOM   1184  O   GLU A  77      40.054  45.466  21.195  1.00  0.00           O0.      0
ATOM   1185  N   GLY A  78      39.337  44.044  22.793  1.00  0.00           N0.      0
ATOM   1186  H   GLY A  78      38.856  43.994  23.680  1.00  0.00           H0.      0
ATOM   1187  CA  GLY A  78      39.866  42.839  22.115  1.00  0.00           C0.      0
ATOM   1188  HA2 GLY A  78      38.974  42.244  21.920  1.00  0.00           H0.      0
ATOM   1189  HA3 GLY A  78      40.285  43.081  21.139  1.00  0.00           H0.      0
ATOM   1190  C   GLY A  78      40.816  41.859  22.805  1.00  0.00           C0.      0
ATOM   1191  O   GLY A  78      41.131  40.816  22.264  1.00  0.00           O0.      0
ATOM   1192  N   PHE A  79      41.215  42.217  24.027  1.00  0.00           N0.      0
ATOM   1193  H   PHE A  79      40.824  43.006  24.522  1.00  0.00           H0.      0
ATOM   1194  CA  PHE A  79      42.305  41.491  24.656  1.00  0.00           C0.      0
ATOM   1195  HA  PHE A  79      43.032  41.145  23.921  1.00  0.00           H0.      0
ATOM   1196  CB  PHE A  79      43.002  42.297  25.733  1.00  0.00           C0.      0
ATOM   1197  HB2 PHE A  79      42.293  42.547  26.522  1.00  0.00           H0.      0
ATOM   1198  HB3 PHE A  79      43.771  41.679  26.196  1.00  0.00           H0.      0
ATOM   1199  CG  PHE A  79      43.775  43.478  25.258  1.00  0.00           C0.      0
ATOM   1200  CD1 PHE A  79      45.161  43.458  25.196  1.00  0.00           C0.      0
ATOM   1201  HD1 PHE A  79      45.802  42.700  25.620  1.00  0.00           H0.      0
ATOM   1202  CE1 PHE A  79      45.904  44.577  24.711  1.00  0.00           C0.      0
ATOM   1203  HE1 PHE A  79      46.984  44.560  24.733  1.00  0.00           H0.      0
ATOM   1204  CZ  PHE A  79      45.218  45.758  24.324  1.00  0.00           C0.      0
ATOM   1205  HZ  PHE A  79      45.763  46.582  23.889  1.00  0.00           H0.      0
ATOM   1206  CE2 PHE A  79      43.816  45.806  24.366  1.00  0.00           C0.      0
ATOM   1207  HE2 PHE A  79      43.363  46.702  23.968  1.00  0.00           H0.      0
ATOM   1208  CD2 PHE A  79      43.119  44.613  24.769  1.00  0.00           C0.      0
ATOM   1209  HD2 PHE A  79      42.047  44.727  24.821  1.00  0.00           H0.      0
ATOM   1210  C   PHE A  79      41.859  40.152  25.307  1.00  0.00           C0.      0
ATOM   1211  O   PHE A  79      40.685  39.971  25.654  1.00  0.00           O0.      0
ATOM   1212  N   SER A  80      42.843  39.259  25.529  1.00  0.00           N0.      0
ATOM   1213  H   SER A  80      43.759  39.557  25.226  1.00  0.00           H0.      0
ATOM   1214  CA  SER A  80      42.788  37.999  26.322  1.00  0.00           C0.      0
ATOM   1215  HA  SER A  80      41.820  37.516  26.185  1.00  0.00           H0.      0
ATOM   1216  CB  SER A  80      43.797  37.122  25.499  1.00  0.00           C0.      0
ATOM   1217  HB2 SER A  80      43.439  36.917  24.490  1.00  0.00           H0.      0
ATOM   1218  HB3 SER A  80      44.725  37.678  25.368  1.00  0.00           H0.      0
ATOM   1219  OG  SER A  80      43.948  35.953  26.257  1.00  0.00           O0.      0
ATOM   1220  HG  SER A  80      44.689  35.480  25.873  1.00  0.00           H0.      0
ATOM   1221  C   SER A  80      43.124  38.246  27.743  1.00  0.00           C0.      0
ATOM   1222  O   SER A  80      44.287  38.112  28.137  1.00  0.00           O0.      0
ATOM   1223  N   VAL A  81      42.145  38.676  28.578  1.00  0.00           N0.      0
ATOM   1224  H   VAL A  81      41.200  38.707  28.222  1.00  0.00           H0.      0
ATOM   1225  CA  VAL A  81      42.337  39.347  29.904  1.00  0.00           C0.      0
ATOM   1226  HA  VAL A  81      43.355  39.734  29.869  1.00  0.00           H0.      0
ATOM   1227  CB  VAL A  81      41.277  40.474  30.085  1.00  0.00           C0.      0
ATOM   1228  HB  VAL A  81      40.246  40.139  29.965  1.00  0.00           H0.      0
ATOM   1229  CG1 VAL A  81      41.479  41.147  31.438  1.00  0.00           C0.      0
ATOM   1230 HG11 VAL A  81      41.138  40.587  32.309  1.00  0.00           H0.      0
ATOM   1231 HG12 VAL A  81      42.494  41.493  31.632  1.00  0.00           H0.      0
ATOM   1232 HG13 VAL A  81      40.745  41.953  31.450  1.00  0.00           H0.      0
ATOM   1233  CG2 VAL A  81      41.585  41.619  29.044  1.00  0.00           C0.      0
ATOM   1234 HG21 VAL A  81      42.453  42.160  29.420  1.00  0.00           H0.      0
ATOM   1235 HG22 VAL A  81      41.883  41.115  28.125  1.00  0.00           H0.      0
ATOM   1236 HG23 VAL A  81      40.734  42.235  28.754  1.00  0.00           H0.      0
ATOM   1237  C   VAL A  81      42.262  38.308  31.004  1.00  0.00           C0.      0
ATOM   1238  O   VAL A  81      41.552  37.313  30.826  1.00  0.00           O0.      0
ATOM   1239  N   THR A  82      43.004  38.486  32.116  1.00  0.00           N0.      0
ATOM   1240  H   THR A  82      43.596  39.304  32.149  1.00  0.00           H0.      0
ATOM   1241  CA  THR A  82      42.898  37.821  33.437  1.00  0.00           C0.      0
ATOM   1242  HA  THR A  82      42.008  37.204  33.318  1.00  0.00           H0.      0
ATOM   1243  CB  THR A  82      44.068  36.884  33.838  1.00  0.00           C0.      0
ATOM   1244  HB  THR A  82      44.994  37.455  33.917  1.00  0.00           H0.      0
ATOM   1245  CG2 THR A  82      43.896  36.210  35.243  1.00  0.00           C0.      0
ATOM   1246 HG21 THR A  82      43.870  36.871  36.110  1.00  0.00           H0.      0
ATOM   1247 HG22 THR A  82      42.927  35.712  35.296  1.00  0.00           H0.      0
ATOM   1248 HG23 THR A  82      44.571  35.370  35.407  1.00  0.00           H0.      0
ATOM   1249  OG1 THR A  82      44.272  35.868  32.971  1.00  0.00           O0.      0
ATOM   1250  HG1 THR A  82      44.477  36.304  32.140  1.00  0.00           H0.      0
ATOM   1251  C   THR A  82      42.716  38.853  34.544  1.00  0.00           C0.      0
ATOM   1252  O   THR A  82      43.346  39.904  34.476  1.00  0.00           O0.      0
ATOM   1253  N   SER A  83      41.974  38.665  35.638  1.00  0.00           N0.      0
ATOM   1254  H   SER A  83      41.327  37.901  35.503  1.00  0.00           H0.      0
ATOM   1255  CA  SER A  83      41.653  39.569  36.757  1.00  0.00           C0.      0
ATOM   1256  HA  SER A  83      42.169  40.522  36.640  1.00  0.00           H0.      0
ATOM   1257  CB  SER A  83      40.177  39.815  36.814  1.00  0.00           C0.      0
ATOM   1258  HB2 SER A  83      39.644  38.865  36.863  1.00  0.00           H0.      0
ATOM   1259  HB3 SER A  83      40.032  40.449  37.689  1.00  0.00           H0.      0
ATOM   1260  OG  SER A  83      39.728  40.425  35.595  1.00  0.00           O0.      0
ATOM   1261  HG  SER A  83      40.057  41.327  35.592  1.00  0.00           H0.      0
ATOM   1262  C   SER A  83      42.056  38.944  38.040  1.00  0.00           C0.      0
ATOM   1263  O   SER A  83      41.681  37.813  38.308  1.00  0.00           O0.      0
ATOM   1264  N   VAL A  84      42.827  39.636  38.860  1.00  0.00           N0.      0
ATOM   1265  H   VAL A  84      43.294  40.478  38.557  1.00  0.00           H0.      0
ATOM   1266  CA  VAL A  84      43.179  39.075  40.200  1.00  0.00           C0.      0
ATOM   1267  HA  VAL A  84      42.505  38.246  40.413  1.00  0.00           H0.      0
ATOM   1268  CB  VAL A  84      44.531  38.443  40.256  1.00  0.00           C0.      0
ATOM   1269  HB  VAL A  84      45.252  39.041  39.699  1.00  0.00           H0.      0
ATOM   1270  CG1 VAL A  84      45.243  38.103  41.578  1.00  0.00           C0.      0
ATOM   1271 HG11 VAL A  84      46.274  37.771  41.460  1.00  0.00           H0.      0
ATOM   1272 HG12 VAL A  84      45.306  39.080  42.058  1.00  0.00           H0.      0
ATOM   1273 HG13 VAL A  84      44.643  37.362  42.107  1.00  0.00           H0.      0
ATOM   1274  CG2 VAL A  84      44.622  37.130  39.441  1.00  0.00           C0.      0
ATOM   1275 HG21 VAL A  84      44.048  36.306  39.865  1.00  0.00           H0.      0
ATOM   1276 HG22 VAL A  84      44.373  37.316  38.396  1.00  0.00           H0.      0
ATOM   1277 HG23 VAL A  84      45.644  36.754  39.398  1.00  0.00           H0.      0
ATOM   1278  C   VAL A  84      43.054  40.045  41.285  1.00  0.00           C0.      0
ATOM   1279  O   VAL A  84      43.082  41.272  41.087  1.00  0.00           O0.      0
ATOM   1280  N   ASP A  85      42.777  39.531  42.529  1.00  0.00           N0.      0
ATOM   1281  H   ASP A  85      42.913  38.544  42.691  1.00  0.00           H0.      0
ATOM   1282  CA  ASP A  85      42.419  40.298  43.700  1.00  0.00           C0.      0
ATOM   1283  HA  ASP A  85      43.249  40.985  43.869  1.00  0.00           H0.      0
ATOM   1284  CB  ASP A  85      41.113  41.046  43.478  1.00  0.00           C0.      0
ATOM   1285  HB2 ASP A  85      41.182  41.352  42.434  1.00  0.00           H0.      0
ATOM   1286  HB3 ASP A  85      40.325  40.314  43.651  1.00  0.00           H0.      0
ATOM   1287  CG  ASP A  85      41.004  42.288  44.407  1.00  0.00           C0.      0
ATOM   1288  OD1 ASP A  85      40.671  43.344  43.842  1.00  0.00           O0.      0
ATOM   1289  OD2 ASP A  85      41.354  42.322  45.651  1.00  0.00           O0.      0
ATOM   1290  C   ASP A  85      42.437  39.450  44.979  1.00  0.00           C0.      0
ATOM   1291  O   ASP A  85      42.119  38.269  44.850  1.00  0.00           O0.      0
ATOM   1292  N   ALA A  86      42.876  39.987  46.117  1.00  0.00           N0.      0
ATOM   1293  H   ALA A  86      43.045  40.981  46.185  1.00  0.00           H0.      0
ATOM   1294  CA  ALA A  86      42.779  39.285  47.427  1.00  0.00           C0.      0
ATOM   1295  HA  ALA A  86      43.184  38.275  47.478  1.00  0.00           H0.      0
ATOM   1296  CB  ALA A  86      43.494  40.204  48.393  1.00  0.00           C0.      0
ATOM   1297  HB1 ALA A  86      44.563  40.076  48.223  1.00  0.00           H0.      0
ATOM   1298  HB2 ALA A  86      43.223  41.256  48.303  1.00  0.00           H0.      0
ATOM   1299  HB3 ALA A  86      43.358  39.815  49.402  1.00  0.00           H0.      0
ATOM   1300  C   ALA A  86      41.321  39.185  47.909  1.00  0.00           C0.      0
ATOM   1301  O   ALA A  86      41.060  38.259  48.730  1.00  0.00           O0.      0
ATOM   1302  N   SER A  87      40.430  40.134  47.488  1.00  0.00           N0.      0
ATOM   1303  H   SER A  87      40.764  40.811  46.817  1.00  0.00           H0.      0
ATOM   1304  CA  SER A  87      39.003  40.173  47.940  1.00  0.00           C0.      0
ATOM   1305  HA  SER A  87      38.984  39.609  48.873  1.00  0.00           H0.      0
ATOM   1306  CB  SER A  87      38.627  41.520  48.456  1.00  0.00           C0.      0
ATOM   1307  HB2 SER A  87      39.299  41.836  49.253  1.00  0.00           H0.      0
ATOM   1308  HB3 SER A  87      38.622  42.237  47.635  1.00  0.00           H0.      0
ATOM   1309  OG  SER A  87      37.293  41.412  48.837  1.00  0.00           O0.      0
ATOM   1310  HG  SER A  87      37.168  42.094  49.502  1.00  0.00           H0.      0
ATOM   1311  C   SER A  87      37.957  39.664  46.927  1.00  0.00           C0.      0
ATOM   1312  O   SER A  87      37.793  40.228  45.847  1.00  0.00           O0.      0
ATOM   1313  N   ASP A  88      37.280  38.595  47.346  1.00  0.00           N0.      0
ATOM   1314  H   ASP A  88      37.563  38.179  48.221  1.00  0.00           H0.      0
ATOM   1315  CA  ASP A  88      36.273  38.010  46.494  1.00  0.00           C0.      0
ATOM   1316  HA  ASP A  88      36.638  38.045  45.468  1.00  0.00           H0.      0
ATOM   1317  CB  ASP A  88      35.975  36.545  46.867  1.00  0.00           C0.      0
ATOM   1318  HB2 ASP A  88      35.280  36.099  46.157  1.00  0.00           H0.      0
ATOM   1319  HB3 ASP A  88      36.875  35.963  46.672  1.00  0.00           H0.      0
ATOM   1320  CG  ASP A  88      35.461  36.355  48.304  1.00  0.00           C0.      0
ATOM   1321  OD1 ASP A  88      34.243  36.485  48.515  1.00  0.00           O0.      0
ATOM   1322  OD2 ASP A  88      36.303  36.019  49.145  1.00  0.00           O0.      0
ATOM   1323  C   ASP A  88      34.990  38.825  46.541  1.00  0.00           C0.      0
ATOM   1324  O   ASP A  88      34.103  38.713  45.680  1.00  0.00           O0.      0
ATOM   1325  N   LYS A  89      34.859  39.624  47.609  1.00  0.00           N0.      0
ATOM   1326  H   LYS A  89      35.729  39.671  48.121  1.00  0.00           H0.      0
ATOM   1327  CA  LYS A  89      33.808  40.642  47.893  1.00  0.00           C0.      0
ATOM   1328  HA  LYS A  89      32.790  40.280  47.751  1.00  0.00           H0.      0
ATOM   1329  CB  LYS A  89      33.864  41.192  49.357  1.00  0.00           C0.      0
ATOM   1330  HB2 LYS A  89      34.800  41.712  49.562  1.00  0.00           H0.      0
ATOM   1331  HB3 LYS A  89      33.033  41.891  49.445  1.00  0.00           H0.      0
ATOM   1332  CG  LYS A  89      33.497  40.207  50.538  1.00  0.00           C0.      0
ATOM   1333  HG2 LYS A  89      33.580  40.645  51.532  1.00  0.00           H0.      0
ATOM   1334  HG3 LYS A  89      32.468  39.949  50.287  1.00  0.00           H0.      0
ATOM   1335  CD  LYS A  89      34.421  38.971  50.606  1.00  0.00           C0.      0
ATOM   1336  HD2 LYS A  89      34.392  38.477  49.635  1.00  0.00           H0.      0
ATOM   1337  HD3 LYS A  89      35.480  39.219  50.675  1.00  0.00           H0.      0
ATOM   1338  CE  LYS A  89      34.014  37.978  51.775  1.00  0.00           C0.      0
ATOM   1339  HE2 LYS A  89      34.252  38.570  52.659  1.00  0.00           H0.      0
ATOM   1340  HE3 LYS A  89      32.955  37.748  51.658  1.00  0.00           H0.      0
ATOM   1341  NZ  LYS A  89      34.852  36.772  51.687  1.00  0.00           N0.      0
ATOM   1342  HZ1 LYS A  89      34.876  36.391  50.752  1.00  0.00           H0.      0
ATOM   1343  HZ2 LYS A  89      35.825  36.998  51.837  1.00  0.00           H0.      0
ATOM   1344  HZ3 LYS A  89      34.529  36.083  52.351  1.00  0.00           H0.      0
ATOM   1345  C   LYS A  89      33.927  41.862  46.866  1.00  0.00           C0.      0
ATOM   1346  O   LYS A  89      32.920  42.586  46.720  1.00  0.00           O0.      0
ATOM   1347  N   MET A  90      35.068  41.925  46.106  1.00  0.00           N0.      0
ATOM   1348  H   MET A  90      35.875  41.367  46.347  1.00  0.00           H0.      0
ATOM   1349  CA  MET A  90      35.304  42.847  45.009  1.00  0.00           C0.      0
ATOM   1350  HA  MET A  90      34.577  43.656  45.083  1.00  0.00           H0.      0
ATOM   1351  CB  MET A  90      36.650  43.502  45.222  1.00  0.00           C0.      0
ATOM   1352  HB2 MET A  90      37.366  42.755  44.877  1.00  0.00           H0.      0
ATOM   1353  HB3 MET A  90      36.739  44.213  44.401  1.00  0.00           H0.      0
ATOM   1354  CG  MET A  90      36.954  44.191  46.539  1.00  0.00           C0.      0
ATOM   1355  HG2 MET A  90      36.861  43.427  47.311  1.00  0.00           H0.      0
ATOM   1356  HG3 MET A  90      37.944  44.646  46.572  1.00  0.00           H0.      0
ATOM   1357  SD  MET A  90      35.987  45.719  46.766  1.00  0.00           S0.      0
ATOM   1358  CE  MET A  90      36.808  46.965  45.779  1.00  0.00           C0.      0
ATOM   1359  HE1 MET A  90      36.797  46.726  44.715  1.00  0.00           H0.      0
ATOM   1360  HE2 MET A  90      36.298  47.901  46.008  1.00  0.00           H0.      0
ATOM   1361  HE3 MET A  90      37.870  46.797  45.960  1.00  0.00           H0.      0
ATOM   1362  C   MET A  90      35.133  42.159  43.628  1.00  0.00           C0.      0
ATOM   1363  O   MET A  90      34.548  42.771  42.778  1.00  0.00           O0.      0
ATOM   1364  N   LEU A  91      35.573  40.883  43.599  1.00  0.00           N0.      0
ATOM   1365  H   LEU A  91      36.180  40.549  44.334  1.00  0.00           H0.      0
ATOM   1366  CA  LEU A  91      35.513  40.100  42.354  1.00  0.00           C0.      0
ATOM   1367  HA  LEU A  91      35.835  40.728  41.524  1.00  0.00           H0.      0
ATOM   1368  CB  LEU A  91      36.306  38.739  42.401  1.00  0.00           C0.      0
ATOM   1369  HB2 LEU A  91      35.945  38.093  43.201  1.00  0.00           H0.      0
ATOM   1370  HB3 LEU A  91      36.140  38.206  41.466  1.00  0.00           H0.      0
ATOM   1371  CG  LEU A  91      37.835  39.014  42.599  1.00  0.00           C0.      0
ATOM   1372  HG  LEU A  91      37.996  39.698  43.432  1.00  0.00           H0.      0
ATOM   1373  CD1 LEU A  91      38.676  37.699  42.691  1.00  0.00           C0.      0
ATOM   1374 HD11 LEU A  91      38.532  37.059  41.820  1.00  0.00           H0.      0
ATOM   1375 HD12 LEU A  91      39.720  38.010  42.643  1.00  0.00           H0.      0
ATOM   1376 HD13 LEU A  91      38.454  37.145  43.603  1.00  0.00           H0.      0
ATOM   1377  CD2 LEU A  91      38.384  39.769  41.357  1.00  0.00           C0.      0
ATOM   1378 HD21 LEU A  91      39.465  39.835  41.475  1.00  0.00           H0.      0
ATOM   1379 HD22 LEU A  91      38.204  39.238  40.422  1.00  0.00           H0.      0
ATOM   1380 HD23 LEU A  91      37.978  40.778  41.279  1.00  0.00           H0.      0
ATOM   1381  C   LEU A  91      34.064  39.751  41.962  1.00  0.00           C0.      0
ATOM   1382  O   LEU A  91      33.682  39.703  40.802  1.00  0.00           O0.      0
ATOM   1383  N   LYS A  92      33.112  39.641  42.945  1.00  0.00           N0.      0
ATOM   1384  H   LYS A  92      33.473  39.726  43.884  1.00  0.00           H0.      0
ATOM   1385  CA  LYS A  92      31.721  39.293  42.694  1.00  0.00           C0.      0
ATOM   1386  HA  LYS A  92      31.722  38.329  42.184  1.00  0.00           H0.      0
ATOM   1387  CB  LYS A  92      30.917  39.130  43.967  1.00  0.00           C0.      0
ATOM   1388  HB2 LYS A  92      29.910  38.941  43.598  1.00  0.00           H0.      0
ATOM   1389  HB3 LYS A  92      31.250  38.308  44.601  1.00  0.00           H0.      0
ATOM   1390  CG  LYS A  92      30.845  40.359  44.842  1.00  0.00           C0.      0
ATOM   1391  HG2 LYS A  92      31.834  40.592  45.235  1.00  0.00           H0.      0
ATOM   1392  HG3 LYS A  92      30.450  41.224  44.310  1.00  0.00           H0.      0
ATOM   1393  CD  LYS A  92      29.951  40.199  46.054  1.00  0.00           C0.      0
ATOM   1394  HD2 LYS A  92      30.360  39.398  46.669  1.00  0.00           H0.      0
ATOM   1395  HD3 LYS A  92      29.882  41.098  46.666  1.00  0.00           H0.      0
ATOM   1396  CE  LYS A  92      28.520  39.919  45.736  1.00  0.00           C0.      0
ATOM   1397  HE2 LYS A  92      28.022  40.715  45.183  1.00  0.00           H0.      0
ATOM   1398  HE3 LYS A  92      28.499  39.002  45.147  1.00  0.00           H0.      0
ATOM   1399  NZ  LYS A  92      27.720  39.725  46.953  1.00  0.00           N0.      0
ATOM   1400  HZ1 LYS A  92      28.145  39.061  47.584  1.00  0.00           H0.      0
ATOM   1401  HZ2 LYS A  92      27.609  40.566  47.501  1.00  0.00           H0.      0
ATOM   1402  HZ3 LYS A  92      26.797  39.351  46.784  1.00  0.00           H0.      0
ATOM   1403  C   LYS A  92      31.111  40.196  41.641  1.00  0.00           C0.      0
ATOM   1404  O   LYS A  92      30.349  39.653  40.765  1.00  0.00           O0.      0
ATOM   1405  N   TYR A  93      31.457  41.516  41.680  1.00  0.00           N0.      0
ATOM   1406  H   TYR A  93      32.271  41.788  42.211  1.00  0.00           H0.      0
ATOM   1407  CA  TYR A  93      30.984  42.391  40.636  1.00  0.00           C0.      0
ATOM   1408  HA  TYR A  93      29.901  42.288  40.566  1.00  0.00           H0.      0
ATOM   1409  CB  TYR A  93      31.410  43.786  41.152  1.00  0.00           C0.      0
ATOM   1410  HB2 TYR A  93      32.484  43.833  41.335  1.00  0.00           H0.      0
ATOM   1411  HB3 TYR A  93      31.127  44.518  40.396  1.00  0.00           H0.      0
ATOM   1412  CG  TYR A  93      30.734  44.133  42.476  1.00  0.00           C0.      0
ATOM   1413  CD1 TYR A  93      31.457  44.192  43.667  1.00  0.00           C0.      0
ATOM   1414  HD1 TYR A  93      32.447  43.769  43.757  1.00  0.00           H0.      0
ATOM   1415  CE1 TYR A  93      30.758  44.649  44.847  1.00  0.00           C0.      0
ATOM   1416  HE1 TYR A  93      31.224  44.632  45.821  1.00  0.00           H0.      0
ATOM   1417  CZ  TYR A  93      29.429  45.027  44.760  1.00  0.00           C0.      0
ATOM   1418  OH  TYR A  93      28.766  45.374  45.913  1.00  0.00           O0.      0
ATOM   1419  HH  TYR A  93      27.997  45.891  45.662  1.00  0.00           H0.      0
ATOM   1420  CE2 TYR A  93      28.735  45.057  43.467  1.00  0.00           C0.      0
ATOM   1421  HE2 TYR A  93      27.757  45.506  43.378  1.00  0.00           H0.      0
ATOM   1422  CD2 TYR A  93      29.393  44.499  42.348  1.00  0.00           C0.      0
ATOM   1423  HD2 TYR A  93      28.913  44.499  41.381  1.00  0.00           H0.      0
ATOM   1424  C   TYR A  93      31.552  42.092  39.240  1.00  0.00           C0.      0
ATOM   1425  O   TYR A  93      30.736  42.221  38.324  1.00  0.00           O0.      0
ATOM   1426  N   ALA A  94      32.877  41.887  39.116  1.00  0.00           N0.      0
ATOM   1427  H   ALA A  94      33.401  41.851  39.979  1.00  0.00           H0.      0
ATOM   1428  CA  ALA A  94      33.422  41.481  37.802  1.00  0.00           C0.      0
ATOM   1429  HA  ALA A  94      33.296  42.232  37.022  1.00  0.00           H0.      0
ATOM   1430  CB  ALA A  94      34.877  41.220  37.906  1.00  0.00           C0.      0
ATOM   1431  HB1 ALA A  94      35.243  41.120  36.884  1.00  0.00           H0.      0
ATOM   1432  HB2 ALA A  94      35.370  42.128  38.253  1.00  0.00           H0.      0
ATOM   1433  HB3 ALA A  94      35.140  40.364  38.528  1.00  0.00           H0.      0
ATOM   1434  C   ALA A  94      32.777  40.135  37.277  1.00  0.00           C0.      0
ATOM   1435  O   ALA A  94      32.608  39.952  36.063  1.00  0.00           O0.      0
ATOM   1436  N   LEU A  95      32.475  39.220  38.239  1.00  0.00           N0.      0
ATOM   1437  H   LEU A  95      32.724  39.385  39.204  1.00  0.00           H0.      0
ATOM   1438  CA  LEU A  95      31.983  37.876  37.822  1.00  0.00           C0.      0
ATOM   1439  HA  LEU A  95      32.575  37.414  37.032  1.00  0.00           H0.      0
ATOM   1440  CB  LEU A  95      32.128  36.893  39.051  1.00  0.00           C0.      0
ATOM   1441  HB2 LEU A  95      31.644  37.356  39.911  1.00  0.00           H0.      0
ATOM   1442  HB3 LEU A  95      31.582  36.013  38.709  1.00  0.00           H0.      0
ATOM   1443  CG  LEU A  95      33.576  36.598  39.366  1.00  0.00           C0.      0
ATOM   1444  HG  LEU A  95      34.155  37.506  39.199  1.00  0.00           H0.      0
ATOM   1445  CD1 LEU A  95      33.775  36.220  40.894  1.00  0.00           C0.      0
ATOM   1446 HD11 LEU A  95      34.847  36.182  41.092  1.00  0.00           H0.      0
ATOM   1447 HD12 LEU A  95      33.389  36.922  41.633  1.00  0.00           H0.      0
ATOM   1448 HD13 LEU A  95      33.267  35.292  41.154  1.00  0.00           H0.      0
ATOM   1449  CD2 LEU A  95      34.175  35.456  38.538  1.00  0.00           C0.      0
ATOM   1450 HD21 LEU A  95      35.252  35.402  38.696  1.00  0.00           H0.      0
ATOM   1451 HD22 LEU A  95      33.756  34.471  38.745  1.00  0.00           H0.      0
ATOM   1452 HD23 LEU A  95      34.154  35.729  37.482  1.00  0.00           H0.      0
ATOM   1453  C   LEU A  95      30.548  37.867  37.284  1.00  0.00           C0.      0
ATOM   1454  O   LEU A  95      30.178  37.126  36.384  1.00  0.00           O0.      0
ATOM   1455  N   LYS A  96      29.776  38.914  37.747  1.00  0.00           N0.      0
ATOM   1456  H   LYS A  96      30.100  39.506  38.499  1.00  0.00           H0.      0
ATOM   1457  CA  LYS A  96      28.432  39.183  37.201  1.00  0.00           C0.      0
ATOM   1458  HA  LYS A  96      27.778  38.314  37.268  1.00  0.00           H0.      0
ATOM   1459  CB  LYS A  96      27.713  40.071  38.203  1.00  0.00           C0.      0
ATOM   1460  HB2 LYS A  96      27.689  39.598  39.185  1.00  0.00           H0.      0
ATOM   1461  HB3 LYS A  96      28.261  41.012  38.249  1.00  0.00           H0.      0
ATOM   1462  CG  LYS A  96      26.292  40.462  37.782  1.00  0.00           C0.      0
ATOM   1463  HG2 LYS A  96      26.351  41.208  36.989  1.00  0.00           H0.      0
ATOM   1464  HG3 LYS A  96      25.817  39.634  37.256  1.00  0.00           H0.      0
ATOM   1465  CD  LYS A  96      25.349  40.922  38.915  1.00  0.00           C0.      0
ATOM   1466  HD2 LYS A  96      24.327  41.073  38.569  1.00  0.00           H0.      0
ATOM   1467  HD3 LYS A  96      25.509  40.212  39.726  1.00  0.00           H0.      0
ATOM   1468  CE  LYS A  96      25.728  42.297  39.511  1.00  0.00           C0.      0
ATOM   1469  HE2 LYS A  96      25.203  42.364  40.464  1.00  0.00           H0.      0
ATOM   1470  HE3 LYS A  96      26.814  42.318  39.606  1.00  0.00           H0.      0
ATOM   1471  NZ  LYS A  96      25.338  43.418  38.646  1.00  0.00           N0.      0
ATOM   1472  HZ1 LYS A  96      25.795  43.215  37.768  1.00  0.00           H0.      0
ATOM   1473  HZ2 LYS A  96      24.344  43.506  38.487  1.00  0.00           H0.      0
ATOM   1474  HZ3 LYS A  96      25.686  44.314  38.958  1.00  0.00           H0.      0
ATOM   1475  C   LYS A  96      28.433  39.778  35.761  1.00  0.00           C0.      0
ATOM   1476  O   LYS A  96      27.785  39.191  34.876  1.00  0.00           O0.      0
ATOM   1477  N   GLU A  97      29.283  40.757  35.513  1.00  0.00           N0.      0
ATOM   1478  H   GLU A  97      29.771  41.023  36.356  1.00  0.00           H0.      0
ATOM   1479  CA  GLU A  97      29.463  41.418  34.204  1.00  0.00           C0.      0
ATOM   1480  HA  GLU A  97      28.521  41.881  33.912  1.00  0.00           H0.      0
ATOM   1481  CB  GLU A  97      30.600  42.493  34.094  1.00  0.00           C0.      0
ATOM   1482  HB2 GLU A  97      31.424  41.927  34.528  1.00  0.00           H0.      0
ATOM   1483  HB3 GLU A  97      30.746  42.682  33.030  1.00  0.00           H0.      0
ATOM   1484  CG  GLU A  97      30.372  43.876  34.707  1.00  0.00           C0.      0
ATOM   1485  HG2 GLU A  97      30.644  43.700  35.747  1.00  0.00           H0.      0
ATOM   1486  HG3 GLU A  97      31.039  44.575  34.201  1.00  0.00           H0.      0
ATOM   1487  CD  GLU A  97      28.926  44.383  34.643  1.00  0.00           C0.      0
ATOM   1488  OE1 GLU A  97      28.386  44.547  33.538  1.00  0.00           O0.      0
ATOM   1489  OE2 GLU A  97      28.247  44.573  35.641  1.00  0.00           O0.      0
ATOM   1490  C   GLU A  97      29.860  40.327  33.170  1.00  0.00           C0.      0
ATOM   1491  O   GLU A  97      29.297  40.143  32.071  1.00  0.00           O0.      0
ATOM   1492  N   ARG A  98      30.802  39.522  33.568  1.00  0.00           N0.      0
ATOM   1493  H   ARG A  98      31.205  39.610  34.490  1.00  0.00           H0.      0
ATOM   1494  CA  ARG A  98      31.105  38.299  32.842  1.00  0.00           C0.      0
ATOM   1495  HA  ARG A  98      31.286  38.641  31.823  1.00  0.00           H0.      0
ATOM   1496  CB  ARG A  98      32.487  37.663  33.396  1.00  0.00           C0.      0
ATOM   1497  HB2 ARG A  98      33.310  38.371  33.482  1.00  0.00           H0.      0
ATOM   1498  HB3 ARG A  98      32.283  37.136  34.328  1.00  0.00           H0.      0
ATOM   1499  CG  ARG A  98      33.004  36.589  32.343  1.00  0.00           C0.      0
ATOM   1500  HG2 ARG A  98      32.266  35.883  31.963  1.00  0.00           H0.      0
ATOM   1501  HG3 ARG A  98      33.424  37.236  31.573  1.00  0.00           H0.      0
ATOM   1502  CD  ARG A  98      34.205  35.943  32.985  1.00  0.00           C0.      0
ATOM   1503  HD2 ARG A  98      34.653  35.266  32.257  1.00  0.00           H0.      0
ATOM   1504  HD3 ARG A  98      34.946  36.737  33.084  1.00  0.00           H0.      0
ATOM   1505  NE  ARG A  98      33.889  35.180  34.198  1.00  0.00           N0.      0
ATOM   1506  HE  ARG A  98      32.975  35.301  34.610  1.00  0.00           H0.      0
ATOM   1507  CZ  ARG A  98      34.723  34.287  34.769  1.00  0.00           C0.      0
ATOM   1508  NH1 ARG A  98      35.990  34.190  34.458  1.00  0.00           N0.      0
ATOM   1509 HH11 ARG A  98      36.315  34.580  33.585  1.00  0.00           H0.      0
ATOM   1510 HH12 ARG A  98      36.469  33.435  34.927  1.00  0.00           H0.      0
ATOM   1511  NH2 ARG A  98      34.216  33.446  35.660  1.00  0.00           N0.      0
ATOM   1512 HH21 ARG A  98      33.244  33.461  35.934  1.00  0.00           H0.      0
ATOM   1513 HH22 ARG A  98      34.815  32.893  36.256  1.00  0.00           H0.      0
ATOM   1514  C   ARG A  98      29.955  37.263  32.583  1.00  0.00           C0.      0
ATOM   1515  O   ARG A  98      29.783  36.844  31.429  1.00  0.00           O0.      0
ATOM   1516  N   TRP A  99      29.188  36.942  33.606  1.00  0.00           N0.      0
ATOM   1517  H   TRP A  99      29.324  37.374  34.508  1.00  0.00           H0.      0
ATOM   1518  CA  TRP A  99      28.003  36.046  33.462  1.00  0.00           C0.      0
ATOM   1519  HA  TRP A  99      28.393  35.111  33.060  1.00  0.00           H0.      0
ATOM   1520  CB  TRP A  99      27.440  35.710  34.813  1.00  0.00           C0.      0
ATOM   1521  HB2 TRP A  99      28.126  35.199  35.489  1.00  0.00           H0.      0
ATOM   1522  HB3 TRP A  99      27.334  36.695  35.268  1.00  0.00           H0.      0
ATOM   1523  CG  TRP A  99      26.101  35.012  34.725  1.00  0.00           C0.      0
ATOM   1524  CD1 TRP A  99      25.897  33.712  34.461  1.00  0.00           C0.      0
ATOM   1525  HD1 TRP A  99      26.679  33.050  34.120  1.00  0.00           H0.      0
ATOM   1526  NE1 TRP A  99      24.590  33.355  34.538  1.00  0.00           N0.      0
ATOM   1527  HE1 TRP A  99      24.149  32.456  34.665  1.00  0.00           H0.      0
ATOM   1528  CE2 TRP A  99      23.770  34.455  34.680  1.00  0.00           C0.      0
ATOM   1529  CZ2 TRP A  99      22.430  34.641  34.968  1.00  0.00           C0.      0
ATOM   1530  HZ2 TRP A  99      21.750  33.810  35.083  1.00  0.00           H0.      0
ATOM   1531  CH2 TRP A  99      22.025  35.960  35.128  1.00  0.00           C0.      0
ATOM   1532  HH2 TRP A  99      20.975  36.133  35.317  1.00  0.00           H0.      0
ATOM   1533  CZ3 TRP A  99      22.814  37.144  34.940  1.00  0.00           C0.      0
ATOM   1534  HZ3 TRP A  99      22.474  38.155  35.108  1.00  0.00           H0.      0
ATOM   1535  CE3 TRP A  99      24.178  36.908  34.708  1.00  0.00           C0.      0
ATOM   1536  HE3 TRP A  99      24.824  37.773  34.694  1.00  0.00           H0.      0
ATOM   1537  CD2 TRP A  99      24.708  35.581  34.667  1.00  0.00           C0.      0
ATOM   1538  C   TRP A  99      26.904  36.590  32.454  1.00  0.00           C0.      0
ATOM   1539  O   TRP A  99      26.372  35.789  31.652  1.00  0.00           O0.      0
ATOM   1540  N   ASN A 100      26.596  37.916  32.494  1.00  0.00           N0.      0
ATOM   1541  H   ASN A 100      26.893  38.545  33.226  1.00  0.00           H0.      0
ATOM   1542  CA  ASN A 100      25.718  38.557  31.563  1.00  0.00           C0.      0
ATOM   1543  HA  ASN A 100      24.710  38.177  31.725  1.00  0.00           H0.      0
ATOM   1544  CB  ASN A 100      25.770  40.052  31.978  1.00  0.00           C0.      0
ATOM   1545  HB2 ASN A 100      26.752  40.346  32.347  1.00  0.00           H0.      0
ATOM   1546  HB3 ASN A 100      25.486  40.698  31.147  1.00  0.00           H0.      0
ATOM   1547  CG  ASN A 100      24.776  40.335  33.052  1.00  0.00           C0.      0
ATOM   1548  OD1 ASN A 100      23.592  40.574  32.768  1.00  0.00           O0.      0
ATOM   1549  ND2 ASN A 100      25.280  40.409  34.234  1.00  0.00           N0.      0
ATOM   1550 HD21 ASN A 100      24.670  40.584  35.020  1.00  0.00           H0.      0
ATOM   1551 HD22 ASN A 100      26.247  40.121  34.274  1.00  0.00           H0.      0
ATOM   1552  C   ASN A 100      26.332  38.493  30.071  1.00  0.00           C0.      0
ATOM   1553  O   ASN A 100      25.519  38.557  29.156  1.00  0.00           O0.      0
ATOM   1554  N   ARG A 101      27.623  38.392  29.790  1.00  0.00           N0.      0
ATOM   1555  H   ARG A 101      28.246  38.573  30.564  1.00  0.00           H0.      0
ATOM   1556  CA  ARG A 101      28.219  38.657  28.429  1.00  0.00           C0.      0
ATOM   1557  HA  ARG A 101      27.378  38.595  27.737  1.00  0.00           H0.      0
ATOM   1558  CB  ARG A 101      28.820  40.159  28.467  1.00  0.00           C0.      0
ATOM   1559  HB2 ARG A 101      29.443  40.306  29.349  1.00  0.00           H0.      0
ATOM   1560  HB3 ARG A 101      29.508  40.220  27.625  1.00  0.00           H0.      0
ATOM   1561  CG  ARG A 101      27.727  41.290  28.430  1.00  0.00           C0.      0
ATOM   1562  HG2 ARG A 101      27.038  41.114  27.604  1.00  0.00           H0.      0
ATOM   1563  HG3 ARG A 101      27.146  41.280  29.353  1.00  0.00           H0.      0
ATOM   1564  CD  ARG A 101      28.247  42.721  28.292  1.00  0.00           C0.      0
ATOM   1565  HD2 ARG A 101      27.486  43.500  28.319  1.00  0.00           H0.      0
ATOM   1566  HD3 ARG A 101      28.961  42.846  29.106  1.00  0.00           H0.      0
ATOM   1567  NE  ARG A 101      28.995  42.821  26.979  1.00  0.00           N0.      0
ATOM   1568  HE  ARG A 101      28.921  41.959  26.458  1.00  0.00           H0.      0
ATOM   1569  CZ  ARG A 101      29.812  43.804  26.563  1.00  0.00           C0.      0
ATOM   1570  NH1 ARG A 101      30.135  44.855  27.258  1.00  0.00           N0.      0
ATOM   1571 HH11 ARG A 101      29.674  45.007  28.144  1.00  0.00           H0.      0
ATOM   1572 HH12 ARG A 101      30.759  45.516  26.819  1.00  0.00           H0.      0
ATOM   1573  NH2 ARG A 101      30.460  43.582  25.480  1.00  0.00           N0.      0
ATOM   1574 HH21 ARG A 101      30.249  42.743  24.960  1.00  0.00           H0.      0
ATOM   1575 HH22 ARG A 101      31.080  44.251  25.047  1.00  0.00           H0.      0
ATOM   1576  C   ARG A 101      29.294  37.715  27.923  1.00  0.00           C0.      0
ATOM   1577  O   ARG A 101      29.823  37.836  26.836  1.00  0.00           O0.      0
ATOM   1578  N   ARG A 102      29.546  36.604  28.608  1.00  0.00           N0.      0
ATOM   1579  H   ARG A 102      29.177  36.670  29.546  1.00  0.00           H0.      0
ATOM   1580  CA  ARG A 102      30.314  35.364  28.227  1.00  0.00           C0.      0
ATOM   1581  HA  ARG A 102      31.376  35.608  28.245  1.00  0.00           H0.      0
ATOM   1582  CB  ARG A 102      30.163  34.244  29.333  1.00  0.00           C0.      0
ATOM   1583  HB2 ARG A 102      30.712  33.387  28.943  1.00  0.00           H0.      0
ATOM   1584  HB3 ARG A 102      30.650  34.479  30.280  1.00  0.00           H0.      0
ATOM   1585  CG  ARG A 102      28.676  33.721  29.503  1.00  0.00           C0.      0
ATOM   1586  HG2 ARG A 102      27.950  34.526  29.389  1.00  0.00           H0.      0
ATOM   1587  HG3 ARG A 102      28.443  33.053  28.674  1.00  0.00           H0.      0
ATOM   1588  CD  ARG A 102      28.523  33.087  30.884  1.00  0.00           C0.      0
ATOM   1589  HD2 ARG A 102      29.488  32.650  31.140  1.00  0.00           H0.      0
ATOM   1590  HD3 ARG A 102      28.227  33.827  31.627  1.00  0.00           H0.      0
ATOM   1591  NE  ARG A 102      27.645  31.929  30.802  1.00  0.00           N0.      0
ATOM   1592  HE  ARG A 102      28.040  31.065  30.460  1.00  0.00           H0.      0
ATOM   1593  CZ  ARG A 102      26.355  31.835  31.002  1.00  0.00           C0.      0
ATOM   1594  NH1 ARG A 102      25.630  32.851  31.346  1.00  0.00           N0.      0
ATOM   1595 HH11 ARG A 102      26.087  33.750  31.286  1.00  0.00           H0.      0
ATOM   1596 HH12 ARG A 102      24.672  32.729  31.642  1.00  0.00           H0.      0
ATOM   1597  NH2 ARG A 102      25.726  30.704  30.843  1.00  0.00           N0.      0
ATOM   1598 HH21 ARG A 102      26.286  29.885  30.659  1.00  0.00           H0.      0
ATOM   1599 HH22 ARG A 102      24.716  30.686  30.817  1.00  0.00           H0.      0
ATOM   1600  C   ARG A 102      30.198  34.737  26.762  1.00  0.00           C0.      0
ATOM   1601  O   ARG A 102      31.197  34.153  26.315  1.00  0.00           O0.      0
ATOM   1602  N   LYS A 103      29.117  34.949  26.014  1.00  0.00           N0.      0
ATOM   1603  H   LYS A 103      28.497  35.615  26.451  1.00  0.00           H0.      0
ATOM   1604  CA  LYS A 103      29.085  34.419  24.661  1.00  0.00           C0.      0
ATOM   1605  HA  LYS A 103      29.517  33.423  24.562  1.00  0.00           H0.      0
ATOM   1606  CB  LYS A 103      27.643  34.297  24.254  1.00  0.00           C0.      0
ATOM   1607  HB2 LYS A 103      27.301  33.798  25.161  1.00  0.00           H0.      0
ATOM   1608  HB3 LYS A 103      27.170  35.250  24.019  1.00  0.00           H0.      0
ATOM   1609  CG  LYS A 103      27.204  33.394  23.034  1.00  0.00           C0.      0
ATOM   1610  HG2 LYS A 103      26.118  33.490  23.013  1.00  0.00           H0.      0
ATOM   1611  HG3 LYS A 103      27.608  33.762  22.090  1.00  0.00           H0.      0
ATOM   1612  CD  LYS A 103      27.439  31.875  23.034  1.00  0.00           C0.      0
ATOM   1613  HD2 LYS A 103      26.837  31.575  22.177  1.00  0.00           H0.      0
ATOM   1614  HD3 LYS A 103      28.447  31.677  22.669  1.00  0.00           H0.      0
ATOM   1615  CE  LYS A 103      27.114  31.054  24.225  1.00  0.00           C0.      0
ATOM   1616  HE2 LYS A 103      27.498  30.061  23.993  1.00  0.00           H0.      0
ATOM   1617  HE3 LYS A 103      27.579  31.390  25.152  1.00  0.00           H0.      0
ATOM   1618  NZ  LYS A 103      25.657  30.804  24.358  1.00  0.00           N0.      0
ATOM   1619  HZ1 LYS A 103      25.497  30.183  25.138  1.00  0.00           H0.      0
ATOM   1620  HZ2 LYS A 103      25.081  31.627  24.465  1.00  0.00           H0.      0
ATOM   1621  HZ3 LYS A 103      25.199  30.303  23.611  1.00  0.00           H0.      0
ATOM   1622  C   LYS A 103      29.918  35.279  23.682  1.00  0.00           C0.      0
ATOM   1623  O   LYS A 103      30.107  34.849  22.522  1.00  0.00           O0.      0
ATOM   1624  N   GLU A 104      30.325  36.525  23.972  1.00  0.00           N0.      0
ATOM   1625  H   GLU A 104      30.113  36.844  24.906  1.00  0.00           H0.      0
ATOM   1626  CA  GLU A 104      31.136  37.408  23.135  1.00  0.00           C0.      0
ATOM   1627  HA  GLU A 104      30.750  37.404  22.116  1.00  0.00           H0.      0
ATOM   1628  CB  GLU A 104      30.818  38.778  23.660  1.00  0.00           C0.      0
ATOM   1629  HB2 GLU A 104      30.911  38.964  24.730  1.00  0.00           H0.      0
ATOM   1630  HB3 GLU A 104      31.492  39.469  23.155  1.00  0.00           H0.      0
ATOM   1631  CG  GLU A 104      29.357  39.218  23.406  1.00  0.00           C0.      0
ATOM   1632  HG2 GLU A 104      29.247  39.309  22.325  1.00  0.00           H0.      0
ATOM   1633  HG3 GLU A 104      28.672  38.448  23.760  1.00  0.00           H0.      0
ATOM   1634  CD  GLU A 104      28.981  40.620  24.060  1.00  0.00           C0.      0
ATOM   1635  OE1 GLU A 104      29.541  41.703  23.678  1.00  0.00           O0.      0
ATOM   1636  OE2 GLU A 104      28.216  40.589  25.064  1.00  0.00           O0.      0
ATOM   1637  C   GLU A 104      32.577  36.933  23.320  1.00  0.00           C0.      0
ATOM   1638  O   GLU A 104      32.963  36.494  24.406  1.00  0.00           O0.      0
ATOM   1639  N   PRO A 105      33.378  36.918  22.224  1.00  0.00           N0.      0
ATOM   1640  CD  PRO A 105      33.081  37.267  20.896  1.00  0.00           C0.      0
ATOM   1641  HD2 PRO A 105      32.660  38.269  20.815  1.00  0.00           H0.      0
ATOM   1642  HD3 PRO A 105      32.400  36.496  20.535  1.00  0.00           H0.      0
ATOM   1643  CG  PRO A 105      34.362  36.949  20.131  1.00  0.00           C0.      0
ATOM   1644  HG2 PRO A 105      35.115  37.736  20.112  1.00  0.00           H0.      0
ATOM   1645  HG3 PRO A 105      34.056  36.719  19.111  1.00  0.00           H0.      0
ATOM   1646  CB  PRO A 105      34.852  35.692  20.772  1.00  0.00           C0.      0
ATOM   1647  HB2 PRO A 105      35.926  35.588  20.620  1.00  0.00           H0.      0
ATOM   1648  HB3 PRO A 105      34.279  34.792  20.550  1.00  0.00           H0.      0
ATOM   1649  CA  PRO A 105      34.524  35.959  22.196  1.00  0.00           C0.      0
ATOM   1650  HA  PRO A 105      34.256  35.067  22.762  1.00  0.00           H0.      0
ATOM   1651  C   PRO A 105      35.752  36.391  23.058  1.00  0.00           C0.      0
ATOM   1652  O   PRO A 105      36.567  35.583  23.409  1.00  0.00           O0.      0
ATOM   1653  N   ALA A 106      35.804  37.662  23.396  1.00  0.00           N0.      0
ATOM   1654  H   ALA A 106      35.029  38.250  23.124  1.00  0.00           H0.      0
ATOM   1655  CA  ALA A 106      36.725  38.184  24.457  1.00  0.00           C0.      0
ATOM   1656  HA  ALA A 106      37.616  37.558  24.417  1.00  0.00           H0.      0
ATOM   1657  CB  ALA A 106      37.000  39.677  24.154  1.00  0.00           C0.      0
ATOM   1658  HB1 ALA A 106      36.312  40.200  24.818  1.00  0.00           H0.      0
ATOM   1659  HB2 ALA A 106      38.039  39.889  24.408  1.00  0.00           H0.      0
ATOM   1660  HB3 ALA A 106      36.872  39.914  23.097  1.00  0.00           H0.      0
ATOM   1661  C   ALA A 106      36.223  38.038  25.832  1.00  0.00           C0.      0
ATOM   1662  O   ALA A 106      37.061  37.689  26.674  1.00  0.00           O0.      0
ATOM   1663  N   PHE A 107      34.926  38.045  26.157  1.00  0.00           N0.      0
ATOM   1664  H   PHE A 107      34.350  38.128  25.331  1.00  0.00           H0.      0
ATOM   1665  CA  PHE A 107      34.452  37.448  27.403  1.00  0.00           C0.      0
ATOM   1666  HA  PHE A 107      35.066  37.883  28.191  1.00  0.00           H0.      0
ATOM   1667  CB  PHE A 107      33.035  37.941  27.657  1.00  0.00           C0.      0
ATOM   1668  HB2 PHE A 107      32.353  37.689  26.846  1.00  0.00           H0.      0
ATOM   1669  HB3 PHE A 107      32.660  37.435  28.547  1.00  0.00           H0.      0
ATOM   1670  CG  PHE A 107      32.842  39.427  27.915  1.00  0.00           C0.      0
ATOM   1671  CD1 PHE A 107      32.858  40.438  26.865  1.00  0.00           C0.      0
ATOM   1672  HD1 PHE A 107      33.071  40.109  25.859  1.00  0.00           H0.      0
ATOM   1673  CE1 PHE A 107      32.632  41.816  27.207  1.00  0.00           C0.      0
ATOM   1674  HE1 PHE A 107      32.577  42.617  26.484  1.00  0.00           H0.      0
ATOM   1675  CZ  PHE A 107      32.384  42.165  28.571  1.00  0.00           C0.      0
ATOM   1676  HZ  PHE A 107      31.994  43.151  28.778  1.00  0.00           H0.      0
ATOM   1677  CE2 PHE A 107      32.270  41.169  29.545  1.00  0.00           C0.      0
ATOM   1678  HE2 PHE A 107      31.924  41.442  30.531  1.00  0.00           H0.      0
ATOM   1679  CD2 PHE A 107      32.524  39.830  29.261  1.00  0.00           C0.      0
ATOM   1680  HD2 PHE A 107      32.482  39.153  30.102  1.00  0.00           H0.      0
ATOM   1681  C   PHE A 107      34.601  35.918  27.423  1.00  0.00           C0.      0
ATOM   1682  O   PHE A 107      34.874  35.382  28.552  1.00  0.00           O0.      0
ATOM   1683  N   ASP A 108      34.517  35.156  26.340  1.00  0.00           N0.      0
ATOM   1684  H   ASP A 108      34.051  35.488  25.507  1.00  0.00           H0.      0
ATOM   1685  CA  ASP A 108      34.829  33.702  26.389  1.00  0.00           C0.      0
ATOM   1686  HA  ASP A 108      34.123  33.133  26.993  1.00  0.00           H0.      0
ATOM   1687  CB  ASP A 108      34.596  33.083  25.026  1.00  0.00           C0.      0
ATOM   1688  HB2 ASP A 108      33.715  33.569  24.605  1.00  0.00           H0.      0
ATOM   1689  HB3 ASP A 108      35.459  33.375  24.428  1.00  0.00           H0.      0
ATOM   1690  CG  ASP A 108      34.517  31.529  25.033  1.00  0.00           C0.      0
ATOM   1691  OD1 ASP A 108      33.927  30.965  25.970  1.00  0.00           O0.      0
ATOM   1692  OD2 ASP A 108      34.904  30.841  24.011  1.00  0.00           O0.      0
ATOM   1693  C   ASP A 108      36.270  33.511  26.885  1.00  0.00           C0.      0
ATOM   1694  O   ASP A 108      36.526  32.580  27.669  1.00  0.00           O0.      0
ATOM   1695  N   LYS A 109      37.199  34.427  26.519  1.00  0.00           N0.      0
ATOM   1696  H   LYS A 109      36.860  35.210  25.979  1.00  0.00           H0.      0
ATOM   1697  CA  LYS A 109      38.658  34.309  26.822  1.00  0.00           C0.      0
ATOM   1698  HA  LYS A 109      38.907  33.254  26.939  1.00  0.00           H0.      0
ATOM   1699  CB  LYS A 109      39.459  35.067  25.746  1.00  0.00           C0.      0
ATOM   1700  HB2 LYS A 109      38.972  34.870  24.790  1.00  0.00           H0.      0
ATOM   1701  HB3 LYS A 109      39.407  36.139  25.932  1.00  0.00           H0.      0
ATOM   1702  CG  LYS A 109      40.820  34.686  25.458  1.00  0.00           C0.      0
ATOM   1703  HG2 LYS A 109      41.032  34.929  24.417  1.00  0.00           H0.      0
ATOM   1704  HG3 LYS A 109      41.477  35.103  26.221  1.00  0.00           H0.      0
ATOM   1705  CD  LYS A 109      41.034  33.116  25.406  1.00  0.00           C0.      0
ATOM   1706  HD2 LYS A 109      42.093  33.009  25.170  1.00  0.00           H0.      0
ATOM   1707  HD3 LYS A 109      41.013  32.594  26.364  1.00  0.00           H0.      0
ATOM   1708  CE  LYS A 109      40.289  32.435  24.236  1.00  0.00           C0.      0
ATOM   1709  HE2 LYS A 109      39.281  32.825  24.095  1.00  0.00           H0.      0
ATOM   1710  HE3 LYS A 109      40.793  32.730  23.316  1.00  0.00           H0.      0
ATOM   1711  NZ  LYS A 109      40.308  30.925  24.411  1.00  0.00           N0.      0
ATOM   1712  HZ1 LYS A 109      41.277  30.640  24.382  1.00  0.00           H0.      0
ATOM   1713  HZ2 LYS A 109      39.930  30.623  25.298  1.00  0.00           H0.      0
ATOM   1714  HZ3 LYS A 109      39.734  30.520  23.685  1.00  0.00           H0.      0
ATOM   1715  C   LYS A 109      38.957  34.851  28.170  1.00  0.00           C0.      0
ATOM   1716  O   LYS A 109      40.029  34.681  28.697  1.00  0.00           O0.      0
ATOM   1717  N   TRP A 110      38.030  35.561  28.794  1.00  0.00           N0.      0
ATOM   1718  H   TRP A 110      37.114  35.610  28.372  1.00  0.00           H0.      0
ATOM   1719  CA  TRP A 110      38.268  36.302  30.102  1.00  0.00           C0.      0
ATOM   1720  HA  TRP A 110      39.250  36.713  29.866  1.00  0.00           H0.      0
ATOM   1721  CB  TRP A 110      37.288  37.436  30.257  1.00  0.00           C0.      0
ATOM   1722  HB2 TRP A 110      37.290  38.074  29.373  1.00  0.00           H0.      0
ATOM   1723  HB3 TRP A 110      36.290  37.012  30.366  1.00  0.00           H0.      0
ATOM   1724  CG  TRP A 110      37.508  38.369  31.463  1.00  0.00           C0.      0
ATOM   1725  CD1 TRP A 110      38.688  38.597  32.111  1.00  0.00           C0.      0
ATOM   1726  HD1 TRP A 110      39.584  38.060  31.837  1.00  0.00           H0.      0
ATOM   1727  NE1 TRP A 110      38.432  39.446  33.136  1.00  0.00           N0.      0
ATOM   1728  HE1 TRP A 110      39.063  39.607  33.908  1.00  0.00           H0.      0
ATOM   1729  CE2 TRP A 110      37.179  39.985  33.122  1.00  0.00           C0.      0
ATOM   1730  CZ2 TRP A 110      36.391  40.765  33.962  1.00  0.00           C0.      0
ATOM   1731  HZ2 TRP A 110      36.769  41.265  34.842  1.00  0.00           H0.      0
ATOM   1732  CH2 TRP A 110      35.126  41.153  33.511  1.00  0.00           C0.      0
ATOM   1733  HH2 TRP A 110      34.589  41.902  34.074  1.00  0.00           H0.      0
ATOM   1734  CZ3 TRP A 110      34.527  40.551  32.400  1.00  0.00           C0.      0
ATOM   1735  HZ3 TRP A 110      33.542  40.825  32.051  1.00  0.00           H0.      0
ATOM   1736  CE3 TRP A 110      35.206  39.598  31.655  1.00  0.00           C0.      0
ATOM   1737  HE3 TRP A 110      34.924  39.165  30.707  1.00  0.00           H0.      0
ATOM   1738  CD2 TRP A 110      36.565  39.311  31.985  1.00  0.00           C0.      0
ATOM   1739  C   TRP A 110      38.379  35.447  31.398  1.00  0.00           C0.      0
ATOM   1740  O   TRP A 110      37.372  34.867  31.833  1.00  0.00           O0.      0
ATOM   1741  N   VAL A 111      39.561  35.353  32.001  1.00  0.00           N0.      0
ATOM   1742  H   VAL A 111      40.267  35.924  31.558  1.00  0.00           H0.      0
ATOM   1743  CA  VAL A 111      39.968  34.588  33.265  1.00  0.00           C0.      0
ATOM   1744  HA  VAL A 111      39.204  33.814  33.333  1.00  0.00           H0.      0
ATOM   1745  CB  VAL A 111      41.299  33.941  33.107  1.00  0.00           C0.      0
ATOM   1746  HB  VAL A 111      42.002  34.618  33.593  1.00  0.00           H0.      0
ATOM   1747  CG1 VAL A 111      41.362  32.648  33.869  1.00  0.00           C0.      0
ATOM   1748 HG11 VAL A 111      42.378  32.259  33.923  1.00  0.00           H0.      0
ATOM   1749 HG12 VAL A 111      40.996  32.856  34.874  1.00  0.00           H0.      0
ATOM   1750 HG13 VAL A 111      40.665  31.916  33.461  1.00  0.00           H0.      0
ATOM   1751  CG2 VAL A 111      41.716  33.547  31.613  1.00  0.00           C0.      0
ATOM   1752 HG21 VAL A 111      42.056  34.372  30.987  1.00  0.00           H0.      0
ATOM   1753 HG22 VAL A 111      42.595  32.903  31.608  1.00  0.00           H0.      0
ATOM   1754 HG23 VAL A 111      40.860  32.955  31.288  1.00  0.00           H0.      0
ATOM   1755  C   VAL A 111      39.855  35.526  34.513  1.00  0.00           C0.      0
ATOM   1756  O   VAL A 111      39.980  36.752  34.442  1.00  0.00           O0.      0
ATOM   1757  N   ILE A 112      39.635  34.923  35.641  1.00  0.00           N0.      0
ATOM   1758  H   ILE A 112      39.473  33.933  35.527  1.00  0.00           H0.      0
ATOM   1759  CA  ILE A 112      39.359  35.609  36.963  1.00  0.00           C0.      0
ATOM   1760  HA  ILE A 112      39.984  36.501  37.017  1.00  0.00           H0.      0
ATOM   1761  CB  ILE A 112      37.863  36.120  37.047  1.00  0.00           C0.      0
ATOM   1762  HB  ILE A 112      37.187  35.265  37.013  1.00  0.00           H0.      0
ATOM   1763  CG2 ILE A 112      37.713  36.886  38.380  1.00  0.00           C0.      0
ATOM   1764 HG21 ILE A 112      37.892  36.290  39.275  1.00  0.00           H0.      0
ATOM   1765 HG22 ILE A 112      38.163  37.873  38.279  1.00  0.00           H0.      0
ATOM   1766 HG23 ILE A 112      36.669  37.158  38.541  1.00  0.00           H0.      0
ATOM   1767  CG1 ILE A 112      37.371  37.083  35.975  1.00  0.00           C0.      0
ATOM   1768 HG12 ILE A 112      37.978  37.987  35.931  1.00  0.00           H0.      0
ATOM   1769 HG13 ILE A 112      37.451  36.581  35.011  1.00  0.00           H0.      0
ATOM   1770  CD1 ILE A 112      35.940  37.628  35.978  1.00  0.00           C0.      0
ATOM   1771 HD11 ILE A 112      35.213  36.840  36.174  1.00  0.00           H0.      0
ATOM   1772 HD12 ILE A 112      35.728  38.443  36.670  1.00  0.00           H0.      0
ATOM   1773 HD13 ILE A 112      35.898  38.083  34.988  1.00  0.00           H0.      0
ATOM   1774  C   ILE A 112      39.581  34.640  38.158  1.00  0.00           C0.      0
ATOM   1775  O   ILE A 112      38.949  33.571  38.331  1.00  0.00           O0.      0
ATOM   1776  N   GLU A 113      40.590  35.021  39.005  1.00  0.00           N0.      0
ATOM   1777  H   GLU A 113      40.987  35.950  38.974  1.00  0.00           H0.      0
ATOM   1778  CA  GLU A 113      41.065  34.350  40.187  1.00  0.00           C0.      0
ATOM   1779  HA  GLU A 113      40.303  33.597  40.388  1.00  0.00           H0.      0
ATOM   1780  CB  GLU A 113      42.413  33.636  39.921  1.00  0.00           C0.      0
ATOM   1781  HB2 GLU A 113      43.186  34.392  39.784  1.00  0.00           H0.      0
ATOM   1782  HB3 GLU A 113      42.673  32.915  40.696  1.00  0.00           H0.      0
ATOM   1783  CG  GLU A 113      42.433  32.753  38.656  1.00  0.00           C0.      0
ATOM   1784  HG2 GLU A 113      42.208  33.441  37.841  1.00  0.00           H0.      0
ATOM   1785  HG3 GLU A 113      43.437  32.362  38.489  1.00  0.00           H0.      0
ATOM   1786  CD  GLU A 113      41.440  31.652  38.648  1.00  0.00           C0.      0
ATOM   1787  OE1 GLU A 113      40.887  31.318  39.708  1.00  0.00           O0.      0
ATOM   1788  OE2 GLU A 113      41.414  30.964  37.651  1.00  0.00           O0.      0
ATOM   1789  C   GLU A 113      41.137  35.306  41.373  1.00  0.00           C0.      0
ATOM   1790  O   GLU A 113      41.460  36.486  41.242  1.00  0.00           O0.      0
ATOM   1791  N   GLU A 114      41.147  34.693  42.539  1.00  0.00           N0.      0
ATOM   1792  H   GLU A 114      40.846  33.739  42.678  1.00  0.00           H0.      0
ATOM   1793  CA  GLU A 114      41.618  35.312  43.816  1.00  0.00           C0.      0
ATOM   1794  HA  GLU A 114      41.650  36.375  43.578  1.00  0.00           H0.      0
ATOM   1795  CB  GLU A 114      40.659  35.040  44.963  1.00  0.00           C0.      0
ATOM   1796  HB2 GLU A 114      39.777  35.653  44.773  1.00  0.00           H0.      0
ATOM   1797  HB3 GLU A 114      40.348  33.997  45.011  1.00  0.00           H0.      0
ATOM   1798  CG  GLU A 114      41.009  35.497  46.357  1.00  0.00           C0.      0
ATOM   1799  HG2 GLU A 114      42.005  35.929  46.446  1.00  0.00           H0.      0
ATOM   1800  HG3 GLU A 114      40.363  36.309  46.689  1.00  0.00           H0.      0
ATOM   1801  CD  GLU A 114      40.810  34.306  47.392  1.00  0.00           C0.      0
ATOM   1802  OE1 GLU A 114      39.930  34.510  48.245  1.00  0.00           O0.      0
ATOM   1803  OE2 GLU A 114      41.577  33.308  47.255  1.00  0.00           O0.      0
ATOM   1804  C   GLU A 114      43.021  34.943  44.111  1.00  0.00           C0.      0
ATOM   1805  O   GLU A 114      43.347  33.783  44.202  1.00  0.00           O0.      0
ATOM   1806  N   ALA A 115      43.887  35.899  44.389  1.00  0.00           N0.      0
ATOM   1807  H   ALA A 115      43.526  36.840  44.446  1.00  0.00           H0.      0
ATOM   1808  CA  ALA A 115      45.270  35.637  44.858  1.00  0.00           C0.      0
ATOM   1809  HA  ALA A 115      45.276  34.884  45.646  1.00  0.00           H0.      0
ATOM   1810  CB  ALA A 115      46.137  35.134  43.696  1.00  0.00           C0.      0
ATOM   1811  HB1 ALA A 115      45.943  35.739  42.811  1.00  0.00           H0.      0
ATOM   1812  HB2 ALA A 115      47.175  35.248  44.008  1.00  0.00           H0.      0
ATOM   1813  HB3 ALA A 115      45.799  34.115  43.505  1.00  0.00           H0.      0
ATOM   1814  C   ALA A 115      45.833  36.939  45.416  1.00  0.00           C0.      0
ATOM   1815  O   ALA A 115      45.505  37.996  44.860  1.00  0.00           O0.      0
ATOM   1816  N   ASN A 116      46.616  36.871  46.457  1.00  0.00           N0.      0
ATOM   1817  H   ASN A 116      46.771  35.963  46.873  1.00  0.00           H0.      0
ATOM   1818  CA  ASN A 116      47.428  37.984  46.947  1.00  0.00           C0.      0
ATOM   1819  HA  ASN A 116      46.798  38.838  46.702  1.00  0.00           H0.      0
ATOM   1820  CB  ASN A 116      47.731  37.868  48.488  1.00  0.00           C0.      0
ATOM   1821  HB2 ASN A 116      46.825  37.476  48.950  1.00  0.00           H0.      0
ATOM   1822  HB3 ASN A 116      48.503  37.128  48.699  1.00  0.00           H0.      0
ATOM   1823  CG  ASN A 116      48.063  39.190  49.143  1.00  0.00           C0.      0
ATOM   1824  OD1 ASN A 116      49.104  39.780  48.837  1.00  0.00           O0.      0
ATOM   1825  ND2 ASN A 116      47.180  39.655  50.016  1.00  0.00           N0.      0
ATOM   1826 HD21 ASN A 116      47.087  40.641  50.216  1.00  0.00           H0.      0
ATOM   1827 HD22 ASN A 116      46.400  39.088  50.316  1.00  0.00           H0.      0
ATOM   1828  C   ASN A 116      48.785  38.256  46.139  1.00  0.00           C0.      0
ATOM   1829  O   ASN A 116      49.506  37.348  45.774  1.00  0.00           O0.      0
ATOM   1830  N   TRP A 117      49.173  39.537  45.964  1.00  0.00           N0.      0
ATOM   1831  H   TRP A 117      48.648  40.287  46.390  1.00  0.00           H0.      0
ATOM   1832  CA  TRP A 117      50.449  39.841  45.388  1.00  0.00           C0.      0
ATOM   1833  HA  TRP A 117      50.449  39.463  44.366  1.00  0.00           H0.      0
ATOM   1834  CB  TRP A 117      50.707  41.339  45.338  1.00  0.00           C0.      0
ATOM   1835  HB2 TRP A 117      51.024  41.723  46.308  1.00  0.00           H0.      0
ATOM   1836  HB3 TRP A 117      51.594  41.523  44.732  1.00  0.00           H0.      0
ATOM   1837  CG  TRP A 117      49.505  42.129  44.803  1.00  0.00           C0.      0
ATOM   1838  CD1 TRP A 117      48.713  41.671  43.870  1.00  0.00           C0.      0
ATOM   1839  HD1 TRP A 117      48.769  40.664  43.483  1.00  0.00           H0.      0
ATOM   1840  NE1 TRP A 117      47.696  42.549  43.603  1.00  0.00           N0.      0
ATOM   1841  HE1 TRP A 117      46.859  42.361  43.071  1.00  0.00           H0.      0
ATOM   1842  CE2 TRP A 117      47.748  43.630  44.498  1.00  0.00           C0.      0
ATOM   1843  CZ2 TRP A 117      46.978  44.729  44.763  1.00  0.00           C0.      0
ATOM   1844  HZ2 TRP A 117      46.059  44.884  44.217  1.00  0.00           H0.      0
ATOM   1845  CH2 TRP A 117      47.289  45.677  45.713  1.00  0.00           C0.      0
ATOM   1846  HH2 TRP A 117      46.571  46.451  45.942  1.00  0.00           H0.      0
ATOM   1847  CZ3 TRP A 117      48.494  45.542  46.409  1.00  0.00           C0.      0
ATOM   1848  HZ3 TRP A 117      48.880  46.336  47.031  1.00  0.00           H0.      0
ATOM   1849  CE3 TRP A 117      49.294  44.376  46.171  1.00  0.00           C0.      0
ATOM   1850  HE3 TRP A 117      50.124  44.088  46.801  1.00  0.00           H0.      0
ATOM   1851  CD2 TRP A 117      48.971  43.408  45.173  1.00  0.00           C0.      0
ATOM   1852  C   TRP A 117      51.657  39.211  46.131  1.00  0.00           C0.      0
ATOM   1853  O   TRP A 117      52.606  38.761  45.474  1.00  0.00           O0.      0
ATOM   1854  N   LEU A 118      51.476  38.894  47.400  1.00  0.00           N0.      0
ATOM   1855  H   LEU A 118      50.603  39.176  47.822  1.00  0.00           H0.      0
ATOM   1856  CA  LEU A 118      52.388  38.118  48.167  1.00  0.00           C0.      0
ATOM   1857  HA  LEU A 118      53.355  38.621  48.170  1.00  0.00           H0.      0
ATOM   1858  CB  LEU A 118      51.894  38.162  49.647  1.00  0.00           C0.      0
ATOM   1859  HB2 LEU A 118      50.832  37.920  49.665  1.00  0.00           H0.      0
ATOM   1860  HB3 LEU A 118      52.414  37.422  50.257  1.00  0.00           H0.      0
ATOM   1861  CG  LEU A 118      51.924  39.569  50.271  1.00  0.00           C0.      0
ATOM   1862  HG  LEU A 118      51.501  40.221  49.506  1.00  0.00           H0.      0
ATOM   1863  CD1 LEU A 118      51.094  39.645  51.536  1.00  0.00           C0.      0
ATOM   1864 HD11 LEU A 118      51.516  39.032  52.333  1.00  0.00           H0.      0
ATOM   1865 HD12 LEU A 118      50.981  40.699  51.790  1.00  0.00           H0.      0
ATOM   1866 HD13 LEU A 118      50.111  39.306  51.208  1.00  0.00           H0.      0
ATOM   1867  CD2 LEU A 118      53.365  39.988  50.670  1.00  0.00           C0.      0
ATOM   1868 HD21 LEU A 118      53.964  39.079  50.724  1.00  0.00           H0.      0
ATOM   1869 HD22 LEU A 118      53.818  40.551  49.855  1.00  0.00           H0.      0
ATOM   1870 HD23 LEU A 118      53.436  40.533  51.611  1.00  0.00           H0.      0
ATOM   1871  C   LEU A 118      52.582  36.703  47.612  1.00  0.00           C0.      0
ATOM   1872  O   LEU A 118      53.647  36.177  47.676  1.00  0.00           O0.      0
ATOM   1873  N   THR A 119      51.576  36.037  47.122  1.00  0.00           N0.      0
ATOM   1874  H   THR A 119      50.741  36.574  46.937  1.00  0.00           H0.      0
ATOM   1875  CA  THR A 119      51.493  34.605  46.790  1.00  0.00           C0.      0
ATOM   1876  HA  THR A 119      52.532  34.283  46.731  1.00  0.00           H0.      0
ATOM   1877  CB  THR A 119      50.832  33.814  47.918  1.00  0.00           C0.      0
ATOM   1878  HB  THR A 119      50.801  32.740  47.731  1.00  0.00           H0.      0
ATOM   1879  CG2 THR A 119      51.618  33.885  49.192  1.00  0.00           C0.      0
ATOM   1880 HG21 THR A 119      52.652  33.573  49.045  1.00  0.00           H0.      0
ATOM   1881 HG22 THR A 119      51.769  34.911  49.527  1.00  0.00           H0.      0
ATOM   1882 HG23 THR A 119      51.094  33.258  49.913  1.00  0.00           H0.      0
ATOM   1883  OG1 THR A 119      49.527  34.284  48.206  1.00  0.00           O0.      0
ATOM   1884  HG1 THR A 119      48.922  34.141  47.475  1.00  0.00           H0.      0
ATOM   1885  C   THR A 119      51.041  34.206  45.402  1.00  0.00           C0.      0
ATOM   1886  O   THR A 119      50.648  33.052  45.238  1.00  0.00           O0.      0
ATOM   1887  N   LEU A 120      51.238  35.044  44.403  1.00  0.00           N0.      0
ATOM   1888  H   LEU A 120      51.502  36.007  44.553  1.00  0.00           H0.      0
ATOM   1889  CA  LEU A 120      50.987  34.716  42.973  1.00  0.00           C0.      0
ATOM   1890  HA  LEU A 120      49.914  34.536  42.921  1.00  0.00           H0.      0
ATOM   1891  CB  LEU A 120      51.466  35.896  42.106  1.00  0.00           C0.      0
ATOM   1892  HB2 LEU A 120      52.555  35.928  42.080  1.00  0.00           H0.      0
ATOM   1893  HB3 LEU A 120      51.016  35.656  41.142  1.00  0.00           H0.      0
ATOM   1894  CG  LEU A 120      50.945  37.285  42.568  1.00  0.00           C0.      0
ATOM   1895  HG  LEU A 120      51.325  37.523  43.562  1.00  0.00           H0.      0
ATOM   1896  CD1 LEU A 120      51.444  38.461  41.685  1.00  0.00           C0.      0
ATOM   1897 HD11 LEU A 120      51.055  38.423  40.668  1.00  0.00           H0.      0
ATOM   1898 HD12 LEU A 120      51.162  39.387  42.187  1.00  0.00           H0.      0
ATOM   1899 HD13 LEU A 120      52.531  38.396  41.622  1.00  0.00           H0.      0
ATOM   1900  CD2 LEU A 120      49.384  37.573  42.491  1.00  0.00           C0.      0
ATOM   1901 HD21 LEU A 120      48.831  36.819  43.051  1.00  0.00           H0.      0
ATOM   1902 HD22 LEU A 120      49.217  38.466  43.093  1.00  0.00           H0.      0
ATOM   1903 HD23 LEU A 120      49.061  37.690  41.457  1.00  0.00           H0.      0
ATOM   1904  C   LEU A 120      51.747  33.398  42.561  1.00  0.00           C0.      0
ATOM   1905  O   LEU A 120      51.200  32.472  41.886  1.00  0.00           O0.      0
ATOM   1906  N   ASP A 121      52.993  33.241  43.011  1.00  0.00           N0.      0
ATOM   1907  H   ASP A 121      53.479  33.962  43.525  1.00  0.00           H0.      0
ATOM   1908  CA  ASP A 121      53.784  32.090  42.803  1.00  0.00           C0.      0
ATOM   1909  HA  ASP A 121      53.731  32.110  41.714  1.00  0.00           H0.      0
ATOM   1910  CB  ASP A 121      55.251  32.333  43.163  1.00  0.00           C0.      0
ATOM   1911  HB2 ASP A 121      55.850  31.711  42.498  1.00  0.00           H0.      0
ATOM   1912  HB3 ASP A 121      55.478  33.350  42.841  1.00  0.00           H0.      0
ATOM   1913  CG  ASP A 121      55.677  32.078  44.581  1.00  0.00           C0.      0
ATOM   1914  OD1 ASP A 121      56.869  32.113  44.914  1.00  0.00           O0.      0
ATOM   1915  OD2 ASP A 121      54.785  31.906  45.413  1.00  0.00           O0.      0
ATOM   1916  C   ASP A 121      53.193  30.717  43.378  1.00  0.00           C0.      0
ATOM   1917  O   ASP A 121      53.836  29.652  43.119  1.00  0.00           O0.      0
ATOM   1918  N   LYS A 122      52.095  30.695  44.185  1.00  0.00           N0.      0
ATOM   1919  H   LYS A 122      51.630  31.572  44.370  1.00  0.00           H0.      0
ATOM   1920  CA  LYS A 122      51.396  29.480  44.560  1.00  0.00           C0.      0
ATOM   1921  HA  LYS A 122      51.794  28.730  43.875  1.00  0.00           H0.      0
ATOM   1922  CB  LYS A 122      51.800  29.074  46.036  1.00  0.00           C0.      0
ATOM   1923  HB2 LYS A 122      51.331  28.108  46.226  1.00  0.00           H0.      0
ATOM   1924  HB3 LYS A 122      52.880  28.921  46.040  1.00  0.00           H0.      0
ATOM   1925  CG  LYS A 122      51.484  30.148  47.094  1.00  0.00           C0.      0
ATOM   1926  HG2 LYS A 122      52.087  30.998  46.773  1.00  0.00           H0.      0
ATOM   1927  HG3 LYS A 122      50.431  30.426  47.121  1.00  0.00           H0.      0
ATOM   1928  CD  LYS A 122      51.880  29.641  48.470  1.00  0.00           C0.      0
ATOM   1929  HD2 LYS A 122      52.951  29.814  48.577  1.00  0.00           H0.      0
ATOM   1930  HD3 LYS A 122      51.330  30.297  49.144  1.00  0.00           H0.      0
ATOM   1931  CE  LYS A 122      51.653  28.233  48.876  1.00  0.00           C0.      0
ATOM   1932  HE2 LYS A 122      52.055  27.501  48.176  1.00  0.00           H0.      0
ATOM   1933  HE3 LYS A 122      52.234  27.918  49.743  1.00  0.00           H0.      0
ATOM   1934  NZ  LYS A 122      50.222  27.925  49.156  1.00  0.00           N0.      0
ATOM   1935  HZ1 LYS A 122      49.773  28.762  49.500  1.00  0.00           H0.      0
ATOM   1936  HZ2 LYS A 122      49.661  27.747  48.336  1.00  0.00           H0.      0
ATOM   1937  HZ3 LYS A 122      50.075  27.136  49.770  1.00  0.00           H0.      0
ATOM   1938  C   LYS A 122      49.876  29.558  44.358  1.00  0.00           C0.      0
ATOM   1939  O   LYS A 122      49.213  28.539  44.427  1.00  0.00           O0.      0
ATOM   1940  N   ASP A 123      49.260  30.705  44.187  1.00  0.00           N0.      0
ATOM   1941  H   ASP A 123      49.803  31.556  44.174  1.00  0.00           H0.      0
ATOM   1942  CA  ASP A 123      47.843  30.811  43.997  1.00  0.00           C0.      0
ATOM   1943  HA  ASP A 123      47.284  30.012  44.484  1.00  0.00           H0.      0
ATOM   1944  CB  ASP A 123      47.318  32.078  44.678  1.00  0.00           C0.      0
ATOM   1945  HB2 ASP A 123      47.756  32.916  44.135  1.00  0.00           H0.      0
ATOM   1946  HB3 ASP A 123      46.234  32.168  44.608  1.00  0.00           H0.      0
ATOM   1947  CG  ASP A 123      47.672  32.350  46.183  1.00  0.00           C0.      0
ATOM   1948  OD1 ASP A 123      47.816  31.357  46.931  1.00  0.00           O0.      0
ATOM   1949  OD2 ASP A 123      47.669  33.517  46.626  1.00  0.00           O0.      0
ATOM   1950  C   ASP A 123      47.292  30.868  42.540  1.00  0.00           C0.      0
ATOM   1951  O   ASP A 123      46.176  30.462  42.315  1.00  0.00           O0.      0
ATOM   1952  N   VAL A 124      48.093  31.356  41.586  1.00  0.00           N0.      0
ATOM   1953  H   VAL A 124      49.085  31.260  41.754  1.00  0.00           H0.      0
ATOM   1954  CA  VAL A 124      47.655  31.530  40.225  1.00  0.00           C0.      0
ATOM   1955  HA  VAL A 124      46.573  31.634  40.305  1.00  0.00           H0.      0
ATOM   1956  CB  VAL A 124      48.275  32.829  39.602  1.00  0.00           C0.      0
ATOM   1957  HB  VAL A 124      49.359  32.900  39.698  1.00  0.00           H0.      0
ATOM   1958  CG1 VAL A 124      48.169  32.854  38.051  1.00  0.00           C0.      0
ATOM   1959 HG11 VAL A 124      48.829  33.648  37.702  1.00  0.00           H0.      0
ATOM   1960 HG12 VAL A 124      48.560  31.924  37.637  1.00  0.00           H0.      0
ATOM   1961 HG13 VAL A 124      47.131  32.919  37.726  1.00  0.00           H0.      0
ATOM   1962  CG2 VAL A 124      47.482  34.060  40.135  1.00  0.00           C0.      0
ATOM   1963 HG21 VAL A 124      47.664  34.976  39.574  1.00  0.00           H0.      0
ATOM   1964 HG22 VAL A 124      46.414  34.015  40.349  1.00  0.00           H0.      0
ATOM   1965 HG23 VAL A 124      47.999  34.256  41.075  1.00  0.00           H0.      0
ATOM   1966  C   VAL A 124      47.989  30.207  39.434  1.00  0.00           C0.      0
ATOM   1967  O   VAL A 124      49.076  29.640  39.569  1.00  0.00           O0.      0
ATOM   1968  N   PRO A 125      47.040  29.700  38.652  1.00  0.00           N0.      0
ATOM   1969  CD  PRO A 125      45.684  30.185  38.521  1.00  0.00           C0.      0
ATOM   1970  HD2 PRO A 125      45.648  31.095  37.922  1.00  0.00           H0.      0
ATOM   1971  HD3 PRO A 125      45.169  30.252  39.479  1.00  0.00           H0.      0
ATOM   1972  CG  PRO A 125      45.041  29.060  37.831  1.00  0.00           C0.      0
ATOM   1973  HG2 PRO A 125      44.098  29.272  37.326  1.00  0.00           H0.      0
ATOM   1974  HG3 PRO A 125      44.931  28.238  38.539  1.00  0.00           H0.      0
ATOM   1975  CB  PRO A 125      46.047  28.673  36.796  1.00  0.00           C0.      0
ATOM   1976  HB2 PRO A 125      46.187  29.430  36.025  1.00  0.00           H0.      0
ATOM   1977  HB3 PRO A 125      45.910  27.684  36.358  1.00  0.00           H0.      0
ATOM   1978  CA  PRO A 125      47.312  28.737  37.640  1.00  0.00           C0.      0
ATOM   1979  HA  PRO A 125      47.371  27.823  38.232  1.00  0.00           H0.      0
ATOM   1980  C   PRO A 125      48.621  28.810  36.715  1.00  0.00           C0.      0
ATOM   1981  O   PRO A 125      49.046  29.841  36.221  1.00  0.00           O0.      0
ATOM   1982  N   ALA A 126      49.267  27.671  36.506  1.00  0.00           N0.      0
ATOM   1983  H   ALA A 126      48.876  26.795  36.823  1.00  0.00           H0.      0
ATOM   1984  CA  ALA A 126      50.594  27.510  35.824  1.00  0.00           C0.      0
ATOM   1985  HA  ALA A 126      51.321  28.225  36.209  1.00  0.00           H0.      0
ATOM   1986  CB  ALA A 126      51.193  26.092  36.116  1.00  0.00           C0.      0
ATOM   1987  HB1 ALA A 126      50.530  25.346  35.678  1.00  0.00           H0.      0
ATOM   1988  HB2 ALA A 126      52.219  25.986  35.762  1.00  0.00           H0.      0
ATOM   1989  HB3 ALA A 126      51.077  25.795  37.158  1.00  0.00           H0.      0
ATOM   1990  C   ALA A 126      50.607  27.669  34.325  1.00  0.00           C0.      0
ATOM   1991  O   ALA A 126      49.618  27.383  33.680  1.00  0.00           O0.      0
ATOM   1992  N   GLY A 127      51.635  28.347  33.772  1.00  0.00           N0.      0
ATOM   1993  H   GLY A 127      52.319  28.808  34.355  1.00  0.00           H0.      0
ATOM   1994  CA  GLY A 127      51.750  28.700  32.372  1.00  0.00           C0.      0
ATOM   1995  HA2 GLY A 127      51.916  27.777  31.817  1.00  0.00           H0.      0
ATOM   1996  HA3 GLY A 127      50.815  29.142  32.027  1.00  0.00           H0.      0
ATOM   1997  C   GLY A 127      52.873  29.676  32.094  1.00  0.00           C0.      0
ATOM   1998  O   GLY A 127      53.563  30.142  33.011  1.00  0.00           O0.      0
ATOM   1999  N   ASP A 128      52.973  30.085  30.829  1.00  0.00           N0.      0
ATOM   2000  H   ASP A 128      52.351  29.678  30.146  1.00  0.00           H0.      0
ATOM   2001  CA  ASP A 128      54.052  31.032  30.353  1.00  0.00           C0.      0
ATOM   2002  HA  ASP A 128      54.821  31.002  31.124  1.00  0.00           H0.      0
ATOM   2003  CB  ASP A 128      54.592  30.566  28.971  1.00  0.00           C0.      0
ATOM   2004  HB2 ASP A 128      55.373  31.268  28.680  1.00  0.00           H0.      0
ATOM   2005  HB3 ASP A 128      55.018  29.563  28.977  1.00  0.00           H0.      0
ATOM   2006  CG  ASP A 128      53.521  30.539  27.889  1.00  0.00           C0.      0
ATOM   2007  OD1 ASP A 128      52.449  29.941  27.966  1.00  0.00           O0.      0
ATOM   2008  OD2 ASP A 128      53.761  31.340  26.951  1.00  0.00           O0.      0
ATOM   2009  C   ASP A 128      53.586  32.499  30.204  1.00  0.00           C0.      0
ATOM   2010  O   ASP A 128      54.190  33.308  29.587  1.00  0.00           O0.      0
ATOM   2011  N   GLY A 129      52.397  32.844  30.849  1.00  0.00           N0.      0
ATOM   2012  H   GLY A 129      51.956  32.005  31.197  1.00  0.00           H0.      0
ATOM   2013  CA  GLY A 129      52.169  34.175  31.487  1.00  0.00           C0.      0
ATOM   2014  HA2 GLY A 129      51.496  34.046  32.335  1.00  0.00           H0.      0
ATOM   2015  HA3 GLY A 129      53.093  34.462  31.990  1.00  0.00           H0.      0
ATOM   2016  C   GLY A 129      51.560  35.165  30.495  1.00  0.00           C0.      0
ATOM   2017  O   GLY A 129      50.613  34.886  29.774  1.00  0.00           O0.      0
ATOM   2018  N   PHE A 130      51.960  36.379  30.659  1.00  0.00           N0.      0
ATOM   2019  H   PHE A 130      52.590  36.567  31.426  1.00  0.00           H0.      0
ATOM   2020  CA  PHE A 130      51.324  37.651  30.280  1.00  0.00           C0.      0
ATOM   2021  HA  PHE A 130      50.660  37.383  29.458  1.00  0.00           H0.      0
ATOM   2022  CB  PHE A 130      50.539  38.194  31.484  1.00  0.00           C0.      0
ATOM   2023  HB2 PHE A 130      51.219  38.682  32.182  1.00  0.00           H0.      0
ATOM   2024  HB3 PHE A 130      49.939  39.012  31.086  1.00  0.00           H0.      0
ATOM   2025  CG  PHE A 130      49.669  37.225  32.283  1.00  0.00           C0.      0
ATOM   2026  CD1 PHE A 130      49.970  36.671  33.528  1.00  0.00           C0.      0
ATOM   2027  HD1 PHE A 130      50.930  36.920  33.956  1.00  0.00           H0.      0
ATOM   2028  CE1 PHE A 130      49.033  35.970  34.279  1.00  0.00           C0.      0
ATOM   2029  HE1 PHE A 130      49.415  35.542  35.194  1.00  0.00           H0.      0
ATOM   2030  CZ  PHE A 130      47.794  35.713  33.675  1.00  0.00           C0.      0
ATOM   2031  HZ  PHE A 130      47.062  35.080  34.154  1.00  0.00           H0.      0
ATOM   2032  CE2 PHE A 130      47.427  36.249  32.462  1.00  0.00           C0.      0
ATOM   2033  HE2 PHE A 130      46.467  35.984  32.046  1.00  0.00           H0.      0
ATOM   2034  CD2 PHE A 130      48.372  36.990  31.755  1.00  0.00           C0.      0
ATOM   2035  HD2 PHE A 130      47.984  37.283  30.791  1.00  0.00           H0.      0
ATOM   2036  C   PHE A 130      52.240  38.718  29.704  1.00  0.00           C0.      0
ATOM   2037  O   PHE A 130      53.296  39.088  30.264  1.00  0.00           O0.      0
ATOM   2038  N   ASP A 131      51.751  39.259  28.516  1.00  0.00           N0.      0
ATOM   2039  H   ASP A 131      50.911  38.824  28.161  1.00  0.00           H0.      0
ATOM   2040  CA  ASP A 131      52.375  40.233  27.654  1.00  0.00           C0.      0
ATOM   2041  HA  ASP A 131      53.428  40.068  27.424  1.00  0.00           H0.      0
ATOM   2042  CB  ASP A 131      51.477  40.415  26.402  1.00  0.00           C0.      0
ATOM   2043  HB2 ASP A 131      50.421  40.602  26.597  1.00  0.00           H0.      0
ATOM   2044  HB3 ASP A 131      51.921  41.244  25.851  1.00  0.00           H0.      0
ATOM   2045  CG  ASP A 131      51.426  39.188  25.437  1.00  0.00           C0.      0
ATOM   2046  OD1 ASP A 131      52.188  38.267  25.659  1.00  0.00           O0.      0
ATOM   2047  OD2 ASP A 131      50.543  39.182  24.553  1.00  0.00           O0.      0
ATOM   2048  C   ASP A 131      52.512  41.654  28.361  1.00  0.00           C0.      0
ATOM   2049  O   ASP A 131      53.357  42.493  27.941  1.00  0.00           O0.      0
ATOM   2050  N   ALA A 132      51.567  41.830  29.338  1.00  0.00           N0.      0
ATOM   2051  H   ALA A 132      50.929  41.057  29.462  1.00  0.00           H0.      0
ATOM   2052  CA  ALA A 132      51.562  42.940  30.227  1.00  0.00           C0.      0
ATOM   2053  HA  ALA A 132      52.606  43.156  30.453  1.00  0.00           H0.      0
ATOM   2054  CB  ALA A 132      51.013  44.136  29.581  1.00  0.00           C0.      0
ATOM   2055  HB1 ALA A 132      49.947  43.954  29.444  1.00  0.00           H0.      0
ATOM   2056  HB2 ALA A 132      51.199  44.983  30.241  1.00  0.00           H0.      0
ATOM   2057  HB3 ALA A 132      51.439  44.392  28.610  1.00  0.00           H0.      0
ATOM   2058  C   ALA A 132      50.791  42.708  31.547  1.00  0.00           C0.      0
ATOM   2059  O   ALA A 132      49.850  41.899  31.566  1.00  0.00           O0.      0
ATOM   2060  N   VAL A 133      51.288  43.334  32.574  1.00  0.00           N0.      0
ATOM   2061  H   VAL A 133      52.059  43.968  32.424  1.00  0.00           H0.      0
ATOM   2062  CA  VAL A 133      50.599  43.430  33.835  1.00  0.00           C0.      0
ATOM   2063  HA  VAL A 133      49.739  42.759  33.840  1.00  0.00           H0.      0
ATOM   2064  CB  VAL A 133      51.492  42.739  34.922  1.00  0.00           C0.      0
ATOM   2065  HB  VAL A 133      52.442  43.254  34.778  1.00  0.00           H0.      0
ATOM   2066  CG1 VAL A 133      50.963  42.913  36.304  1.00  0.00           C0.      0
ATOM   2067 HG11 VAL A 133      49.973  42.462  36.359  1.00  0.00           H0.      0
ATOM   2068 HG12 VAL A 133      51.675  42.402  36.952  1.00  0.00           H0.      0
ATOM   2069 HG13 VAL A 133      51.033  43.946  36.645  1.00  0.00           H0.      0
ATOM   2070  CG2 VAL A 133      51.707  41.284  34.566  1.00  0.00           C0.      0
ATOM   2071 HG21 VAL A 133      52.122  41.148  33.568  1.00  0.00           H0.      0
ATOM   2072 HG22 VAL A 133      52.333  40.819  35.328  1.00  0.00           H0.      0
ATOM   2073 HG23 VAL A 133      50.806  40.674  34.631  1.00  0.00           H0.      0
ATOM   2074  C   VAL A 133      50.270  44.908  34.210  1.00  0.00           C0.      0
ATOM   2075  O   VAL A 133      51.055  45.804  34.104  1.00  0.00           O0.      0
ATOM   2076  N   ILE A 134      49.027  45.177  34.501  1.00  0.00           N0.      0
ATOM   2077  H   ILE A 134      48.410  44.378  34.520  1.00  0.00           H0.      0
ATOM   2078  CA  ILE A 134      48.428  46.455  35.022  1.00  0.00           C0.      0
ATOM   2079  HA  ILE A 134      49.146  47.272  34.949  1.00  0.00           H0.      0
ATOM   2080  CB  ILE A 134      47.313  46.906  33.987  1.00  0.00           C0.      0
ATOM   2081  HB  ILE A 134      46.491  46.190  33.963  1.00  0.00           H0.      0
ATOM   2082  CG2 ILE A 134      46.809  48.232  34.569  1.00  0.00           C0.      0
ATOM   2083 HG21 ILE A 134      47.731  48.810  34.641  1.00  0.00           H0.      0
ATOM   2084 HG22 ILE A 134      46.026  48.673  33.952  1.00  0.00           H0.      0
ATOM   2085 HG23 ILE A 134      46.551  48.098  35.619  1.00  0.00           H0.      0
ATOM   2086  CG1 ILE A 134      47.702  47.273  32.529  1.00  0.00           C0.      0
ATOM   2087 HG12 ILE A 134      47.031  48.033  32.127  1.00  0.00           H0.      0
ATOM   2088 HG13 ILE A 134      48.676  47.756  32.604  1.00  0.00           H0.      0
ATOM   2089  CD1 ILE A 134      47.890  46.089  31.540  1.00  0.00           C0.      0
ATOM   2090 HD11 ILE A 134      47.117  45.323  31.604  1.00  0.00           H0.      0
ATOM   2091 HD12 ILE A 134      47.824  46.591  30.574  1.00  0.00           H0.      0
ATOM   2092 HD13 ILE A 134      48.874  45.620  31.559  1.00  0.00           H0.      0
ATOM   2093  C   ILE A 134      48.077  46.388  36.608  1.00  0.00           C0.      0
ATOM   2094  O   ILE A 134      47.409  45.372  36.972  1.00  0.00           O0.      0
ATOM   2095  N   CYS A 135      48.489  47.417  37.350  1.00  0.00           N0.      0
ATOM   2096  H   CYS A 135      48.931  48.150  36.813  1.00  0.00           H0.      0
ATOM   2097  CA  CYS A 135      48.471  47.472  38.812  1.00  0.00           C0.      0
ATOM   2098  HA  CYS A 135      47.656  46.876  39.222  1.00  0.00           H0.      0
ATOM   2099  CB  CYS A 135      49.729  46.900  39.447  1.00  0.00           C0.      0
ATOM   2100  HB2 CYS A 135      49.954  45.938  38.987  1.00  0.00           H0.      0
ATOM   2101  HB3 CYS A 135      50.615  47.531  39.374  1.00  0.00           H0.      0
ATOM   2102  SG  CYS A 135      49.336  46.763  41.258  1.00  0.00           S0.      0
ATOM   2103  HG  CYS A 135      49.389  48.084  41.450  1.00  0.00           H0.      0
ATOM   2104  C   CYS A 135      48.179  48.956  39.212  1.00  0.00           C0.      0
ATOM   2105  O   CYS A 135      49.021  49.571  39.801  1.00  0.00           O0.      0
ATOM   2106  N   LEU A 136      47.092  49.557  38.730  1.00  0.00           N0.      0
ATOM   2107  H   LEU A 136      46.327  48.983  38.404  1.00  0.00           H0.      0
ATOM   2108  CA  LEU A 136      46.806  50.973  38.621  1.00  0.00           C0.      0
ATOM   2109  HA  LEU A 136      47.716  51.529  38.850  1.00  0.00           H0.      0
ATOM   2110  CB  LEU A 136      46.356  51.236  37.186  1.00  0.00           C0.      0
ATOM   2111  HB2 LEU A 136      45.732  50.388  36.904  1.00  0.00           H0.      0
ATOM   2112  HB3 LEU A 136      45.732  52.127  37.125  1.00  0.00           H0.      0
ATOM   2113  CG  LEU A 136      47.533  51.440  36.286  1.00  0.00           C0.      0
ATOM   2114  HG  LEU A 136      48.037  50.476  36.224  1.00  0.00           H0.      0
ATOM   2115  CD1 LEU A 136      47.052  51.893  34.907  1.00  0.00           C0.      0
ATOM   2116 HD11 LEU A 136      46.405  51.147  34.446  1.00  0.00           H0.      0
ATOM   2117 HD12 LEU A 136      46.550  52.841  35.099  1.00  0.00           H0.      0
ATOM   2118 HD13 LEU A 136      47.862  52.160  34.227  1.00  0.00           H0.      0
ATOM   2119  CD2 LEU A 136      48.587  52.484  36.768  1.00  0.00           C0.      0
ATOM   2120 HD21 LEU A 136      49.378  52.726  36.058  1.00  0.00           H0.      0
ATOM   2121 HD22 LEU A 136      48.008  53.368  37.036  1.00  0.00           H0.      0
ATOM   2122 HD23 LEU A 136      49.217  52.094  37.567  1.00  0.00           H0.      0
ATOM   2123  C   LEU A 136      45.749  51.326  39.737  1.00  0.00           C0.      0
ATOM   2124  O   LEU A 136      45.042  50.471  40.302  1.00  0.00           O0.      0
ATOM   2125  N   GLY A 137      45.543  52.590  39.981  1.00  0.00           N0.      0
ATOM   2126  H   GLY A 137      46.118  53.295  39.542  1.00  0.00           H0.      0
ATOM   2127  CA  GLY A 137      44.510  53.051  40.966  1.00  0.00           C0.      0
ATOM   2128  HA2 GLY A 137      43.885  53.789  40.463  1.00  0.00           H0.      0
ATOM   2129  HA3 GLY A 137      43.884  52.176  41.138  1.00  0.00           H0.      0
ATOM   2130  C   GLY A 137      45.076  53.637  42.310  1.00  0.00           C0.      0
ATOM   2131  O   GLY A 137      44.307  53.895  43.268  1.00  0.00           O0.      0
ATOM   2132  N   ASN A 138      46.413  53.691  42.471  1.00  0.00           N0.      0
ATOM   2133  H   ASN A 138      47.018  53.427  41.707  1.00  0.00           H0.      0
ATOM   2134  CA  ASN A 138      47.153  53.608  43.754  1.00  0.00           C0.      0
ATOM   2135  HA  ASN A 138      48.155  53.224  43.563  1.00  0.00           H0.      0
ATOM   2136  CB  ASN A 138      47.123  54.979  44.443  1.00  0.00           C0.      0
ATOM   2137  HB2 ASN A 138      47.595  55.678  43.753  1.00  0.00           H0.      0
ATOM   2138  HB3 ASN A 138      46.097  55.229  44.714  1.00  0.00           H0.      0
ATOM   2139  CG  ASN A 138      47.839  55.120  45.770  1.00  0.00           C0.      0
ATOM   2140  OD1 ASN A 138      49.038  55.216  45.742  1.00  0.00           O0.      0
ATOM   2141  ND2 ASN A 138      47.194  55.320  46.953  1.00  0.00           N0.      0
ATOM   2142 HD21 ASN A 138      47.689  55.430  47.826  1.00  0.00           H0.      0
ATOM   2143 HD22 ASN A 138      46.186  55.379  46.961  1.00  0.00           H0.      0
ATOM   2144  C   ASN A 138      46.688  52.474  44.681  1.00  0.00           C0.      0
ATOM   2145  O   ASN A 138      46.155  52.615  45.794  1.00  0.00           O0.      0
ATOM   2146  N   SER A 139      46.946  51.224  44.226  1.00  0.00           N0.      0
ATOM   2147  H   SER A 139      47.524  51.252  43.399  1.00  0.00           H0.      0
ATOM   2148  CA  SER A 139      46.549  50.026  44.916  1.00  0.00           C0.      0
ATOM   2149  HA  SER A 139      45.801  50.211  45.687  1.00  0.00           H0.      0
ATOM   2150  CB  SER A 139      45.874  49.078  43.920  1.00  0.00           C0.      0
ATOM   2151  HB2 SER A 139      46.649  48.586  43.332  1.00  0.00           H0.      0
ATOM   2152  HB3 SER A 139      45.297  48.269  44.366  1.00  0.00           H0.      0
ATOM   2153  OG  SER A 139      44.971  49.727  42.985  1.00  0.00           O0.      0
ATOM   2154  HG  SER A 139      45.435  50.093  42.229  1.00  0.00           H0.      0
ATOM   2155  C   SER A 139      47.735  49.365  45.628  1.00  0.00           C0.      0
ATOM   2156  O   SER A 139      47.615  48.834  46.727  1.00  0.00           O0.      0
ATOM   2157  N   PHE A 140      48.949  49.575  45.048  1.00  0.00           N0.      0
ATOM   2158  H   PHE A 140      49.069  50.196  44.260  1.00  0.00           H0.      0
ATOM   2159  CA  PHE A 140      50.151  48.929  45.480  1.00  0.00           C0.      0
ATOM   2160  HA  PHE A 140      49.893  47.881  45.632  1.00  0.00           H0.      0
ATOM   2161  CB  PHE A 140      51.248  48.970  44.403  1.00  0.00           C0.      0
ATOM   2162  HB2 PHE A 140      50.811  48.727  43.434  1.00  0.00           H0.      0
ATOM   2163  HB3 PHE A 140      51.473  50.030  44.518  1.00  0.00           H0.      0
ATOM   2164  CG  PHE A 140      52.531  48.138  44.734  1.00  0.00           C0.      0
ATOM   2165  CD1 PHE A 140      52.459  46.732  44.696  1.00  0.00           C0.      0
ATOM   2166  HD1 PHE A 140      51.525  46.332  44.330  1.00  0.00           H0.      0
ATOM   2167  CE1 PHE A 140      53.538  45.912  45.039  1.00  0.00           C0.      0
ATOM   2168  HE1 PHE A 140      53.388  44.844  45.098  1.00  0.00           H0.      0
ATOM   2169  CZ  PHE A 140      54.718  46.550  45.522  1.00  0.00           C0.      0
ATOM   2170  HZ  PHE A 140      55.430  45.870  45.967  1.00  0.00           H0.      0
ATOM   2171  CE2 PHE A 140      54.820  47.958  45.547  1.00  0.00           C0.      0
ATOM   2172  HE2 PHE A 140      55.711  48.419  45.946  1.00  0.00           H0.      0
ATOM   2173  CD2 PHE A 140      53.729  48.733  45.179  1.00  0.00           C0.      0
ATOM   2174  HD2 PHE A 140      53.789  49.811  45.189  1.00  0.00           H0.      0
ATOM   2175  C   PHE A 140      50.584  49.442  46.877  1.00  0.00           C0.      0
ATOM   2176  O   PHE A 140      51.519  48.890  47.447  1.00  0.00           O0.      0
ATOM   2177  N   ALA A 141      49.823  50.378  47.481  1.00  0.00           N0.      0
ATOM   2178  H   ALA A 141      49.247  50.902  46.839  1.00  0.00           H0.      0
ATOM   2179  CA  ALA A 141      49.917  50.885  48.856  1.00  0.00           C0.      0
ATOM   2180  HA  ALA A 141      50.987  50.976  49.041  1.00  0.00           H0.      0
ATOM   2181  CB  ALA A 141      49.339  52.250  48.842  1.00  0.00           C0.      0
ATOM   2182  HB1 ALA A 141      49.769  52.793  48.000  1.00  0.00           H0.      0
ATOM   2183  HB2 ALA A 141      48.251  52.211  48.783  1.00  0.00           H0.      0
ATOM   2184  HB3 ALA A 141      49.607  52.763  49.766  1.00  0.00           H0.      0
ATOM   2185  C   ALA A 141      49.238  50.027  49.916  1.00  0.00           C0.      0
ATOM   2186  O   ALA A 141      49.641  50.137  51.109  1.00  0.00           O0.      0
ATOM   2187  N   HID A 142      48.256  49.285  49.497  1.00  0.00           N0.      0
ATOM   2188  H   HID A 142      47.998  49.298  48.520  1.00  0.00           H0.      0
ATOM   2189  CA  HID A 142      47.548  48.334  50.427  1.00  0.00           C0.      0
ATOM   2190  HA  HID A 142      47.435  48.873  51.368  1.00  0.00           H0.      0
ATOM   2191  CB  HID A 142      46.164  48.066  49.882  1.00  0.00           C0.      0
ATOM   2192  HB2 HID A 142      46.416  47.511  48.978  1.00  0.00           H0.      0
ATOM   2193  HB3 HID A 142      45.550  47.458  50.546  1.00  0.00           H0.      0
ATOM   2194  CG  HID A 142      45.375  49.308  49.623  1.00  0.00           C0.      0
ATOM   2195  ND1 HID A 142      44.852  50.012  50.667  1.00  0.00           N0.      0
ATOM   2196  HD1 HID A 142      45.095  49.883  51.639  1.00  0.00           H0.      0
ATOM   2197  CE1 HID A 142      44.074  50.901  50.158  1.00  0.00           C0.      0
ATOM   2198  HE1 HID A 142      43.587  51.651  50.763  1.00  0.00           H0.      0
ATOM   2199  NE2 HID A 142      44.089  50.886  48.780  1.00  0.00           N0.      0
ATOM   2200  CD2 HID A 142      44.964  49.860  48.433  1.00  0.00           C0.      0
ATOM   2201  HD2 HID A 142      45.244  49.553  47.436  1.00  0.00           H0.      0
ATOM   2202  C   HID A 142      48.376  47.083  50.737  1.00  0.00           C0.      0
ATOM   2203  O   HID A 142      47.982  45.955  50.457  1.00  0.00           O0.      0
ATOM   2204  N   LEU A 143      49.535  47.295  51.407  1.00  0.00           N0.      0
ATOM   2205  H   LEU A 143      49.815  48.247  51.594  1.00  0.00           H0.      0
ATOM   2206  CA  LEU A 143      50.556  46.281  51.833  1.00  0.00           C0.      0
ATOM   2207  HA  LEU A 143      49.990  45.416  52.178  1.00  0.00           H0.      0
ATOM   2208  CB  LEU A 143      51.645  46.001  50.720  1.00  0.00           C0.      0
ATOM   2209  HB2 LEU A 143      52.033  46.989  50.473  1.00  0.00           H0.      0
ATOM   2210  HB3 LEU A 143      52.539  45.529  51.126  1.00  0.00           H0.      0
ATOM   2211  CG  LEU A 143      51.202  45.178  49.473  1.00  0.00           C0.      0
ATOM   2212  HG  LEU A 143      50.336  45.607  48.969  1.00  0.00           H0.      0
ATOM   2213  CD1 LEU A 143      52.325  45.179  48.442  1.00  0.00           C0.      0
ATOM   2214 HD11 LEU A 143      52.508  46.204  48.122  1.00  0.00           H0.      0
ATOM   2215 HD12 LEU A 143      53.210  44.761  48.923  1.00  0.00           H0.      0
ATOM   2216 HD13 LEU A 143      52.157  44.692  47.481  1.00  0.00           H0.      0
ATOM   2217  CD2 LEU A 143      50.891  43.729  49.802  1.00  0.00           C0.      0
ATOM   2218 HD21 LEU A 143      49.978  43.729  50.398  1.00  0.00           H0.      0
ATOM   2219 HD22 LEU A 143      50.716  43.137  48.903  1.00  0.00           H0.      0
ATOM   2220 HD23 LEU A 143      51.705  43.303  50.388  1.00  0.00           H0.      0
ATOM   2221  C   LEU A 143      51.299  46.912  53.043  1.00  0.00           C0.      0
ATOM   2222  O   LEU A 143      51.763  48.067  52.901  1.00  0.00           O0.      0
ATOM   2223  N   PRO A 144      51.423  46.172  54.183  1.00  0.00           N0.      0
ATOM   2224  CD  PRO A 144      51.066  44.771  54.306  1.00  0.00           C0.      0
ATOM   2225  HD2 PRO A 144      51.745  44.248  53.632  1.00  0.00           H0.      0
ATOM   2226  HD3 PRO A 144      50.030  44.499  54.103  1.00  0.00           H0.      0
ATOM   2227  CG  PRO A 144      51.421  44.262  55.697  1.00  0.00           C0.      0
ATOM   2228  HG2 PRO A 144      52.443  43.910  55.836  1.00  0.00           H0.      0
ATOM   2229  HG3 PRO A 144      50.702  43.586  56.160  1.00  0.00           H0.      0
ATOM   2230  CB  PRO A 144      51.393  45.580  56.434  1.00  0.00           C0.      0
ATOM   2231  HB2 PRO A 144      51.967  45.569  57.361  1.00  0.00           H0.      0
ATOM   2232  HB3 PRO A 144      50.348  45.793  56.659  1.00  0.00           H0.      0
ATOM   2233  CA  PRO A 144      51.852  46.653  55.454  1.00  0.00           C0.      0
ATOM   2234  HA  PRO A 144      51.420  47.640  55.615  1.00  0.00           H0.      0
ATOM   2235  C   PRO A 144      53.374  46.888  55.587  1.00  0.00           C0.      0
ATOM   2236  O   PRO A 144      54.154  46.256  54.919  1.00  0.00           O0.      0
ATOM   2237  N   ASP A 145      53.754  47.696  56.538  1.00  0.00           N0.      0
ATOM   2238  H   ASP A 145      53.119  48.262  57.081  1.00  0.00           H0.      0
ATOM   2239  CA  ASP A 145      55.125  48.021  56.775  1.00  0.00           C0.      0
ATOM   2240  HA  ASP A 145      55.761  48.114  55.894  1.00  0.00           H0.      0
ATOM   2241  CB  ASP A 145      55.338  49.406  57.459  1.00  0.00           C0.      0
ATOM   2242  HB2 ASP A 145      56.406  49.618  57.401  1.00  0.00           H0.      0
ATOM   2243  HB3 ASP A 145      54.889  50.111  56.759  1.00  0.00           H0.      0
ATOM   2244  CG  ASP A 145      54.780  49.544  58.881  1.00  0.00           C0.      0
ATOM   2245  OD1 ASP A 145      53.524  49.694  58.949  1.00  0.00           O0.      0
ATOM   2246  OD2 ASP A 145      55.468  49.280  59.871  1.00  0.00           O0.      0
ATOM   2247  C   ASP A 145      55.646  46.904  57.697  1.00  0.00           C0.      0
ATOM   2248  O   ASP A 145      54.994  46.640  58.727  1.00  0.00           O0.      0
ATOM   2249  N   SER A 146      56.777  46.331  57.315  1.00  0.00           N0.      0
ATOM   2250  H   SER A 146      57.341  46.740  56.584  1.00  0.00           H0.      0
ATOM   2251  CA  SER A 146      57.536  45.401  58.171  1.00  0.00           C0.      0
ATOM   2252  HA  SER A 146      56.780  44.751  58.611  1.00  0.00           H0.      0
ATOM   2253  CB  SER A 146      58.538  44.674  57.270  1.00  0.00           C0.      0
ATOM   2254  HB2 SER A 146      58.132  44.065  56.463  1.00  0.00           H0.      0
ATOM   2255  HB3 SER A 146      59.170  45.484  56.906  1.00  0.00           H0.      0
ATOM   2256  OG  SER A 146      59.292  43.760  58.099  1.00  0.00           O0.      0
ATOM   2257  HG  SER A 146      58.712  43.072  58.435  1.00  0.00           H0.      0
ATOM   2258  C   SER A 146      58.217  46.231  59.268  1.00  0.00           C0.      0
ATOM   2259  O   SER A 146      59.399  46.607  59.118  1.00  0.00           O0.      0
ATOM   2260  N   LYS A 147      57.500  46.583  60.344  1.00  0.00           N0.      0
ATOM   2261  H   LYS A 147      56.513  46.376  60.398  1.00  0.00           H0.      0
ATOM   2262  CA  LYS A 147      57.961  47.473  61.459  1.00  0.00           C0.      0
ATOM   2263  HA  LYS A 147      57.026  47.947  61.755  1.00  0.00           H0.      0
ATOM   2264  CB  LYS A 147      58.606  46.694  62.589  1.00  0.00           C0.      0
ATOM   2265  HB2 LYS A 147      59.426  46.037  62.299  1.00  0.00           H0.      0
ATOM   2266  HB3 LYS A 147      58.981  47.469  63.257  1.00  0.00           H0.      0
ATOM   2267  CG  LYS A 147      57.591  45.771  63.336  1.00  0.00           C0.      0
ATOM   2268  HG2 LYS A 147      56.873  46.480  63.749  1.00  0.00           H0.      0
ATOM   2269  HG3 LYS A 147      57.161  45.010  62.685  1.00  0.00           H0.      0
ATOM   2270  CD  LYS A 147      58.181  45.036  64.455  1.00  0.00           C0.      0
ATOM   2271  HD2 LYS A 147      58.872  44.302  64.039  1.00  0.00           H0.      0
ATOM   2272  HD3 LYS A 147      58.782  45.583  65.182  1.00  0.00           H0.      0
ATOM   2273  CE  LYS A 147      57.083  44.315  65.359  1.00  0.00           C0.      0
ATOM   2274  HE2 LYS A 147      57.153  44.692  66.379  1.00  0.00           H0.      0
ATOM   2275  HE3 LYS A 147      56.052  44.576  65.118  1.00  0.00           H0.      0
ATOM   2276  NZ  LYS A 147      57.147  42.808  65.303  1.00  0.00           N0.      0
ATOM   2277  HZ1 LYS A 147      56.821  42.417  64.430  1.00  0.00           H0.      0
ATOM   2278  HZ2 LYS A 147      58.120  42.549  65.225  1.00  0.00           H0.      0
ATOM   2279  HZ3 LYS A 147      56.652  42.405  66.085  1.00  0.00           H0.      0
ATOM   2280  C   LYS A 147      58.880  48.637  60.948  1.00  0.00           C0.      0
ATOM   2281  O   LYS A 147      60.045  48.760  61.348  1.00  0.00           O0.      0
ATOM   2282  N   GLY A 148      58.405  49.383  59.929  1.00  0.00           N0.      0
ATOM   2283  H   GLY A 148      57.480  49.126  59.616  1.00  0.00           H0.      0
ATOM   2284  CA  GLY A 148      59.039  50.583  59.380  1.00  0.00           C0.      0
ATOM   2285  HA2 GLY A 148      58.233  51.135  58.896  1.00  0.00           H0.      0
ATOM   2286  HA3 GLY A 148      59.318  51.325  60.128  1.00  0.00           H0.      0
ATOM   2287  C   GLY A 148      60.097  50.332  58.217  1.00  0.00           C0.      0
ATOM   2288  O   GLY A 148      60.751  51.236  57.730  1.00  0.00           O0.      0
ATOM   2289  N   ASP A 149      60.308  49.088  57.750  1.00  0.00           N0.      0
ATOM   2290  H   ASP A 149      59.869  48.327  58.249  1.00  0.00           H0.      0
ATOM   2291  CA  ASP A 149      60.869  48.678  56.500  1.00  0.00           C0.      0
ATOM   2292  HA  ASP A 149      61.344  49.573  56.096  1.00  0.00           H0.      0
ATOM   2293  CB  ASP A 149      61.968  47.573  56.757  1.00  0.00           C0.      0
ATOM   2294  HB2 ASP A 149      62.673  47.689  57.580  1.00  0.00           H0.      0
ATOM   2295  HB3 ASP A 149      61.435  46.676  57.074  1.00  0.00           H0.      0
ATOM   2296  CG  ASP A 149      62.858  47.197  55.551  1.00  0.00           C0.      0
ATOM   2297  OD1 ASP A 149      63.623  46.240  55.615  1.00  0.00           O0.      0
ATOM   2298  OD2 ASP A 149      62.898  48.010  54.607  1.00  0.00           O0.      0
ATOM   2299  C   ASP A 149      59.849  48.193  55.501  1.00  0.00           C0.      0
ATOM   2300  O   ASP A 149      58.783  47.704  55.937  1.00  0.00           O0.      0
ATOM   2301  N   GLN A 150      60.109  48.357  54.242  1.00  0.00           N0.      0
ATOM   2302  H   GLN A 150      60.951  48.864  54.010  1.00  0.00           H0.      0
ATOM   2303  CA  GLN A 150      59.303  47.993  53.089  1.00  0.00           C0.      0
ATOM   2304  HA  GLN A 150      58.268  48.071  53.421  1.00  0.00           H0.      0
ATOM   2305  CB  GLN A 150      59.465  48.978  51.906  1.00  0.00           C0.      0
ATOM   2306  HB2 GLN A 150      58.670  48.842  51.172  1.00  0.00           H0.      0
ATOM   2307  HB3 GLN A 150      59.310  49.976  52.317  1.00  0.00           H0.      0
ATOM   2308  CG  GLN A 150      60.846  48.998  51.284  1.00  0.00           C0.      0
ATOM   2309  HG2 GLN A 150      61.698  48.952  51.962  1.00  0.00           H0.      0
ATOM   2310  HG3 GLN A 150      61.030  48.075  50.733  1.00  0.00           H0.      0
ATOM   2311  CD  GLN A 150      61.083  50.095  50.253  1.00  0.00           C0.      0
ATOM   2312  OE1 GLN A 150      60.362  51.033  50.267  1.00  0.00           O0.      0
ATOM   2313  NE2 GLN A 150      62.038  50.079  49.391  1.00  0.00           N0.      0
ATOM   2314 HE21 GLN A 150      61.955  50.731  48.624  1.00  0.00           H0.      0
ATOM   2315 HE22 GLN A 150      62.546  49.206  49.372  1.00  0.00           H0.      0
ATOM   2316  C   GLN A 150      59.430  46.465  52.685  1.00  0.00           C0.      0
ATOM   2317  O   GLN A 150      59.359  46.123  51.524  1.00  0.00           O0.      0
ATOM   2318  N   SER A 151      59.709  45.534  53.657  1.00  0.00           N0.      0
ATOM   2319  H   SER A 151      59.551  45.824  54.612  1.00  0.00           H0.      0
ATOM   2320  CA  SER A 151      60.063  44.147  53.263  1.00  0.00           C0.      0
ATOM   2321  HA  SER A 151      60.864  44.276  52.535  1.00  0.00           H0.      0
ATOM   2322  CB  SER A 151      60.536  43.306  54.496  1.00  0.00           C0.      0
ATOM   2323  HB2 SER A 151      59.666  43.023  55.089  1.00  0.00           H0.      0
ATOM   2324  HB3 SER A 151      61.104  42.465  54.099  1.00  0.00           H0.      0
ATOM   2325  OG  SER A 151      61.319  43.983  55.452  1.00  0.00           O0.      0
ATOM   2326  HG  SER A 151      61.248  43.568  56.314  1.00  0.00           H0.      0
ATOM   2327  C   SER A 151      58.950  43.384  52.557  1.00  0.00           C0.      0
ATOM   2328  O   SER A 151      59.238  42.589  51.669  1.00  0.00           O0.      0
ATOM   2329  N   GLU A 152      57.678  43.543  52.907  1.00  0.00           N0.      0
ATOM   2330  H   GLU A 152      57.475  44.099  53.726  1.00  0.00           H0.      0
ATOM   2331  CA  GLU A 152      56.561  42.862  52.253  1.00  0.00           C0.      0
ATOM   2332  HA  GLU A 152      56.730  41.786  52.195  1.00  0.00           H0.      0
ATOM   2333  CB  GLU A 152      55.191  43.248  52.949  1.00  0.00           C0.      0
ATOM   2334  HB2 GLU A 152      55.003  44.316  52.842  1.00  0.00           H0.      0
ATOM   2335  HB3 GLU A 152      54.390  42.708  52.445  1.00  0.00           H0.      0
ATOM   2336  CG  GLU A 152      55.123  42.889  54.423  1.00  0.00           C0.      0
ATOM   2337  HG2 GLU A 152      55.862  43.448  54.997  1.00  0.00           H0.      0
ATOM   2338  HG3 GLU A 152      54.181  43.231  54.852  1.00  0.00           H0.      0
ATOM   2339  CD  GLU A 152      55.410  41.436  54.823  1.00  0.00           C0.      0
ATOM   2340  OE1 GLU A 152      55.364  41.072  56.022  1.00  0.00           O0.      0
ATOM   2341  OE2 GLU A 152      55.779  40.581  53.997  1.00  0.00           O0.      0
ATOM   2342  C   GLU A 152      56.490  43.297  50.797  1.00  0.00           C0.      0
ATOM   2343  O   GLU A 152      56.080  42.430  50.012  1.00  0.00           O0.      0
ATOM   2344  N   HIE A 153      56.950  44.445  50.375  1.00  0.00           N0.      0
ATOM   2345  H   HIE A 153      57.306  45.016  51.128  1.00  0.00           H0.      0
ATOM   2346  CA  HIE A 153      56.805  45.047  49.052  1.00  0.00           C0.      0
ATOM   2347  HA  HIE A 153      55.881  44.720  48.575  1.00  0.00           H0.      0
ATOM   2348  CB  HIE A 153      56.755  46.539  49.181  1.00  0.00           C0.      0
ATOM   2349  HB2 HIE A 153      57.762  46.853  49.456  1.00  0.00           H0.      0
ATOM   2350  HB3 HIE A 153      56.398  46.792  48.183  1.00  0.00           H0.      0
ATOM   2351  CG  HIE A 153      55.833  47.105  50.247  1.00  0.00           C0.      0
ATOM   2352  ND1 HIE A 153      56.142  47.319  51.562  1.00  0.00           N0.      0
ATOM   2353  CE1 HIE A 153      55.087  47.954  52.159  1.00  0.00           C0.      0
ATOM   2354  HE1 HIE A 153      54.886  48.350  53.143  1.00  0.00           H0.      0
ATOM   2355  NE2 HIE A 153      54.190  48.182  51.211  1.00  0.00           N0.      0
ATOM   2356  HE2 HIE A 153      53.256  48.535  51.365  1.00  0.00           H0.      0
ATOM   2357  CD2 HIE A 153      54.661  47.733  49.987  1.00  0.00           C0.      0
ATOM   2358  HD2 HIE A 153      54.138  47.755  49.043  1.00  0.00           H0.      0
ATOM   2359  C   HIE A 153      57.961  44.569  48.159  1.00  0.00           C0.      0
ATOM   2360  O   HIE A 153      57.736  44.697  46.940  1.00  0.00           O0.      0
ATOM   2361  N   ARG A 154      59.118  44.120  48.623  1.00  0.00           N0.      0
ATOM   2362  H   ARG A 154      59.204  44.170  49.629  1.00  0.00           H0.      0
ATOM   2363  CA  ARG A 154      60.125  43.394  47.911  1.00  0.00           C0.      0
ATOM   2364  HA  ARG A 154      60.379  43.932  46.998  1.00  0.00           H0.      0
ATOM   2365  CB  ARG A 154      61.357  43.224  48.774  1.00  0.00           C0.      0
ATOM   2366  HB2 ARG A 154      61.148  42.526  49.585  1.00  0.00           H0.      0
ATOM   2367  HB3 ARG A 154      62.098  42.820  48.085  1.00  0.00           H0.      0
ATOM   2368  CG  ARG A 154      62.062  44.473  49.288  1.00  0.00           C0.      0
ATOM   2369  HG2 ARG A 154      62.327  45.047  48.400  1.00  0.00           H0.      0
ATOM   2370  HG3 ARG A 154      61.340  45.010  49.903  1.00  0.00           H0.      0
ATOM   2371  CD  ARG A 154      63.441  44.268  50.011  1.00  0.00           C0.      0
ATOM   2372  HD2 ARG A 154      63.383  43.639  50.899  1.00  0.00           H0.      0
ATOM   2373  HD3 ARG A 154      64.140  43.880  49.270  1.00  0.00           H0.      0
ATOM   2374  NE  ARG A 154      63.841  45.629  50.516  1.00  0.00           N0.      0
ATOM   2375  HE  ARG A 154      63.939  46.339  49.804  1.00  0.00           H0.      0
ATOM   2376  CZ  ARG A 154      63.851  46.081  51.738  1.00  0.00           C0.      0
ATOM   2377  NH1 ARG A 154      64.004  47.340  52.006  1.00  0.00           N0.      0
ATOM   2378 HH11 ARG A 154      64.448  47.957  51.341  1.00  0.00           H0.      0
ATOM   2379 HH12 ARG A 154      63.693  47.660  52.912  1.00  0.00           H0.      0
ATOM   2380  NH2 ARG A 154      63.605  45.358  52.830  1.00  0.00           N0.      0
ATOM   2381 HH21 ARG A 154      63.475  44.357  52.782  1.00  0.00           H0.      0
ATOM   2382 HH22 ARG A 154      63.572  45.860  53.706  1.00  0.00           H0.      0
ATOM   2383  C   ARG A 154      59.492  42.101  47.454  1.00  0.00           C0.      0
ATOM   2384  O   ARG A 154      59.460  41.915  46.208  1.00  0.00           O0.      0
ATOM   2385  N   LEU A 155      58.917  41.305  48.339  1.00  0.00           N0.      0
ATOM   2386  H   LEU A 155      58.893  41.680  49.276  1.00  0.00           H0.      0
ATOM   2387  CA  LEU A 155      58.308  40.006  48.080  1.00  0.00           C0.      0
ATOM   2388  HA  LEU A 155      59.094  39.392  47.641  1.00  0.00           H0.      0
ATOM   2389  CB  LEU A 155      57.842  39.436  49.388  1.00  0.00           C0.      0
ATOM   2390  HB2 LEU A 155      58.599  39.419  50.171  1.00  0.00           H0.      0
ATOM   2391  HB3 LEU A 155      57.063  40.158  49.634  1.00  0.00           H0.      0
ATOM   2392  CG  LEU A 155      57.247  38.046  49.333  1.00  0.00           C0.      0
ATOM   2393  HG  LEU A 155      56.461  37.934  48.586  1.00  0.00           H0.      0
ATOM   2394  CD1 LEU A 155      58.252  36.942  49.052  1.00  0.00           C0.      0
ATOM   2395 HD11 LEU A 155      57.719  36.013  49.255  1.00  0.00           H0.      0
ATOM   2396 HD12 LEU A 155      58.498  37.057  47.996  1.00  0.00           H0.      0
ATOM   2397 HD13 LEU A 155      59.111  37.112  49.701  1.00  0.00           H0.      0
ATOM   2398  CD2 LEU A 155      56.670  37.764  50.738  1.00  0.00           C0.      0
ATOM   2399 HD21 LEU A 155      55.947  38.521  51.040  1.00  0.00           H0.      0
ATOM   2400 HD22 LEU A 155      56.259  36.755  50.753  1.00  0.00           H0.      0
ATOM   2401 HD23 LEU A 155      57.450  37.772  51.500  1.00  0.00           H0.      0
ATOM   2402  C   LEU A 155      57.217  40.219  47.063  1.00  0.00           C0.      0
ATOM   2403  O   LEU A 155      57.155  39.442  46.138  1.00  0.00           O0.      0
ATOM   2404  N   ALA A 156      56.400  41.264  47.156  1.00  0.00           N0.      0
ATOM   2405  H   ALA A 156      56.479  41.948  47.895  1.00  0.00           H0.      0
ATOM   2406  CA  ALA A 156      55.258  41.401  46.197  1.00  0.00           C0.      0
ATOM   2407  HA  ALA A 156      54.886  40.403  45.966  1.00  0.00           H0.      0
ATOM   2408  CB  ALA A 156      54.221  42.329  46.779  1.00  0.00           C0.      0
ATOM   2409  HB1 ALA A 156      54.558  43.344  46.991  1.00  0.00           H0.      0
ATOM   2410  HB2 ALA A 156      53.436  42.321  46.022  1.00  0.00           H0.      0
ATOM   2411  HB3 ALA A 156      53.951  41.958  47.767  1.00  0.00           H0.      0
ATOM   2412  C   ALA A 156      55.732  41.975  44.895  1.00  0.00           C0.      0
ATOM   2413  O   ALA A 156      55.330  41.341  43.895  1.00  0.00           O0.      0
ATOM   2414  N   LEU A 157      56.772  42.909  44.769  1.00  0.00           N0.      0
ATOM   2415  H   LEU A 157      57.327  43.186  45.566  1.00  0.00           H0.      0
ATOM   2416  CA  LEU A 157      57.158  43.235  43.372  1.00  0.00           C0.      0
ATOM   2417  HA  LEU A 157      56.208  43.354  42.852  1.00  0.00           H0.      0
ATOM   2418  CB  LEU A 157      57.855  44.587  43.239  1.00  0.00           C0.      0
ATOM   2419  HB2 LEU A 157      57.402  45.431  43.760  1.00  0.00           H0.      0
ATOM   2420  HB3 LEU A 157      58.793  44.487  43.784  1.00  0.00           H0.      0
ATOM   2421  CG  LEU A 157      58.076  45.135  41.833  1.00  0.00           C0.      0
ATOM   2422  HG  LEU A 157      58.679  44.449  41.238  1.00  0.00           H0.      0
ATOM   2423  CD1 LEU A 157      56.720  45.160  41.114  1.00  0.00           C0.      0
ATOM   2424 HD11 LEU A 157      56.866  45.540  40.102  1.00  0.00           H0.      0
ATOM   2425 HD12 LEU A 157      56.322  44.160  40.938  1.00  0.00           H0.      0
ATOM   2426 HD13 LEU A 157      56.106  45.947  41.550  1.00  0.00           H0.      0
ATOM   2427  CD2 LEU A 157      58.717  46.517  41.770  1.00  0.00           C0.      0
ATOM   2428 HD21 LEU A 157      58.028  47.257  42.175  1.00  0.00           H0.      0
ATOM   2429 HD22 LEU A 157      59.573  46.559  42.443  1.00  0.00           H0.      0
ATOM   2430 HD23 LEU A 157      58.968  46.872  40.770  1.00  0.00           H0.      0
ATOM   2431  C   LEU A 157      57.941  42.159  42.634  1.00  0.00           C0.      0
ATOM   2432  O   LEU A 157      57.894  41.966  41.439  1.00  0.00           O0.      0
ATOM   2433  N   LYS A 158      58.710  41.359  43.386  1.00  0.00           N0.      0
ATOM   2434  H   LYS A 158      58.871  41.621  44.348  1.00  0.00           H0.      0
ATOM   2435  CA  LYS A 158      59.390  40.089  43.024  1.00  0.00           C0.      0
ATOM   2436  HA  LYS A 158      60.106  40.337  42.241  1.00  0.00           H0.      0
ATOM   2437  CB  LYS A 158      60.250  39.678  44.172  1.00  0.00           C0.      0
ATOM   2438  HB2 LYS A 158      60.915  40.512  44.393  1.00  0.00           H0.      0
ATOM   2439  HB3 LYS A 158      59.631  39.647  45.068  1.00  0.00           H0.      0
ATOM   2440  CG  LYS A 158      61.047  38.326  44.240  1.00  0.00           C0.      0
ATOM   2441  HG2 LYS A 158      61.230  38.092  45.288  1.00  0.00           H0.      0
ATOM   2442  HG3 LYS A 158      60.300  37.588  43.947  1.00  0.00           H0.      0
ATOM   2443  CD  LYS A 158      62.195  38.325  43.290  1.00  0.00           C0.      0
ATOM   2444  HD2 LYS A 158      62.564  37.306  43.173  1.00  0.00           H0.      0
ATOM   2445  HD3 LYS A 158      61.942  38.470  42.240  1.00  0.00           H0.      0
ATOM   2446  CE  LYS A 158      63.164  39.282  43.812  1.00  0.00           C0.      0
ATOM   2447  HE2 LYS A 158      62.711  40.271  43.751  1.00  0.00           H0.      0
ATOM   2448  HE3 LYS A 158      63.264  38.966  44.851  1.00  0.00           H0.      0
ATOM   2449  NZ  LYS A 158      64.506  39.160  43.312  1.00  0.00           N0.      0
ATOM   2450  HZ1 LYS A 158      65.080  39.701  43.944  1.00  0.00           H0.      0
ATOM   2451  HZ2 LYS A 158      64.839  38.207  43.267  1.00  0.00           H0.      0
ATOM   2452  HZ3 LYS A 158      64.520  39.503  42.362  1.00  0.00           H0.      0
ATOM   2453  C   LYS A 158      58.472  38.995  42.546  1.00  0.00           C0.      0
ATOM   2454  O   LYS A 158      58.719  38.314  41.512  1.00  0.00           O0.      0
ATOM   2455  N   ASN A 159      57.290  38.889  43.262  1.00  0.00           N0.      0
ATOM   2456  H   ASN A 159      57.192  39.517  44.047  1.00  0.00           H0.      0
ATOM   2457  CA  ASN A 159      56.196  38.056  42.763  1.00  0.00           C0.      0
ATOM   2458  HA  ASN A 159      56.591  37.040  42.748  1.00  0.00           H0.      0
ATOM   2459  CB  ASN A 159      55.018  38.080  43.793  1.00  0.00           C0.      0
ATOM   2460  HB2 ASN A 159      55.049  38.943  44.457  1.00  0.00           H0.      0
ATOM   2461  HB3 ASN A 159      54.068  38.101  43.259  1.00  0.00           H0.      0
ATOM   2462  CG  ASN A 159      55.110  36.846  44.658  1.00  0.00           C0.      0
ATOM   2463  OD1 ASN A 159      54.497  35.873  44.389  1.00  0.00           O0.      0
ATOM   2464  ND2 ASN A 159      55.963  36.786  45.671  1.00  0.00           N0.      0
ATOM   2465 HD21 ASN A 159      55.853  36.082  46.387  1.00  0.00           H0.      0
ATOM   2466 HD22 ASN A 159      56.324  37.680  45.972  1.00  0.00           H0.      0
ATOM   2467  C   ASN A 159      55.602  38.483  41.434  1.00  0.00           C0.      0
ATOM   2468  O   ASN A 159      55.697  37.744  40.438  1.00  0.00           O0.      0
ATOM   2469  N   ILE A 160      55.212  39.796  41.366  1.00  0.00           N0.      0
ATOM   2470  H   ILE A 160      55.176  40.348  42.211  1.00  0.00           H0.      0
ATOM   2471  CA  ILE A 160      54.607  40.330  40.131  1.00  0.00           C0.      0
ATOM   2472  HA  ILE A 160      53.702  39.735  40.009  1.00  0.00           H0.      0
ATOM   2473  CB  ILE A 160      54.101  41.793  40.430  1.00  0.00           C0.      0
ATOM   2474  HB  ILE A 160      55.033  42.259  40.752  1.00  0.00           H0.      0
ATOM   2475  CG2 ILE A 160      53.793  42.520  39.090  1.00  0.00           C0.      0
ATOM   2476 HG21 ILE A 160      53.317  41.925  38.310  1.00  0.00           H0.      0
ATOM   2477 HG22 ILE A 160      53.222  43.434  39.254  1.00  0.00           H0.      0
ATOM   2478 HG23 ILE A 160      54.709  42.832  38.589  1.00  0.00           H0.      0
ATOM   2479  CG1 ILE A 160      52.873  42.054  41.412  1.00  0.00           C0.      0
ATOM   2480 HG12 ILE A 160      51.992  41.875  40.796  1.00  0.00           H0.      0
ATOM   2481 HG13 ILE A 160      52.901  41.411  42.292  1.00  0.00           H0.      0
ATOM   2482  CD1 ILE A 160      52.955  43.434  41.982  1.00  0.00           C0.      0
ATOM   2483 HD11 ILE A 160      52.671  44.277  41.352  1.00  0.00           H0.      0
ATOM   2484 HD12 ILE A 160      52.230  43.351  42.791  1.00  0.00           H0.      0
ATOM   2485 HD13 ILE A 160      53.881  43.523  42.551  1.00  0.00           H0.      0
ATOM   2486  C   ILE A 160      55.513  40.224  38.836  1.00  0.00           C0.      0
ATOM   2487  O   ILE A 160      55.031  39.884  37.750  1.00  0.00           O0.      0
ATOM   2488  N   ALA A 161      56.816  40.143  39.050  1.00  0.00           N0.      0
ATOM   2489  H   ALA A 161      57.160  40.272  39.991  1.00  0.00           H0.      0
ATOM   2490  CA  ALA A 161      57.817  39.985  37.953  1.00  0.00           C0.      0
ATOM   2491  HA  ALA A 161      57.547  40.749  37.224  1.00  0.00           H0.      0
ATOM   2492  CB  ALA A 161      59.259  40.173  38.501  1.00  0.00           C0.      0
ATOM   2493  HB1 ALA A 161      59.547  39.453  39.266  1.00  0.00           H0.      0
ATOM   2494  HB2 ALA A 161      59.899  40.132  37.619  1.00  0.00           H0.      0
ATOM   2495  HB3 ALA A 161      59.404  41.166  38.927  1.00  0.00           H0.      0
ATOM   2496  C   ALA A 161      57.630  38.653  37.222  1.00  0.00           C0.      0
ATOM   2497  O   ALA A 161      57.875  38.584  35.986  1.00  0.00           O0.      0
ATOM   2498  N   SER A 162      57.261  37.622  37.981  1.00  0.00           N0.      0
ATOM   2499  H   SER A 162      56.991  37.887  38.917  1.00  0.00           H0.      0
ATOM   2500  CA  SER A 162      57.069  36.252  37.489  1.00  0.00           C0.      0
ATOM   2501  HA  SER A 162      57.963  35.994  36.922  1.00  0.00           H0.      0
ATOM   2502  CB  SER A 162      57.044  35.167  38.650  1.00  0.00           C0.      0
ATOM   2503  HB2 SER A 162      56.985  34.216  38.120  1.00  0.00           H0.      0
ATOM   2504  HB3 SER A 162      57.948  34.993  39.233  1.00  0.00           H0.      0
ATOM   2505  OG  SER A 162      55.874  35.370  39.381  1.00  0.00           O0.      0
ATOM   2506  HG  SER A 162      55.858  36.252  39.761  1.00  0.00           H0.      0
ATOM   2507  C   SER A 162      55.919  36.120  36.506  1.00  0.00           C0.      0
ATOM   2508  O   SER A 162      56.035  35.343  35.506  1.00  0.00           O0.      0
ATOM   2509  N   MET A 163      54.851  36.897  36.701  1.00  0.00           N0.      0
ATOM   2510  H   MET A 163      54.867  37.498  37.513  1.00  0.00           H0.      0
ATOM   2511  CA  MET A 163      53.675  36.961  35.826  1.00  0.00           C0.      0
ATOM   2512  HA  MET A 163      53.254  35.980  35.608  1.00  0.00           H0.      0
ATOM   2513  CB  MET A 163      52.592  37.822  36.411  1.00  0.00           C0.      0
ATOM   2514  HB2 MET A 163      52.852  38.881  36.433  1.00  0.00           H0.      0
ATOM   2515  HB3 MET A 163      51.739  37.886  35.735  1.00  0.00           H0.      0
ATOM   2516  CG  MET A 163      52.061  37.419  37.764  1.00  0.00           C0.      0
ATOM   2517  HG2 MET A 163      52.919  37.249  38.415  1.00  0.00           H0.      0
ATOM   2518  HG3 MET A 163      51.597  38.330  38.142  1.00  0.00           H0.      0
ATOM   2519  SD  MET A 163      50.937  36.078  38.152  1.00  0.00           S0.      0
ATOM   2520  CE  MET A 163      52.299  34.723  38.182  1.00  0.00           C0.      0
ATOM   2521  HE1 MET A 163      51.801  33.841  38.584  1.00  0.00           H0.      0
ATOM   2522  HE2 MET A 163      52.681  34.543  37.177  1.00  0.00           H0.      0
ATOM   2523  HE3 MET A 163      53.105  35.048  38.840  1.00  0.00           H0.      0
ATOM   2524  C   MET A 163      54.087  37.657  34.482  1.00  0.00           C0.      0
ATOM   2525  O   MET A 163      53.636  37.273  33.398  1.00  0.00           O0.      0
ATOM   2526  N   VAL A 164      54.921  38.664  34.499  1.00  0.00           N0.      0
ATOM   2527  H   VAL A 164      55.378  38.944  35.355  1.00  0.00           H0.      0
ATOM   2528  CA  VAL A 164      55.376  39.361  33.248  1.00  0.00           C0.      0
ATOM   2529  HA  VAL A 164      54.507  39.619  32.643  1.00  0.00           H0.      0
ATOM   2530  CB  VAL A 164      56.189  40.663  33.517  1.00  0.00           C0.      0
ATOM   2531  HB  VAL A 164      57.166  40.409  33.929  1.00  0.00           H0.      0
ATOM   2532  CG1 VAL A 164      56.394  41.496  32.252  1.00  0.00           C0.      0
ATOM   2533 HG11 VAL A 164      55.469  41.616  31.687  1.00  0.00           H0.      0
ATOM   2534 HG12 VAL A 164      56.726  42.482  32.579  1.00  0.00           H0.      0
ATOM   2535 HG13 VAL A 164      57.259  41.231  31.644  1.00  0.00           H0.      0
ATOM   2536  CG2 VAL A 164      55.462  41.564  34.565  1.00  0.00           C0.      0
ATOM   2537 HG21 VAL A 164      55.510  41.120  35.560  1.00  0.00           H0.      0
ATOM   2538 HG22 VAL A 164      56.135  42.417  34.642  1.00  0.00           H0.      0
ATOM   2539 HG23 VAL A 164      54.443  41.730  34.215  1.00  0.00           H0.      0
ATOM   2540  C   VAL A 164      56.236  38.419  32.414  1.00  0.00           C0.      0
ATOM   2541  O   VAL A 164      57.268  37.922  32.833  1.00  0.00           O0.      0
ATOM   2542  N   ARG A 165      55.965  38.227  31.108  1.00  0.00           N0.      0
ATOM   2543  H   ARG A 165      55.245  38.839  30.750  1.00  0.00           H0.      0
ATOM   2544  CA  ARG A 165      56.765  37.395  30.134  1.00  0.00           C0.      0
ATOM   2545  HA  ARG A 165      57.014  36.397  30.495  1.00  0.00           H0.      0
ATOM   2546  CB  ARG A 165      55.934  37.289  28.811  1.00  0.00           C0.      0
ATOM   2547  HB2 ARG A 165      55.296  38.173  28.780  1.00  0.00           H0.      0
ATOM   2548  HB3 ARG A 165      56.486  37.418  27.880  1.00  0.00           H0.      0
ATOM   2549  CG  ARG A 165      54.939  36.093  28.765  1.00  0.00           C0.      0
ATOM   2550  HG2 ARG A 165      55.490  35.155  28.709  1.00  0.00           H0.      0
ATOM   2551  HG3 ARG A 165      54.399  36.144  29.711  1.00  0.00           H0.      0
ATOM   2552  CD  ARG A 165      53.932  36.133  27.672  1.00  0.00           C0.      0
ATOM   2553  HD2 ARG A 165      53.068  36.778  27.832  1.00  0.00           H0.      0
ATOM   2554  HD3 ARG A 165      54.416  36.432  26.742  1.00  0.00           H0.      0
ATOM   2555  NE  ARG A 165      53.320  34.789  27.537  1.00  0.00           N0.      0
ATOM   2556  HE  ARG A 165      53.719  33.955  27.943  1.00  0.00           H0.      0
ATOM   2557  CZ  ARG A 165      52.246  34.613  26.711  1.00  0.00           C0.      0
ATOM   2558  NH1 ARG A 165      51.841  33.361  26.467  1.00  0.00           N0.      0
ATOM   2559 HH11 ARG A 165      52.432  32.557  26.620  1.00  0.00           H0.      0
ATOM   2560 HH12 ARG A 165      51.162  33.197  25.737  1.00  0.00           H0.      0
ATOM   2561  NH2 ARG A 165      51.634  35.518  26.030  1.00  0.00           N0.      0
ATOM   2562 HH21 ARG A 165      52.054  36.427  25.901  1.00  0.00           H0.      0
ATOM   2563 HH22 ARG A 165      50.934  35.243  25.356  1.00  0.00           H0.      0
ATOM   2564  C   ARG A 165      58.104  38.033  29.748  1.00  0.00           C0.      0
ATOM   2565  O   ARG A 165      58.158  39.222  29.818  1.00  0.00           O0.      0
ATOM   2566  N   PRO A 166      59.107  37.314  29.208  1.00  0.00           N0.      0
ATOM   2567  CD  PRO A 166      59.121  35.883  28.975  1.00  0.00           C0.      0
ATOM   2568  HD2 PRO A 166      58.329  35.530  28.314  1.00  0.00           H0.      0
ATOM   2569  HD3 PRO A 166      58.981  35.317  29.896  1.00  0.00           H0.      0
ATOM   2570  CG  PRO A 166      60.506  35.459  28.403  1.00  0.00           C0.      0
ATOM   2571  HG2 PRO A 166      60.476  34.621  27.707  1.00  0.00           H0.      0
ATOM   2572  HG3 PRO A 166      61.107  35.120  29.247  1.00  0.00           H0.      0
ATOM   2573  CB  PRO A 166      60.990  36.699  27.747  1.00  0.00           C0.      0
ATOM   2574  HB2 PRO A 166      60.807  36.644  26.674  1.00  0.00           H0.      0
ATOM   2575  HB3 PRO A 166      62.042  36.919  27.926  1.00  0.00           H0.      0
ATOM   2576  CA  PRO A 166      60.310  37.891  28.510  1.00  0.00           C0.      0
ATOM   2577  HA  PRO A 166      60.946  38.349  29.268  1.00  0.00           H0.      0
ATOM   2578  C   PRO A 166      59.938  38.957  27.492  1.00  0.00           C0.      0
ATOM   2579  O   PRO A 166      59.034  38.759  26.690  1.00  0.00           O0.      0
ATOM   2580  N   GLY A 167      60.544  40.133  27.549  1.00  0.00           N0.      0
ATOM   2581  H   GLY A 167      61.387  40.211  28.100  1.00  0.00           H0.      0
ATOM   2582  CA  GLY A 167      60.182  41.320  26.699  1.00  0.00           C0.      0
ATOM   2583  HA2 GLY A 167      60.937  42.105  26.753  1.00  0.00           H0.      0
ATOM   2584  HA3 GLY A 167      60.096  40.982  25.666  1.00  0.00           H0.      0
ATOM   2585  C   GLY A 167      58.783  42.023  27.066  1.00  0.00           C0.      0
ATOM   2586  O   GLY A 167      58.550  43.077  26.446  1.00  0.00           O0.      0
ATOM   2587  N   GLY A 168      57.962  41.466  27.910  1.00  0.00           N0.      0
ATOM   2588  H   GLY A 168      58.354  40.766  28.524  1.00  0.00           H0.      0
ATOM   2589  CA  GLY A 168      56.630  41.961  28.411  1.00  0.00           C0.      0
ATOM   2590  HA2 GLY A 168      56.046  42.157  27.512  1.00  0.00           H0.      0
ATOM   2591  HA3 GLY A 168      56.077  41.177  28.929  1.00  0.00           H0.      0
ATOM   2592  C   GLY A 168      56.630  43.263  29.249  1.00  0.00           C0.      0
ATOM   2593  O   GLY A 168      57.624  43.657  29.888  1.00  0.00           O0.      0
ATOM   2594  N   LEU A 169      55.492  44.023  29.245  1.00  0.00           N0.      0
ATOM   2595  H   LEU A 169      54.748  43.597  28.709  1.00  0.00           H0.      0
ATOM   2596  CA  LEU A 169      55.325  45.382  29.795  1.00  0.00           C0.      0
ATOM   2597  HA  LEU A 169      56.303  45.863  29.781  1.00  0.00           H0.      0
ATOM   2598  CB  LEU A 169      54.308  46.185  28.984  1.00  0.00           C0.      0
ATOM   2599  HB2 LEU A 169      53.343  45.678  28.974  1.00  0.00           H0.      0
ATOM   2600  HB3 LEU A 169      54.053  47.110  29.502  1.00  0.00           H0.      0
ATOM   2601  CG  LEU A 169      54.710  46.627  27.586  1.00  0.00           C0.      0
ATOM   2602  HG  LEU A 169      54.964  45.702  27.068  1.00  0.00           H0.      0
ATOM   2603  CD1 LEU A 169      53.616  47.370  26.805  1.00  0.00           C0.      0
ATOM   2604 HD11 LEU A 169      53.319  48.328  27.230  1.00  0.00           H0.      0
ATOM   2605 HD12 LEU A 169      54.139  47.551  25.866  1.00  0.00           H0.      0
ATOM   2606 HD13 LEU A 169      52.845  46.644  26.545  1.00  0.00           H0.      0
ATOM   2607  CD2 LEU A 169      55.876  47.577  27.567  1.00  0.00           C0.      0
ATOM   2608 HD21 LEU A 169      56.195  47.657  26.528  1.00  0.00           H0.      0
ATOM   2609 HD22 LEU A 169      55.617  48.547  27.992  1.00  0.00           H0.      0
ATOM   2610 HD23 LEU A 169      56.623  47.198  28.265  1.00  0.00           H0.      0
ATOM   2611  C   LEU A 169      54.812  45.352  31.308  1.00  0.00           C0.      0
ATOM   2612  O   LEU A 169      54.156  44.444  31.711  1.00  0.00           O0.      0
ATOM   2613  N   LEU A 170      54.982  46.426  32.059  1.00  0.00           N0.      0
ATOM   2614  H   LEU A 170      55.768  46.997  31.781  1.00  0.00           H0.      0
ATOM   2615  CA  LEU A 170      54.397  46.546  33.416  1.00  0.00           C0.      0
ATOM   2616  HA  LEU A 170      53.537  45.878  33.477  1.00  0.00           H0.      0
ATOM   2617  CB  LEU A 170      55.513  46.030  34.430  1.00  0.00           C0.      0
ATOM   2618  HB2 LEU A 170      55.552  44.942  34.487  1.00  0.00           H0.      0
ATOM   2619  HB3 LEU A 170      56.471  46.377  34.045  1.00  0.00           H0.      0
ATOM   2620  CG  LEU A 170      55.325  46.455  35.935  1.00  0.00           C0.      0
ATOM   2621  HG  LEU A 170      55.367  47.544  35.931  1.00  0.00           H0.      0
ATOM   2622  CD1 LEU A 170      54.006  45.983  36.466  1.00  0.00           C0.      0
ATOM   2623 HD11 LEU A 170      53.192  46.278  35.804  1.00  0.00           H0.      0
ATOM   2624 HD12 LEU A 170      53.965  44.894  36.443  1.00  0.00           H0.      0
ATOM   2625 HD13 LEU A 170      53.832  46.354  37.475  1.00  0.00           H0.      0
ATOM   2626  CD2 LEU A 170      56.351  45.781  36.884  1.00  0.00           C0.      0
ATOM   2627 HD21 LEU A 170      57.325  46.269  36.832  1.00  0.00           H0.      0
ATOM   2628 HD22 LEU A 170      55.987  45.898  37.905  1.00  0.00           H0.      0
ATOM   2629 HD23 LEU A 170      56.462  44.712  36.703  1.00  0.00           H0.      0
ATOM   2630  C   LEU A 170      53.953  48.081  33.569  1.00  0.00           C0.      0
ATOM   2631  O   LEU A 170      54.632  49.012  33.205  1.00  0.00           O0.      0
ATOM   2632  N   VAL A 171      52.814  48.359  34.207  1.00  0.00           N0.      0
ATOM   2633  H   VAL A 171      52.244  47.572  34.483  1.00  0.00           H0.      0
ATOM   2634  CA  VAL A 171      52.178  49.648  34.407  1.00  0.00           C0.      0
ATOM   2635  HA  VAL A 171      52.763  50.558  34.540  1.00  0.00           H0.      0
ATOM   2636  CB  VAL A 171      51.084  49.779  33.289  1.00  0.00           C0.      0
ATOM   2637  HB  VAL A 171      50.520  48.859  33.132  1.00  0.00           H0.      0
ATOM   2638  CG1 VAL A 171      50.158  50.915  33.579  1.00  0.00           C0.      0
ATOM   2639 HG11 VAL A 171      49.443  50.798  32.764  1.00  0.00           H0.      0
ATOM   2640 HG12 VAL A 171      49.630  50.868  34.531  1.00  0.00           H0.      0
ATOM   2641 HG13 VAL A 171      50.637  51.886  33.455  1.00  0.00           H0.      0
ATOM   2642  CG2 VAL A 171      51.789  50.084  31.948  1.00  0.00           C0.      0
ATOM   2643 HG21 VAL A 171      52.535  50.875  32.020  1.00  0.00           H0.      0
ATOM   2644 HG22 VAL A 171      52.358  49.261  31.515  1.00  0.00           H0.      0
ATOM   2645 HG23 VAL A 171      51.045  50.331  31.190  1.00  0.00           H0.      0
ATOM   2646  C   VAL A 171      51.629  49.573  35.773  1.00  0.00           C0.      0
ATOM   2647  O   VAL A 171      50.631  48.995  36.049  1.00  0.00           O0.      0
ATOM   2648  N   ILE A 172      52.274  50.272  36.725  1.00  0.00           N0.      0
ATOM   2649  H   ILE A 172      53.110  50.736  36.401  1.00  0.00           H0.      0
ATOM   2650  CA  ILE A 172      52.005  50.297  38.117  1.00  0.00           C0.      0
ATOM   2651  HA  ILE A 172      50.958  50.048  38.288  1.00  0.00           H0.      0
ATOM   2652  CB  ILE A 172      52.815  49.222  38.818  1.00  0.00           C0.      0
ATOM   2653  HB  ILE A 172      52.427  48.310  38.365  1.00  0.00           H0.      0
ATOM   2654  CG2 ILE A 172      54.333  49.352  38.517  1.00  0.00           C0.      0
ATOM   2655 HG21 ILE A 172      54.453  49.592  37.460  1.00  0.00           H0.      0
ATOM   2656 HG22 ILE A 172      54.775  50.189  39.056  1.00  0.00           H0.      0
ATOM   2657 HG23 ILE A 172      54.871  48.425  38.716  1.00  0.00           H0.      0
ATOM   2658  CG1 ILE A 172      52.589  49.084  40.340  1.00  0.00           C0.      0
ATOM   2659 HG12 ILE A 172      53.201  49.802  40.885  1.00  0.00           H0.      0
ATOM   2660 HG13 ILE A 172      51.551  49.338  40.554  1.00  0.00           H0.      0
ATOM   2661  CD1 ILE A 172      52.934  47.777  41.013  1.00  0.00           C0.      0
ATOM   2662 HD11 ILE A 172      52.391  47.612  41.944  1.00  0.00           H0.      0
ATOM   2663 HD12 ILE A 172      52.662  46.891  40.439  1.00  0.00           H0.      0
ATOM   2664 HD13 ILE A 172      53.987  47.650  41.263  1.00  0.00           H0.      0
ATOM   2665  C   ILE A 172      52.241  51.699  38.710  1.00  0.00           C0.      0
ATOM   2666  O   ILE A 172      53.229  52.366  38.393  1.00  0.00           O0.      0
ATOM   2667  N   ASP A 173      51.319  52.157  39.613  1.00  0.00           N0.      0
ATOM   2668  H   ASP A 173      50.491  51.612  39.805  1.00  0.00           H0.      0
ATOM   2669  CA  ASP A 173      51.362  53.616  40.044  1.00  0.00           C0.      0
ATOM   2670  HA  ASP A 173      52.233  54.103  39.605  1.00  0.00           H0.      0
ATOM   2671  CB  ASP A 173      50.125  54.415  39.547  1.00  0.00           C0.      0
ATOM   2672  HB2 ASP A 173      50.260  55.487  39.688  1.00  0.00           H0.      0
ATOM   2673  HB3 ASP A 173      50.038  54.301  38.467  1.00  0.00           H0.      0
ATOM   2674  CG  ASP A 173      48.734  54.104  40.031  1.00  0.00           C0.      0
ATOM   2675  OD1 ASP A 173      47.769  54.794  39.609  1.00  0.00           O0.      0
ATOM   2676  OD2 ASP A 173      48.578  53.108  40.747  1.00  0.00           O0.      0
ATOM   2677  C   ASP A 173      51.612  53.744  41.542  1.00  0.00           C0.      0
ATOM   2678  O   ASP A 173      51.396  52.798  42.264  1.00  0.00           O0.      0
ATOM   2679  N   HIE A 174      51.909  54.989  41.992  1.00  0.00           N0.      0
ATOM   2680  H   HIE A 174      52.116  55.746  41.357  1.00  0.00           H0.      0
ATOM   2681  CA  HIE A 174      51.784  55.437  43.394  1.00  0.00           C0.      0
ATOM   2682  HA  HIE A 174      51.002  54.833  43.855  1.00  0.00           H0.      0
ATOM   2683  CB  HIE A 174      53.052  55.034  44.195  1.00  0.00           C0.      0
ATOM   2684  HB2 HIE A 174      52.901  55.354  45.227  1.00  0.00           H0.      0
ATOM   2685  HB3 HIE A 174      53.288  53.973  44.122  1.00  0.00           H0.      0
ATOM   2686  CG  HIE A 174      54.285  55.776  43.794  1.00  0.00           C0.      0
ATOM   2687  ND1 HIE A 174      55.119  56.504  44.644  1.00  0.00           N0.      0
ATOM   2688  CE1 HIE A 174      56.233  56.761  43.985  1.00  0.00           C0.      0
ATOM   2689  HE1 HIE A 174      56.978  57.436  44.379  1.00  0.00           H0.      0
ATOM   2690  NE2 HIE A 174      56.197  56.266  42.730  1.00  0.00           N0.      0
ATOM   2691  HE2 HIE A 174      56.832  56.352  41.950  1.00  0.00           H0.      0
ATOM   2692  CD2 HIE A 174      54.990  55.544  42.656  1.00  0.00           C0.      0
ATOM   2693  HD2 HIE A 174      54.670  54.960  41.806  1.00  0.00           H0.      0
ATOM   2694  C   HIE A 174      51.406  56.906  43.473  1.00  0.00           C0.      0
ATOM   2695  O   HIE A 174      51.981  57.782  42.777  1.00  0.00           O0.      0
ATOM   2696  N   ARG A 175      50.526  57.300  44.437  1.00  0.00           N0.      0
ATOM   2697  H   ARG A 175      50.107  56.618  45.052  1.00  0.00           H0.      0
ATOM   2698  CA  ARG A 175      50.248  58.761  44.715  1.00  0.00           C0.      0
ATOM   2699  HA  ARG A 175      49.904  59.307  43.836  1.00  0.00           H0.      0
ATOM   2700  CB  ARG A 175      49.110  58.890  45.745  1.00  0.00           C0.      0
ATOM   2701  HB2 ARG A 175      49.309  58.108  46.478  1.00  0.00           H0.      0
ATOM   2702  HB3 ARG A 175      49.157  59.884  46.192  1.00  0.00           H0.      0
ATOM   2703  CG  ARG A 175      47.681  58.776  45.245  1.00  0.00           C0.      0
ATOM   2704  HG2 ARG A 175      47.493  59.560  44.512  1.00  0.00           H0.      0
ATOM   2705  HG3 ARG A 175      47.671  57.807  44.746  1.00  0.00           H0.      0
ATOM   2706  CD  ARG A 175      46.623  58.918  46.381  1.00  0.00           C0.      0
ATOM   2707  HD2 ARG A 175      46.934  58.334  47.247  1.00  0.00           H0.      0
ATOM   2708  HD3 ARG A 175      46.600  59.940  46.758  1.00  0.00           H0.      0
ATOM   2709  NE  ARG A 175      45.296  58.361  46.071  1.00  0.00           N0.      0
ATOM   2710  HE  ARG A 175      45.065  57.426  46.375  1.00  0.00           H0.      0
ATOM   2711  CZ  ARG A 175      44.351  59.009  45.441  1.00  0.00           C0.      0
ATOM   2712  NH1 ARG A 175      44.437  60.251  45.132  1.00  0.00           N0.      0
ATOM   2713 HH11 ARG A 175      45.183  60.767  45.577  1.00  0.00           H0.      0
ATOM   2714 HH12 ARG A 175      43.734  60.655  44.531  1.00  0.00           H0.      0
ATOM   2715  NH2 ARG A 175      43.240  58.514  45.016  1.00  0.00           N0.      0
ATOM   2716 HH21 ARG A 175      42.791  57.732  45.471  1.00  0.00           H0.      0
ATOM   2717 HH22 ARG A 175      42.646  59.142  44.494  1.00  0.00           H0.      0
ATOM   2718  C   ARG A 175      51.561  59.591  45.137  1.00  0.00           C0.      0
ATOM   2719  O   ARG A 175      52.560  59.003  45.510  1.00  0.00           O0.      0
ATOM   2720  N   ASN A 176      51.389  60.920  45.126  1.00  0.00           N0.      0
ATOM   2721  H   ASN A 176      50.665  61.294  44.529  1.00  0.00           H0.      0
ATOM   2722  CA  ASN A 176      52.419  61.870  45.514  1.00  0.00           C0.      0
ATOM   2723  HA  ASN A 176      53.398  61.513  45.192  1.00  0.00           H0.      0
ATOM   2724  CB  ASN A 176      52.239  63.213  44.754  1.00  0.00           C0.      0
ATOM   2725  HB2 ASN A 176      51.488  63.156  43.967  1.00  0.00           H0.      0
ATOM   2726  HB3 ASN A 176      51.868  63.952  45.464  1.00  0.00           H0.      0
ATOM   2727  CG  ASN A 176      53.561  63.853  44.416  1.00  0.00           C0.      0
ATOM   2728  OD1 ASN A 176      54.581  63.565  45.075  1.00  0.00           O0.      0
ATOM   2729  ND2 ASN A 176      53.596  64.722  43.414  1.00  0.00           N0.      0
ATOM   2730 HD21 ASN A 176      54.523  65.116  43.331  1.00  0.00           H0.      0
ATOM   2731 HD22 ASN A 176      52.800  64.752  42.794  1.00  0.00           H0.      0
ATOM   2732  C   ASN A 176      52.619  62.077  47.056  1.00  0.00           C0.      0
ATOM   2733  O   ASN A 176      52.342  63.077  47.715  1.00  0.00           O0.      0
ATOM   2734  N   TYR A 177      53.035  61.026  47.655  1.00  0.00           N0.      0
ATOM   2735  H   TYR A 177      53.276  60.233  47.079  1.00  0.00           H0.      0
ATOM   2736  CA  TYR A 177      53.140  60.858  49.106  1.00  0.00           C0.      0
ATOM   2737  HA  TYR A 177      52.179  61.108  49.556  1.00  0.00           H0.      0
ATOM   2738  CB  TYR A 177      53.383  59.434  49.507  1.00  0.00           C0.      0
ATOM   2739  HB2 TYR A 177      54.131  59.005  48.839  1.00  0.00           H0.      0
ATOM   2740  HB3 TYR A 177      53.780  59.517  50.519  1.00  0.00           H0.      0
ATOM   2741  CG  TYR A 177      52.149  58.559  49.579  1.00  0.00           C0.      0
ATOM   2742  CD1 TYR A 177      51.131  58.798  50.458  1.00  0.00           C0.      0
ATOM   2743  HD1 TYR A 177      51.314  59.585  51.175  1.00  0.00           H0.      0
ATOM   2744  CE1 TYR A 177      49.946  58.006  50.459  1.00  0.00           C0.      0
ATOM   2745  HE1 TYR A 177      49.183  58.314  51.158  1.00  0.00           H0.      0
ATOM   2746  CZ  TYR A 177      49.913  56.937  49.503  1.00  0.00           C0.      0
ATOM   2747  OH  TYR A 177      48.823  56.094  49.484  1.00  0.00           O0.      0
ATOM   2748  HH  TYR A 177      48.091  56.430  50.005  1.00  0.00           H0.      0
ATOM   2749  CE2 TYR A 177      51.021  56.627  48.677  1.00  0.00           C0.      0
ATOM   2750  HE2 TYR A 177      51.043  55.741  48.061  1.00  0.00           H0.      0
ATOM   2751  CD2 TYR A 177      52.139  57.459  48.654  1.00  0.00           C0.      0
ATOM   2752  HD2 TYR A 177      52.883  57.262  47.897  1.00  0.00           H0.      0
ATOM   2753  C   TYR A 177      54.129  61.796  49.782  1.00  0.00           C0.      0
ATOM   2754  O   TYR A 177      53.861  62.156  50.910  1.00  0.00           O0.      0
ATOM   2755  N   ASP A 178      55.271  62.180  49.221  1.00  0.00           N0.      0
ATOM   2756  H   ASP A 178      55.535  61.770  48.337  1.00  0.00           H0.      0
ATOM   2757  CA  ASP A 178      56.024  63.295  49.754  1.00  0.00           C0.      0
ATOM   2758  HA  ASP A 178      56.472  63.013  50.707  1.00  0.00           H0.      0
ATOM   2759  CB  ASP A 178      57.161  63.500  48.704  1.00  0.00           C0.      0
ATOM   2760  HB2 ASP A 178      57.836  62.659  48.547  1.00  0.00           H0.      0
ATOM   2761  HB3 ASP A 178      56.730  63.693  47.722  1.00  0.00           H0.      0
ATOM   2762  CG  ASP A 178      58.036  64.668  49.140  1.00  0.00           C0.      0
ATOM   2763  OD1 ASP A 178      58.310  65.495  48.192  1.00  0.00           O0.      0
ATOM   2764  OD2 ASP A 178      58.443  64.732  50.333  1.00  0.00           O0.      0
ATOM   2765  C   ASP A 178      55.170  64.513  50.027  1.00  0.00           C0.      0
ATOM   2766  O   ASP A 178      55.286  65.086  51.083  1.00  0.00           O0.      0
ATOM   2767  N   TYR A 179      54.451  64.916  48.986  1.00  0.00           N0.      0
ATOM   2768  H   TYR A 179      54.421  64.342  48.156  1.00  0.00           H0.      0
ATOM   2769  CA  TYR A 179      53.533  66.089  49.108  1.00  0.00           C0.      0
ATOM   2770  HA  TYR A 179      54.090  66.967  49.433  1.00  0.00           H0.      0
ATOM   2771  CB  TYR A 179      52.793  66.290  47.718  1.00  0.00           C0.      0
ATOM   2772  HB2 TYR A 179      53.546  66.174  46.938  1.00  0.00           H0.      0
ATOM   2773  HB3 TYR A 179      52.074  65.473  47.652  1.00  0.00           H0.      0
ATOM   2774  CG  TYR A 179      52.062  67.677  47.587  1.00  0.00           C0.      0
ATOM   2775  CD1 TYR A 179      50.852  67.825  48.254  1.00  0.00           C0.      0
ATOM   2776  HD1 TYR A 179      50.437  67.026  48.851  1.00  0.00           H0.      0
ATOM   2777  CE1 TYR A 179      50.111  69.032  48.189  1.00  0.00           C0.      0
ATOM   2778  HE1 TYR A 179      49.164  69.214  48.676  1.00  0.00           H0.      0
ATOM   2779  CZ  TYR A 179      50.629  70.123  47.542  1.00  0.00           C0.      0
ATOM   2780  OH  TYR A 179      49.855  71.243  47.329  1.00  0.00           O0.      0
ATOM   2781  HH  TYR A 179      50.167  71.961  46.774  1.00  0.00           H0.      0
ATOM   2782  CE2 TYR A 179      51.787  69.989  46.809  1.00  0.00           C0.      0
ATOM   2783  HE2 TYR A 179      52.140  70.846  46.253  1.00  0.00           H0.      0
ATOM   2784  CD2 TYR A 179      52.470  68.752  46.836  1.00  0.00           C0.      0
ATOM   2785  HD2 TYR A 179      53.356  68.636  46.230  1.00  0.00           H0.      0
ATOM   2786  C   TYR A 179      52.467  66.014  50.246  1.00  0.00           C0.      0
ATOM   2787  O   TYR A 179      52.031  66.966  50.915  1.00  0.00           O0.      0
ATOM   2788  N   ILE A 180      52.020  64.763  50.473  1.00  0.00           N0.      0
ATOM   2789  H   ILE A 180      52.365  64.085  49.809  1.00  0.00           H0.      0
ATOM   2790  CA  ILE A 180      50.930  64.403  51.337  1.00  0.00           C0.      0
ATOM   2791  HA  ILE A 180      50.246  65.249  51.264  1.00  0.00           H0.      0
ATOM   2792  CB  ILE A 180      50.183  63.176  50.759  1.00  0.00           C0.      0
ATOM   2793  HB  ILE A 180      50.923  62.380  50.688  1.00  0.00           H0.      0
ATOM   2794  CG2 ILE A 180      49.152  62.557  51.684  1.00  0.00           C0.      0
ATOM   2795 HG21 ILE A 180      49.725  62.120  52.502  1.00  0.00           H0.      0
ATOM   2796 HG22 ILE A 180      48.454  63.368  51.896  1.00  0.00           H0.      0
ATOM   2797 HG23 ILE A 180      48.567  61.778  51.196  1.00  0.00           H0.      0
ATOM   2798  CG1 ILE A 180      49.425  63.397  49.410  1.00  0.00           C0.      0
ATOM   2799 HG12 ILE A 180      48.435  63.761  49.687  1.00  0.00           H0.      0
ATOM   2800 HG13 ILE A 180      49.905  64.125  48.757  1.00  0.00           H0.      0
ATOM   2801  CD1 ILE A 180      49.366  62.109  48.519  1.00  0.00           C0.      0
ATOM   2802 HD11 ILE A 180      50.350  61.699  48.292  1.00  0.00           H0.      0
ATOM   2803 HD12 ILE A 180      48.806  61.283  48.957  1.00  0.00           H0.      0
ATOM   2804 HD13 ILE A 180      48.883  62.373  47.578  1.00  0.00           H0.      0
ATOM   2805  C   ILE A 180      51.329  64.179  52.822  1.00  0.00           C0.      0
ATOM   2806  O   ILE A 180      50.690  64.600  53.759  1.00  0.00           O0.      0
ATOM   2807  N   LEU A 181      52.492  63.592  53.086  1.00  0.00           N0.      0
ATOM   2808  H   LEU A 181      53.103  63.347  52.320  1.00  0.00           H0.      0
ATOM   2809  CA  LEU A 181      53.162  63.550  54.336  1.00  0.00           C0.      0
ATOM   2810  HA  LEU A 181      52.536  63.112  55.114  1.00  0.00           H0.      0
ATOM   2811  CB  LEU A 181      54.393  62.666  54.178  1.00  0.00           C0.      0
ATOM   2812  HB2 LEU A 181      55.014  63.013  53.352  1.00  0.00           H0.      0
ATOM   2813  HB3 LEU A 181      55.023  62.734  55.065  1.00  0.00           H0.      0
ATOM   2814  CG  LEU A 181      54.075  61.169  53.986  1.00  0.00           C0.      0
ATOM   2815  HG  LEU A 181      53.357  60.947  53.196  1.00  0.00           H0.      0
ATOM   2816  CD1 LEU A 181      55.398  60.510  53.723  1.00  0.00           C0.      0
ATOM   2817 HD11 LEU A 181      56.119  60.736  54.509  1.00  0.00           H0.      0
ATOM   2818 HD12 LEU A 181      55.276  59.427  53.703  1.00  0.00           H0.      0
ATOM   2819 HD13 LEU A 181      55.730  60.889  52.756  1.00  0.00           H0.      0
ATOM   2820  CD2 LEU A 181      53.515  60.550  55.273  1.00  0.00           C0.      0
ATOM   2821 HD21 LEU A 181      54.155  60.847  56.104  1.00  0.00           H0.      0
ATOM   2822 HD22 LEU A 181      52.525  60.978  55.427  1.00  0.00           H0.      0
ATOM   2823 HD23 LEU A 181      53.469  59.464  55.193  1.00  0.00           H0.      0
ATOM   2824  C   LEU A 181      53.632  64.923  54.817  1.00  0.00           C0.      0
ATOM   2825  O   LEU A 181      53.614  65.205  55.995  1.00  0.00           O0.      0
ATOM   2826  N   SER A 182      54.007  65.841  53.916  1.00  0.00           N0.      0
ATOM   2827  H   SER A 182      54.072  65.516  52.962  1.00  0.00           H0.      0
ATOM   2828  CA  SER A 182      54.359  67.269  54.212  1.00  0.00           C0.      0
ATOM   2829  HA  SER A 182      54.783  67.387  55.209  1.00  0.00           H0.      0
ATOM   2830  CB  SER A 182      55.412  67.803  53.201  1.00  0.00           C0.      0
ATOM   2831  HB2 SER A 182      55.613  68.864  53.349  1.00  0.00           H0.      0
ATOM   2832  HB3 SER A 182      56.303  67.204  53.391  1.00  0.00           H0.      0
ATOM   2833  OG  SER A 182      55.101  67.582  51.823  1.00  0.00           O0.      0
ATOM   2834  HG  SER A 182      55.232  66.650  51.636  1.00  0.00           H0.      0
ATOM   2835  C   SER A 182      53.199  68.296  54.337  1.00  0.00           C0.      0
ATOM   2836  O   SER A 182      53.326  69.127  55.279  1.00  0.00           O0.      0
ATOM   2837  N   THR A 183      52.163  68.289  53.489  1.00  0.00           N0.      0
ATOM   2838  H   THR A 183      52.249  67.784  52.619  1.00  0.00           H0.      0
ATOM   2839  CA  THR A 183      51.057  69.312  53.603  1.00  0.00           C0.      0
ATOM   2840  HA  THR A 183      51.375  70.222  54.113  1.00  0.00           H0.      0
ATOM   2841  CB  THR A 183      50.829  69.842  52.239  1.00  0.00           C0.      0
ATOM   2842  HB  THR A 183      50.136  70.669  52.392  1.00  0.00           H0.      0
ATOM   2843  CG2 THR A 183      52.035  70.347  51.544  1.00  0.00           C0.      0
ATOM   2844 HG21 THR A 183      52.815  70.698  52.219  1.00  0.00           H0.      0
ATOM   2845 HG22 THR A 183      52.528  69.630  50.887  1.00  0.00           H0.      0
ATOM   2846 HG23 THR A 183      51.941  71.156  50.819  1.00  0.00           H0.      0
ATOM   2847  OG1 THR A 183      50.070  68.869  51.530  1.00  0.00           O0.      0
ATOM   2848  HG1 THR A 183      50.585  68.371  50.891  1.00  0.00           H0.      0
ATOM   2849  C   THR A 183      49.870  68.775  54.266  1.00  0.00           C0.      0
ATOM   2850  O   THR A 183      49.082  69.589  54.699  1.00  0.00           O0.      0
ATOM   2851  N   GLY A 184      49.765  67.459  54.475  1.00  0.00           N0.      0
ATOM   2852  H   GLY A 184      50.506  66.838  54.182  1.00  0.00           H0.      0
ATOM   2853  CA  GLY A 184      48.521  66.813  54.962  1.00  0.00           C0.      0
ATOM   2854  HA2 GLY A 184      48.735  65.763  55.160  1.00  0.00           H0.      0
ATOM   2855  HA3 GLY A 184      48.197  67.242  55.910  1.00  0.00           H0.      0
ATOM   2856  C   GLY A 184      47.428  66.921  53.964  1.00  0.00           C0.      0
ATOM   2857  O   GLY A 184      46.293  66.638  54.361  1.00  0.00           O0.      0
ATOM   2858  N   CYS A 185      47.601  67.387  52.733  1.00  0.00           N0.      0
ATOM   2859  H   CYS A 185      48.515  67.738  52.482  1.00  0.00           H0.      0
ATOM   2860  CA  CYS A 185      46.685  67.790  51.680  1.00  0.00           C0.      0
ATOM   2861  HA  CYS A 185      45.677  67.596  52.048  1.00  0.00           H0.      0
ATOM   2862  CB  CYS A 185      46.816  69.275  51.357  1.00  0.00           C0.      0
ATOM   2863  HB2 CYS A 185      46.903  69.852  52.278  1.00  0.00           H0.      0
ATOM   2864  HB3 CYS A 185      47.704  69.458  50.753  1.00  0.00           H0.      0
ATOM   2865  SG  CYS A 185      45.440  70.008  50.357  1.00  0.00           S0.      0
ATOM   2866  HG  CYS A 185      44.452  69.747  51.217  1.00  0.00           H0.      0
ATOM   2867  C   CYS A 185      46.882  67.028  50.345  1.00  0.00           C0.      0
ATOM   2868  O   CYS A 185      47.906  66.432  50.065  1.00  0.00           O0.      0
ATOM   2869  N   ALA A 186      45.829  67.014  49.518  1.00  0.00           N0.      0
ATOM   2870  H   ALA A 186      45.059  67.617  49.770  1.00  0.00           H0.      0
ATOM   2871  CA  ALA A 186      45.873  66.347  48.239  1.00  0.00           C0.      0
ATOM   2872  HA  ALA A 186      46.365  65.380  48.339  1.00  0.00           H0.      0
ATOM   2873  CB  ALA A 186      44.413  66.058  47.798  1.00  0.00           C0.      0
ATOM   2874  HB1 ALA A 186      44.382  65.607  46.807  1.00  0.00           H0.      0
ATOM   2875  HB2 ALA A 186      43.997  65.327  48.492  1.00  0.00           H0.      0
ATOM   2876  HB3 ALA A 186      43.913  67.027  47.805  1.00  0.00           H0.      0
ATOM   2877  C   ALA A 186      46.698  67.104  47.178  1.00  0.00           C0.      0
ATOM   2878  O   ALA A 186      46.755  68.305  47.254  1.00  0.00           O0.      0
ATOM   2879  N   PRO A 187      47.494  66.389  46.286  1.00  0.00           N0.      0
ATOM   2880  CD  PRO A 187      47.655  65.003  46.221  1.00  0.00           C0.      0
ATOM   2881  HD2 PRO A 187      46.953  64.600  45.491  1.00  0.00           H0.      0
ATOM   2882  HD3 PRO A 187      47.607  64.443  47.155  1.00  0.00           H0.      0
ATOM   2883  CG  PRO A 187      49.034  64.789  45.622  1.00  0.00           C0.      0
ATOM   2884  HG2 PRO A 187      49.019  63.842  45.084  1.00  0.00           H0.      0
ATOM   2885  HG3 PRO A 187      49.742  64.726  46.448  1.00  0.00           H0.      0
ATOM   2886  CB  PRO A 187      49.237  65.963  44.742  1.00  0.00           C0.      0
ATOM   2887  HB2 PRO A 187      48.916  65.729  43.727  1.00  0.00           H0.      0
ATOM   2888  HB3 PRO A 187      50.286  66.257  44.732  1.00  0.00           H0.      0
ATOM   2889  CA  PRO A 187      48.390  67.062  45.348  1.00  0.00           C0.      0
ATOM   2890  HA  PRO A 187      49.068  67.606  46.006  1.00  0.00           H0.      0
ATOM   2891  C   PRO A 187      47.721  67.948  44.259  1.00  0.00           C0.      0
ATOM   2892  O   PRO A 187      46.486  67.738  44.050  1.00  0.00           O0.      0
ATOM   2893  N   PRO A 188      48.375  68.852  43.529  1.00  0.00           N0.      0
ATOM   2894  CD  PRO A 188      49.645  69.295  43.839  1.00  0.00           C0.      0
ATOM   2895  HD2 PRO A 188      50.321  68.595  43.349  1.00  0.00           H0.      0
ATOM   2896  HD3 PRO A 188      49.776  69.187  44.916  1.00  0.00           H0.      0
ATOM   2897  CG  PRO A 188      49.682  70.700  43.298  1.00  0.00           C0.      0
ATOM   2898  HG2 PRO A 188      50.706  70.900  42.982  1.00  0.00           H0.      0
ATOM   2899  HG3 PRO A 188      49.371  71.407  44.067  1.00  0.00           H0.      0
ATOM   2900  CB  PRO A 188      48.826  70.699  42.104  1.00  0.00           C0.      0
ATOM   2901  HB2 PRO A 188      49.374  70.373  41.220  1.00  0.00           H0.      0
ATOM   2902  HB3 PRO A 188      48.368  71.678  41.962  1.00  0.00           H0.      0
ATOM   2903  CA  PRO A 188      47.780  69.631  42.451  1.00  0.00           C0.      0
ATOM   2904  HA  PRO A 188      46.976  70.190  42.930  1.00  0.00           H0.      0
ATOM   2905  C   PRO A 188      47.305  68.872  41.295  1.00  0.00           C0.      0
ATOM   2906  O   PRO A 188      46.541  69.404  40.504  1.00  0.00           O0.      0
ATOM   2907  N   GLY A 189      47.760  67.660  41.162  1.00  0.00           N0.      0
ATOM   2908  H   GLY A 189      48.306  67.346  41.951  1.00  0.00           H0.      0
ATOM   2909  CA  GLY A 189      47.566  66.803  39.937  1.00  0.00           C0.      0
ATOM   2910  HA2 GLY A 189      47.846  67.331  39.026  1.00  0.00           H0.      0
ATOM   2911  HA3 GLY A 189      48.292  66.009  40.115  1.00  0.00           H0.      0
ATOM   2912  C   GLY A 189      46.193  66.177  39.763  1.00  0.00           C0.      0
ATOM   2913  O   GLY A 189      45.344  66.327  40.600  1.00  0.00           O0.      0
ATOM   2914  N   LYS A 190      46.010  65.406  38.671  1.00  0.00           N0.      0
ATOM   2915  H   LYS A 190      46.890  65.146  38.248  1.00  0.00           H0.      0
ATOM   2916  CA  LYS A 190      44.647  64.950  38.214  1.00  0.00           C0.      0
ATOM   2917  HA  LYS A 190      43.990  65.812  38.101  1.00  0.00           H0.      0
ATOM   2918  CB  LYS A 190      44.639  64.221  36.829  1.00  0.00           C0.      0
ATOM   2919  HB2 LYS A 190      45.285  63.355  36.977  1.00  0.00           H0.      0
ATOM   2920  HB3 LYS A 190      43.615  63.903  36.633  1.00  0.00           H0.      0
ATOM   2921  CG  LYS A 190      45.101  65.114  35.636  1.00  0.00           C0.      0
ATOM   2922  HG2 LYS A 190      45.336  66.128  35.960  1.00  0.00           H0.      0
ATOM   2923  HG3 LYS A 190      46.026  64.810  35.145  1.00  0.00           H0.      0
ATOM   2924  CD  LYS A 190      44.044  65.060  34.541  1.00  0.00           C0.      0
ATOM   2925  HD2 LYS A 190      43.895  64.036  34.200  1.00  0.00           H0.      0
ATOM   2926  HD3 LYS A 190      43.118  65.424  34.987  1.00  0.00           H0.      0
ATOM   2927  CE  LYS A 190      44.362  65.852  33.323  1.00  0.00           C0.      0
ATOM   2928  HE2 LYS A 190      44.596  66.881  33.596  1.00  0.00           H0.      0
ATOM   2929  HE3 LYS A 190      45.304  65.500  32.902  1.00  0.00           H0.      0
ATOM   2930  NZ  LYS A 190      43.286  65.815  32.282  1.00  0.00           N0.      0
ATOM   2931  HZ1 LYS A 190      43.602  66.316  31.464  1.00  0.00           H0.      0
ATOM   2932  HZ2 LYS A 190      42.879  64.912  32.082  1.00  0.00           H0.      0
ATOM   2933  HZ3 LYS A 190      42.455  66.209  32.701  1.00  0.00           H0.      0
ATOM   2934  C   LYS A 190      44.032  64.014  39.290  1.00  0.00           C0.      0
ATOM   2935  O   LYS A 190      44.630  63.395  40.139  1.00  0.00           O0.      0
ATOM   2936  N   ASN A 191      42.684  63.898  39.223  1.00  0.00           N0.      0
ATOM   2937  H   ASN A 191      42.210  64.433  38.510  1.00  0.00           H0.      0
ATOM   2938  CA  ASN A 191      41.912  62.794  39.974  1.00  0.00           C0.      0
ATOM   2939  HA  ASN A 191      42.256  62.709  41.005  1.00  0.00           H0.      0
ATOM   2940  CB  ASN A 191      40.450  63.299  40.167  1.00  0.00           C0.      0
ATOM   2941  HB2 ASN A 191      40.559  64.362  40.380  1.00  0.00           H0.      0
ATOM   2942  HB3 ASN A 191      40.002  63.229  39.176  1.00  0.00           H0.      0
ATOM   2943  CG  ASN A 191      39.566  62.512  41.143  1.00  0.00           C0.      0
ATOM   2944  OD1 ASN A 191      39.532  61.319  41.261  1.00  0.00           O0.      0
ATOM   2945  ND2 ASN A 191      38.875  63.199  41.996  1.00  0.00           N0.      0
ATOM   2946 HD21 ASN A 191      38.264  62.661  42.593  1.00  0.00           H0.      0
ATOM   2947 HD22 ASN A 191      38.712  64.188  41.871  1.00  0.00           H0.      0
ATOM   2948  C   ASN A 191      41.966  61.413  39.239  1.00  0.00           C0.      0
ATOM   2949  O   ASN A 191      42.114  60.447  40.008  1.00  0.00           O0.      0
ATOM   2950  N   ILE A 192      41.853  61.305  37.918  1.00  0.00           N0.      0
ATOM   2951  H   ILE A 192      41.907  62.166  37.392  1.00  0.00           H0.      0
ATOM   2952  CA  ILE A 192      41.883  60.070  37.077  1.00  0.00           C0.      0
ATOM   2953  HA  ILE A 192      41.514  60.385  36.101  1.00  0.00           H0.      0
ATOM   2954  CB  ILE A 192      43.304  59.361  36.948  1.00  0.00           C0.      0
ATOM   2955  HB  ILE A 192      43.644  58.972  37.908  1.00  0.00           H0.      0
ATOM   2956  CG2 ILE A 192      43.133  58.256  35.912  1.00  0.00           C0.      0
ATOM   2957 HG21 ILE A 192      42.681  58.636  34.996  1.00  0.00           H0.      0
ATOM   2958 HG22 ILE A 192      44.074  57.726  35.769  1.00  0.00           H0.      0
ATOM   2959 HG23 ILE A 192      42.410  57.648  36.456  1.00  0.00           H0.      0
ATOM   2960  CG1 ILE A 192      44.433  60.406  36.600  1.00  0.00           C0.      0
ATOM   2961 HG12 ILE A 192      44.413  61.177  37.370  1.00  0.00           H0.      0
ATOM   2962 HG13 ILE A 192      45.373  59.908  36.835  1.00  0.00           H0.      0
ATOM   2963  CD1 ILE A 192      44.388  61.105  35.248  1.00  0.00           C0.      0
ATOM   2964 HD11 ILE A 192      44.443  60.377  34.438  1.00  0.00           H0.      0
ATOM   2965 HD12 ILE A 192      43.565  61.818  35.219  1.00  0.00           H0.      0
ATOM   2966 HD13 ILE A 192      45.336  61.621  35.095  1.00  0.00           H0.      0
ATOM   2967  C   ILE A 192      40.651  59.246  37.611  1.00  0.00           C0.      0
ATOM   2968  O   ILE A 192      39.533  59.360  36.998  1.00  0.00           O0.      0
ATOM   2969  N   TYR A 193      40.958  58.291  38.464  1.00  0.00           N0.      0
ATOM   2970  H   TYR A 193      41.792  58.368  39.028  1.00  0.00           H0.      0
ATOM   2971  CA  TYR A 193      40.196  57.008  38.665  1.00  0.00           C0.      0
ATOM   2972  HA  TYR A 193      39.917  56.551  37.716  1.00  0.00           H0.      0
ATOM   2973  CB  TYR A 193      41.170  55.968  39.336  1.00  0.00           C0.      0
ATOM   2974  HB2 TYR A 193      41.228  56.344  40.358  1.00  0.00           H0.      0
ATOM   2975  HB3 TYR A 193      40.729  54.983  39.487  1.00  0.00           H0.      0
ATOM   2976  CG  TYR A 193      42.538  55.815  38.766  1.00  0.00           C0.      0
ATOM   2977  CD1 TYR A 193      43.618  56.433  39.390  1.00  0.00           C0.      0
ATOM   2978  HD1 TYR A 193      43.411  56.956  40.312  1.00  0.00           H0.      0
ATOM   2979  CE1 TYR A 193      44.900  56.324  38.955  1.00  0.00           C0.      0
ATOM   2980  HE1 TYR A 193      45.675  56.862  39.479  1.00  0.00           H0.      0
ATOM   2981  CZ  TYR A 193      45.096  55.538  37.818  1.00  0.00           C0.      0
ATOM   2982  OH  TYR A 193      46.333  55.299  37.413  1.00  0.00           O0.      0
ATOM   2983  HH  TYR A 193      47.019  55.223  38.080  1.00  0.00           H0.      0
ATOM   2984  CE2 TYR A 193      44.031  54.905  37.128  1.00  0.00           C0.      0
ATOM   2985  HE2 TYR A 193      44.246  54.207  36.333  1.00  0.00           H0.      0
ATOM   2986  CD2 TYR A 193      42.741  55.067  37.649  1.00  0.00           C0.      0
ATOM   2987  HD2 TYR A 193      41.897  54.667  37.108  1.00  0.00           H0.      0
ATOM   2988  C   TYR A 193      38.880  57.224  39.481  1.00  0.00           C0.      0
ATOM   2989  O   TYR A 193      38.095  56.267  39.446  1.00  0.00           O0.      0
ATOM   2990  N   TYR A 194      38.697  58.278  40.229  1.00  0.00           N0.      0
ATOM   2991  H   TYR A 194      39.295  59.071  40.047  1.00  0.00           H0.      0
ATOM   2992  CA  TYR A 194      37.726  58.308  41.374  1.00  0.00           C0.      0
ATOM   2993  HA  TYR A 194      37.061  57.461  41.208  1.00  0.00           H0.      0
ATOM   2994  CB  TYR A 194      38.483  58.277  42.708  1.00  0.00           C0.      0
ATOM   2995  HB2 TYR A 194      39.155  59.134  42.759  1.00  0.00           H0.      0
ATOM   2996  HB3 TYR A 194      37.837  58.180  43.581  1.00  0.00           H0.      0
ATOM   2997  CG  TYR A 194      39.280  56.965  42.852  1.00  0.00           C0.      0
ATOM   2998  CD1 TYR A 194      40.646  56.995  43.192  1.00  0.00           C0.      0
ATOM   2999  HD1 TYR A 194      41.079  57.921  43.539  1.00  0.00           H0.      0
ATOM   3000  CE1 TYR A 194      41.497  55.868  43.201  1.00  0.00           C0.      0
ATOM   3001  HE1 TYR A 194      42.569  55.926  43.316  1.00  0.00           H0.      0
ATOM   3002  CZ  TYR A 194      40.868  54.670  42.749  1.00  0.00           C0.      0
ATOM   3003  OH  TYR A 194      41.653  53.515  42.795  1.00  0.00           O0.      0
ATOM   3004  HH  TYR A 194      42.560  53.769  42.978  1.00  0.00           H0.      0
ATOM   3005  CE2 TYR A 194      39.499  54.570  42.448  1.00  0.00           C0.      0
ATOM   3006  HE2 TYR A 194      39.039  53.602  42.311  1.00  0.00           H0.      0
ATOM   3007  CD2 TYR A 194      38.705  55.763  42.434  1.00  0.00           C0.      0
ATOM   3008  HD2 TYR A 194      37.647  55.651  42.249  1.00  0.00           H0.      0
ATOM   3009  C   TYR A 194      36.840  59.582  41.341  1.00  0.00           C0.      0
ATOM   3010  O   TYR A 194      36.588  60.291  42.374  1.00  0.00           O0.      0
ATOM   3011  N   LYS A 195      36.405  60.052  40.174  1.00  0.00           N0.      0
ATOM   3012  H   LYS A 195      36.474  59.499  39.332  1.00  0.00           H0.      0
ATOM   3013  CA  LYS A 195      35.925  61.423  39.926  1.00  0.00           C0.      0
ATOM   3014  HA  LYS A 195      36.632  62.071  40.444  1.00  0.00           H0.      0
ATOM   3015  CB  LYS A 195      36.136  61.937  38.569  1.00  0.00           C0.      0
ATOM   3016  HB2 LYS A 195      35.555  61.234  37.973  1.00  0.00           H0.      0
ATOM   3017  HB3 LYS A 195      35.561  62.853  38.439  1.00  0.00           H0.      0
ATOM   3018  CG  LYS A 195      37.617  62.017  38.150  1.00  0.00           C0.      0
ATOM   3019  HG2 LYS A 195      37.969  62.847  38.763  1.00  0.00           H0.      0
ATOM   3020  HG3 LYS A 195      38.035  61.106  38.576  1.00  0.00           H0.      0
ATOM   3021  CD  LYS A 195      37.893  62.085  36.636  1.00  0.00           C0.      0
ATOM   3022  HD2 LYS A 195      38.922  61.727  36.584  1.00  0.00           H0.      0
ATOM   3023  HD3 LYS A 195      37.310  61.296  36.161  1.00  0.00           H0.      0
ATOM   3024  CE  LYS A 195      37.529  63.394  36.006  1.00  0.00           C0.      0
ATOM   3025  HE2 LYS A 195      36.567  63.637  36.456  1.00  0.00           H0.      0
ATOM   3026  HE3 LYS A 195      38.190  64.216  36.282  1.00  0.00           H0.      0
ATOM   3027  NZ  LYS A 195      37.446  63.363  34.468  1.00  0.00           N0.      0
ATOM   3028  HZ1 LYS A 195      37.385  62.428  34.091  1.00  0.00           H0.      0
ATOM   3029  HZ2 LYS A 195      36.655  63.855  34.078  1.00  0.00           H0.      0
ATOM   3030  HZ3 LYS A 195      38.322  63.699  34.096  1.00  0.00           H0.      0
ATOM   3031  C   LYS A 195      34.522  61.626  40.555  1.00  0.00           C0.      0
ATOM   3032  O   LYS A 195      33.884  62.664  40.409  1.00  0.00           O0.      0
ATOM   3033  N   SER A 196      33.955  60.638  41.234  1.00  0.00           N0.      0
ATOM   3034  H   SER A 196      34.563  59.842  41.361  1.00  0.00           H0.      0
ATOM   3035  CA  SER A 196      32.590  60.679  41.756  1.00  0.00           C0.      0
ATOM   3036  HA  SER A 196      31.831  60.528  40.987  1.00  0.00           H0.      0
ATOM   3037  CB  SER A 196      32.433  59.475  42.696  1.00  0.00           C0.      0
ATOM   3038  HB2 SER A 196      32.595  58.488  42.262  1.00  0.00           H0.      0
ATOM   3039  HB3 SER A 196      33.016  59.605  43.607  1.00  0.00           H0.      0
ATOM   3040  OG  SER A 196      31.137  59.403  43.183  1.00  0.00           O0.      0
ATOM   3041  HG  SER A 196      31.044  58.480  43.432  1.00  0.00           H0.      0
ATOM   3042  C   SER A 196      32.206  61.943  42.554  1.00  0.00           C0.      0
ATOM   3043  O   SER A 196      32.916  62.476  43.400  1.00  0.00           O0.      0
ATOM   3044  N   ASP A 197      30.992  62.442  42.314  1.00  0.00           N0.      0
ATOM   3045  H   ASP A 197      30.381  61.922  41.700  1.00  0.00           H0.      0
ATOM   3046  CA  ASP A 197      30.323  63.502  43.080  1.00  0.00           C0.      0
ATOM   3047  HA  ASP A 197      31.077  64.207  43.429  1.00  0.00           H0.      0
ATOM   3048  CB  ASP A 197      29.211  64.126  42.181  1.00  0.00           C0.      0
ATOM   3049  HB2 ASP A 197      28.395  63.440  41.958  1.00  0.00           H0.      0
ATOM   3050  HB3 ASP A 197      28.769  65.014  42.634  1.00  0.00           H0.      0
ATOM   3051  CG  ASP A 197      29.779  64.660  40.915  1.00  0.00           C0.      0
ATOM   3052  OD1 ASP A 197      29.479  64.157  39.803  1.00  0.00           O0.      0
ATOM   3053  OD2 ASP A 197      30.658  65.573  40.940  1.00  0.00           O0.      0
ATOM   3054  C   ASP A 197      29.757  63.000  44.435  1.00  0.00           C0.      0
ATOM   3055  O   ASP A 197      29.412  63.753  45.321  1.00  0.00           O0.      0
ATOM   3056  N   LEU A 198      29.690  61.711  44.596  1.00  0.00           N0.      0
ATOM   3057  H   LEU A 198      29.866  61.157  43.770  1.00  0.00           H0.      0
ATOM   3058  CA  LEU A 198      29.099  61.013  45.781  1.00  0.00           C0.      0
ATOM   3059  HA  LEU A 198      28.198  61.554  46.070  1.00  0.00           H0.      0
ATOM   3060  CB  LEU A 198      28.708  59.601  45.435  1.00  0.00           C0.      0
ATOM   3061  HB2 LEU A 198      29.596  58.989  45.278  1.00  0.00           H0.      0
ATOM   3062  HB3 LEU A 198      28.236  59.209  46.336  1.00  0.00           H0.      0
ATOM   3063  CG  LEU A 198      27.669  59.397  44.270  1.00  0.00           C0.      0
ATOM   3064  HG  LEU A 198      28.153  59.842  43.401  1.00  0.00           H0.      0
ATOM   3065  CD1 LEU A 198      27.645  57.913  43.962  1.00  0.00           C0.      0
ATOM   3066 HD11 LEU A 198      26.737  57.714  43.392  1.00  0.00           H0.      0
ATOM   3067 HD12 LEU A 198      28.576  57.577  43.506  1.00  0.00           H0.      0
ATOM   3068 HD13 LEU A 198      27.488  57.423  44.923  1.00  0.00           H0.      0
ATOM   3069  CD2 LEU A 198      26.266  59.983  44.611  1.00  0.00           C0.      0
ATOM   3070 HD21 LEU A 198      25.856  59.545  45.522  1.00  0.00           H0.      0
ATOM   3071 HD22 LEU A 198      26.370  61.063  44.706  1.00  0.00           H0.      0
ATOM   3072 HD23 LEU A 198      25.631  59.712  43.767  1.00  0.00           H0.      0
ATOM   3073  C   LEU A 198      30.066  61.076  47.021  1.00  0.00           C0.      0
ATOM   3074  O   LEU A 198      29.588  61.273  48.091  1.00  0.00           O0.      0
ATOM   3075  N   THR A 199      31.362  60.946  46.844  1.00  0.00           N0.      0
ATOM   3076  H   THR A 199      31.617  60.922  45.867  1.00  0.00           H0.      0
ATOM   3077  CA  THR A 199      32.464  61.046  47.884  1.00  0.00           C0.      0
ATOM   3078  HA  THR A 199      32.305  60.301  48.664  1.00  0.00           H0.      0
ATOM   3079  CB  THR A 199      33.823  60.801  47.219  1.00  0.00           C0.      0
ATOM   3080  HB  THR A 199      33.961  61.428  46.338  1.00  0.00           H0.      0
ATOM   3081  CG2 THR A 199      34.974  60.947  48.187  1.00  0.00           C0.      0
ATOM   3082 HG21 THR A 199      34.834  60.256  49.018  1.00  0.00           H0.      0
ATOM   3083 HG22 THR A 199      35.914  60.758  47.669  1.00  0.00           H0.      0
ATOM   3084 HG23 THR A 199      35.022  61.939  48.637  1.00  0.00           H0.      0
ATOM   3085  OG1 THR A 199      33.854  59.494  46.927  1.00  0.00           O0.      0
ATOM   3086  HG1 THR A 199      34.639  59.316  46.403  1.00  0.00           H0.      0
ATOM   3087  C   THR A 199      32.574  62.455  48.559  1.00  0.00           C0.      0
ATOM   3088  O   THR A 199      32.402  63.424  47.833  1.00  0.00           O0.      0
ATOM   3089  N   LYS A 200      32.769  62.556  49.862  1.00  0.00           N0.      0
ATOM   3090  H   LYS A 200      32.958  61.719  50.395  1.00  0.00           H0.      0
ATOM   3091  CA  LYS A 200      32.881  63.843  50.554  1.00  0.00           C0.      0
ATOM   3092  HA  LYS A 200      33.475  64.495  49.913  1.00  0.00           H0.      0
ATOM   3093  CB  LYS A 200      31.480  64.423  50.902  1.00  0.00           C0.      0
ATOM   3094  HB2 LYS A 200      31.544  65.505  51.012  1.00  0.00           H0.      0
ATOM   3095  HB3 LYS A 200      30.856  64.336  50.012  1.00  0.00           H0.      0
ATOM   3096  CG  LYS A 200      30.719  63.689  52.000  1.00  0.00           C0.      0
ATOM   3097  HG2 LYS A 200      30.785  62.612  51.850  1.00  0.00           H0.      0
ATOM   3098  HG3 LYS A 200      31.166  63.835  52.983  1.00  0.00           H0.      0
ATOM   3099  CD  LYS A 200      29.296  64.107  52.217  1.00  0.00           C0.      0
ATOM   3100  HD2 LYS A 200      28.744  63.682  51.378  1.00  0.00           H0.      0
ATOM   3101  HD3 LYS A 200      28.804  63.564  53.024  1.00  0.00           H0.      0
ATOM   3102  CE  LYS A 200      29.042  65.619  52.492  1.00  0.00           C0.      0
ATOM   3103  HE2 LYS A 200      29.688  66.255  51.887  1.00  0.00           H0.      0
ATOM   3104  HE3 LYS A 200      27.997  65.856  52.290  1.00  0.00           H0.      0
ATOM   3105  NZ  LYS A 200      29.361  65.959  53.857  1.00  0.00           N0.      0
ATOM   3106  HZ1 LYS A 200      30.329  65.759  54.067  1.00  0.00           H0.      0
ATOM   3107  HZ2 LYS A 200      29.241  66.953  53.985  1.00  0.00           H0.      0
ATOM   3108  HZ3 LYS A 200      28.818  65.476  54.558  1.00  0.00           H0.      0
ATOM   3109  C   LYS A 200      33.695  63.612  51.893  1.00  0.00           C0.      0
ATOM   3110  O   LYS A 200      33.854  62.514  52.431  1.00  0.00           O0.      0
ATOM   3111  N   ASP A 201      34.209  64.695  52.383  1.00  0.00           N0.      0
ATOM   3112  H   ASP A 201      34.046  65.589  51.941  1.00  0.00           H0.      0
ATOM   3113  CA  ASP A 201      34.930  64.820  53.604  1.00  0.00           C0.      0
ATOM   3114  HA  ASP A 201      35.248  65.862  53.612  1.00  0.00           H0.      0
ATOM   3115  CB  ASP A 201      33.949  64.797  54.733  1.00  0.00           C0.      0
ATOM   3116  HB2 ASP A 201      33.593  63.776  54.874  1.00  0.00           H0.      0
ATOM   3117  HB3 ASP A 201      34.452  65.184  55.619  1.00  0.00           H0.      0
ATOM   3118  CG  ASP A 201      32.617  65.573  54.668  1.00  0.00           C0.      0
ATOM   3119  OD1 ASP A 201      31.699  65.220  55.424  1.00  0.00           O0.      0
ATOM   3120  OD2 ASP A 201      32.277  66.402  53.782  1.00  0.00           O0.      0
ATOM   3121  C   ASP A 201      36.058  63.881  53.886  1.00  0.00           C0.      0
ATOM   3122  O   ASP A 201      36.266  63.554  55.046  1.00  0.00           O0.      0
ATOM   3123  N   ILE A 202      36.800  63.384  52.915  1.00  0.00           N0.      0
ATOM   3124  H   ILE A 202      36.545  63.676  51.983  1.00  0.00           H0.      0
ATOM   3125  CA  ILE A 202      37.989  62.515  53.099  1.00  0.00           C0.      0
ATOM   3126  HA  ILE A 202      37.681  61.680  53.729  1.00  0.00           H0.      0
ATOM   3127  CB  ILE A 202      38.767  62.010  51.766  1.00  0.00           C0.      0
ATOM   3128  HB  ILE A 202      39.091  62.955  51.329  1.00  0.00           H0.      0
ATOM   3129  CG2 ILE A 202      39.951  61.069  52.174  1.00  0.00           C0.      0
ATOM   3130 HG21 ILE A 202      40.613  60.913  51.322  1.00  0.00           H0.      0
ATOM   3131 HG22 ILE A 202      40.558  61.487  52.977  1.00  0.00           H0.      0
ATOM   3132 HG23 ILE A 202      39.638  60.080  52.510  1.00  0.00           H0.      0
ATOM   3133  CG1 ILE A 202      37.867  61.245  50.751  1.00  0.00           C0.      0
ATOM   3134 HG12 ILE A 202      37.460  60.293  51.092  1.00  0.00           H0.      0
ATOM   3135 HG13 ILE A 202      37.005  61.890  50.587  1.00  0.00           H0.      0
ATOM   3136  CD1 ILE A 202      38.603  61.072  49.406  1.00  0.00           C0.      0
ATOM   3137 HD11 ILE A 202      37.992  60.636  48.615  1.00  0.00           H0.      0
ATOM   3138 HD12 ILE A 202      38.920  62.041  49.020  1.00  0.00           H0.      0
ATOM   3139 HD13 ILE A 202      39.481  60.435  49.509  1.00  0.00           H0.      0
ATOM   3140  C   ILE A 202      38.930  63.307  53.988  1.00  0.00           C0.      0
ATOM   3141  O   ILE A 202      39.300  64.474  53.731  1.00  0.00           O0.      0
ATOM   3142  N   THR A 203      39.334  62.626  55.046  1.00  0.00           N0.      0
ATOM   3143  H   THR A 203      39.013  61.669  55.090  1.00  0.00           H0.      0
ATOM   3144  CA  THR A 203      39.974  63.150  56.267  1.00  0.00           C0.      0
ATOM   3145  HA  THR A 203      40.264  64.174  56.032  1.00  0.00           H0.      0
ATOM   3146  CB  THR A 203      39.036  63.264  57.441  1.00  0.00           C0.      0
ATOM   3147  HB  THR A 203      38.463  62.351  57.606  1.00  0.00           H0.      0
ATOM   3148  CG2 THR A 203      39.707  63.758  58.784  1.00  0.00           C0.      0
ATOM   3149 HG21 THR A 203      40.141  62.883  59.267  1.00  0.00           H0.      0
ATOM   3150 HG22 THR A 203      40.485  64.494  58.584  1.00  0.00           H0.      0
ATOM   3151 HG23 THR A 203      39.002  64.202  59.488  1.00  0.00           H0.      0
ATOM   3152  OG1 THR A 203      37.999  64.173  57.096  1.00  0.00           O0.      0
ATOM   3153  HG1 THR A 203      37.438  63.755  56.439  1.00  0.00           H0.      0
ATOM   3154  C   THR A 203      41.227  62.288  56.594  1.00  0.00           C0.      0
ATOM   3155  O   THR A 203      41.252  61.066  56.464  1.00  0.00           O0.      0
ATOM   3156  N   THR A 204      42.305  62.956  57.081  1.00  0.00           N0.      0
ATOM   3157  H   THR A 204      42.392  63.962  57.097  1.00  0.00           H0.      0
ATOM   3158  CA  THR A 204      43.442  62.221  57.678  1.00  0.00           C0.      0
ATOM   3159  HA  THR A 204      43.630  61.332  57.076  1.00  0.00           H0.      0
ATOM   3160  CB  THR A 204      44.686  63.139  57.688  1.00  0.00           C0.      0
ATOM   3161  HB  THR A 204      44.446  64.150  58.017  1.00  0.00           H0.      0
ATOM   3162  CG2 THR A 204      45.842  62.615  58.554  1.00  0.00           C0.      0
ATOM   3163 HG21 THR A 204      45.597  62.669  59.615  1.00  0.00           H0.      0
ATOM   3164 HG22 THR A 204      46.203  61.667  58.156  1.00  0.00           H0.      0
ATOM   3165 HG23 THR A 204      46.521  63.457  58.422  1.00  0.00           H0.      0
ATOM   3166  OG1 THR A 204      45.194  63.319  56.410  1.00  0.00           O0.      0
ATOM   3167  HG1 THR A 204      44.410  63.651  55.967  1.00  0.00           H0.      0
ATOM   3168  C   THR A 204      42.941  61.790  59.016  1.00  0.00           C0.      0
ATOM   3169  O   THR A 204      42.571  62.595  59.843  1.00  0.00           O0.      0
ATOM   3170  N   SER A 205      42.970  60.488  59.160  1.00  0.00           N0.      0
ATOM   3171  H   SER A 205      43.272  59.908  58.390  1.00  0.00           H0.      0
ATOM   3172  CA  SER A 205      42.688  59.722  60.421  1.00  0.00           C0.      0
ATOM   3173  HA  SER A 205      41.652  59.978  60.644  1.00  0.00           H0.      0
ATOM   3174  CB  SER A 205      42.769  58.150  60.129  1.00  0.00           C0.      0
ATOM   3175  HB2 SER A 205      42.412  57.937  59.121  1.00  0.00           H0.      0
ATOM   3176  HB3 SER A 205      43.826  57.886  60.144  1.00  0.00           H0.      0
ATOM   3177  OG  SER A 205      41.990  57.396  61.045  1.00  0.00           O0.      0
ATOM   3178  HG  SER A 205      41.105  57.504  60.690  1.00  0.00           H0.      0
ATOM   3179  C   SER A 205      43.612  60.033  61.630  1.00  0.00           C0.      0
ATOM   3180  O   SER A 205      44.846  59.972  61.515  1.00  0.00           O0.      0
ATOM   3181  N   VAL A 206      42.925  60.100  62.734  1.00  0.00           N0.      0
ATOM   3182  H   VAL A 206      41.949  59.915  62.556  1.00  0.00           H0.      0
ATOM   3183  CA  VAL A 206      43.468  60.276  64.102  1.00  0.00           C0.      0
ATOM   3184  HA  VAL A 206      44.064  61.186  64.040  1.00  0.00           H0.      0
ATOM   3185  CB  VAL A 206      42.341  60.381  65.136  1.00  0.00           C0.      0
ATOM   3186  HB  VAL A 206      41.534  61.020  64.778  1.00  0.00           H0.      0
ATOM   3187  CG1 VAL A 206      41.767  58.960  65.468  1.00  0.00           C0.      0
ATOM   3188 HG11 VAL A 206      40.950  59.017  66.187  1.00  0.00           H0.      0
ATOM   3189 HG12 VAL A 206      41.366  58.433  64.602  1.00  0.00           H0.      0
ATOM   3190 HG13 VAL A 206      42.449  58.247  65.932  1.00  0.00           H0.      0
ATOM   3191  CG2 VAL A 206      42.809  60.976  66.404  1.00  0.00           C0.      0
ATOM   3192 HG21 VAL A 206      41.909  61.224  66.965  1.00  0.00           H0.      0
ATOM   3193 HG22 VAL A 206      43.412  60.303  67.013  1.00  0.00           H0.      0
ATOM   3194 HG23 VAL A 206      43.250  61.960  66.243  1.00  0.00           H0.      0
ATOM   3195  C   VAL A 206      44.486  59.182  64.417  1.00  0.00           C0.      0
ATOM   3196  O   VAL A 206      45.390  59.288  65.313  1.00  0.00           O0.      0
ATOM   3197  N   LEU A 207      44.415  58.040  63.704  1.00  0.00           N0.      0
ATOM   3198  H   LEU A 207      43.653  57.887  63.059  1.00  0.00           H0.      0
ATOM   3199  CA  LEU A 207      45.438  56.916  63.631  1.00  0.00           C0.      0
ATOM   3200  HA  LEU A 207      45.632  56.601  64.656  1.00  0.00           H0.      0
ATOM   3201  CB  LEU A 207      44.839  55.701  62.903  1.00  0.00           C0.      0
ATOM   3202  HB2 LEU A 207      44.499  55.949  61.897  1.00  0.00           H0.      0
ATOM   3203  HB3 LEU A 207      45.581  54.905  62.847  1.00  0.00           H0.      0
ATOM   3204  CG  LEU A 207      43.696  55.157  63.800  1.00  0.00           C0.      0
ATOM   3205  HG  LEU A 207      43.376  55.835  64.592  1.00  0.00           H0.      0
ATOM   3206  CD1 LEU A 207      42.539  54.632  62.978  1.00  0.00           C0.      0
ATOM   3207 HD11 LEU A 207      41.778  54.114  63.561  1.00  0.00           H0.      0
ATOM   3208 HD12 LEU A 207      41.989  55.517  62.659  1.00  0.00           H0.      0
ATOM   3209 HD13 LEU A 207      42.864  53.975  62.171  1.00  0.00           H0.      0
ATOM   3210  CD2 LEU A 207      44.357  54.125  64.692  1.00  0.00           C0.      0
ATOM   3211 HD21 LEU A 207      44.824  53.295  64.162  1.00  0.00           H0.      0
ATOM   3212 HD22 LEU A 207      45.172  54.538  65.286  1.00  0.00           H0.      0
ATOM   3213 HD23 LEU A 207      43.605  53.690  65.350  1.00  0.00           H0.      0
ATOM   3214  C   LEU A 207      46.806  57.225  63.030  1.00  0.00           C0.      0
ATOM   3215  O   LEU A 207      47.657  56.375  63.255  1.00  0.00           O0.      0
ATOM   3216  N   THR A 208      47.011  58.281  62.236  1.00  0.00           N0.      0
ATOM   3217  H   THR A 208      46.240  58.929  62.155  1.00  0.00           H0.      0
ATOM   3218  CA  THR A 208      48.240  58.607  61.444  1.00  0.00           C0.      0
ATOM   3219  HA  THR A 208      48.745  57.643  61.498  1.00  0.00           H0.      0
ATOM   3220  CB  THR A 208      47.879  59.012  59.978  1.00  0.00           C0.      0
ATOM   3221  HB  THR A 208      47.538  60.039  60.104  1.00  0.00           H0.      0
ATOM   3222  CG2 THR A 208      49.076  58.865  59.169  1.00  0.00           C0.      0
ATOM   3223 HG21 THR A 208      49.850  59.461  59.653  1.00  0.00           H0.      0
ATOM   3224 HG22 THR A 208      49.483  57.855  59.210  1.00  0.00           H0.      0
ATOM   3225 HG23 THR A 208      48.822  59.124  58.141  1.00  0.00           H0.      0
ATOM   3226  OG1 THR A 208      46.904  58.161  59.441  1.00  0.00           O0.      0
ATOM   3227  HG1 THR A 208      46.090  58.653  59.314  1.00  0.00           H0.      0
ATOM   3228  C   THR A 208      49.074  59.662  62.209  1.00  0.00           C0.      0
ATOM   3229  O   THR A 208      48.800  60.862  62.026  1.00  0.00           O0.      0
ATOM   3230  N   VAL A 209      50.030  59.216  63.013  1.00  0.00           N0.      0
ATOM   3231  H   VAL A 209      50.084  58.219  63.165  1.00  0.00           H0.      0
ATOM   3232  CA  VAL A 209      50.775  59.989  64.055  1.00  0.00           C0.      0
ATOM   3233  HA  VAL A 209      50.297  60.960  64.187  1.00  0.00           H0.      0
ATOM   3234  CB  VAL A 209      50.773  59.252  65.466  1.00  0.00           C0.      0
ATOM   3235  HB  VAL A 209      51.512  58.451  65.434  1.00  0.00           H0.      0
ATOM   3236  CG1 VAL A 209      51.064  60.126  66.603  1.00  0.00           C0.      0
ATOM   3237 HG11 VAL A 209      51.971  60.695  66.400  1.00  0.00           H0.      0
ATOM   3238 HG12 VAL A 209      50.230  60.789  66.833  1.00  0.00           H0.      0
ATOM   3239 HG13 VAL A 209      51.242  59.445  67.435  1.00  0.00           H0.      0
ATOM   3240  CG2 VAL A 209      49.410  58.649  65.739  1.00  0.00           C0.      0
ATOM   3241 HG21 VAL A 209      49.134  57.957  64.943  1.00  0.00           H0.      0
ATOM   3242 HG22 VAL A 209      49.365  58.047  66.647  1.00  0.00           H0.      0
ATOM   3243 HG23 VAL A 209      48.687  59.464  65.757  1.00  0.00           H0.      0
ATOM   3244  C   VAL A 209      52.183  60.399  63.633  1.00  0.00           C0.      0
ATOM   3245  O   VAL A 209      52.917  59.656  62.977  1.00  0.00           O0.      0
ATOM   3246  N   ASN A 210      52.533  61.685  63.869  1.00  0.00           N0.      0
ATOM   3247  H   ASN A 210      52.112  62.316  64.535  1.00  0.00           H0.      0
ATOM   3248  CA  ASN A 210      53.912  62.030  63.356  1.00  0.00           C0.      0
ATOM   3249  HA  ASN A 210      54.028  61.721  62.317  1.00  0.00           H0.      0
ATOM   3250  CB  ASN A 210      54.108  63.579  63.345  1.00  0.00           C0.      0
ATOM   3251  HB2 ASN A 210      54.062  63.948  64.369  1.00  0.00           H0.      0
ATOM   3252  HB3 ASN A 210      55.112  63.909  63.077  1.00  0.00           H0.      0
ATOM   3253  CG  ASN A 210      53.029  64.248  62.406  1.00  0.00           C0.      0
ATOM   3254  OD1 ASN A 210      52.889  63.823  61.256  1.00  0.00           O0.      0
ATOM   3255  ND2 ASN A 210      52.246  65.187  62.938  1.00  0.00           N0.      0
ATOM   3256 HD21 ASN A 210      51.590  65.768  62.436  1.00  0.00           H0.      0
ATOM   3257 HD22 ASN A 210      52.455  65.526  63.866  1.00  0.00           H0.      0
ATOM   3258  C   ASN A 210      55.013  61.302  64.133  1.00  0.00           C0.      0
ATOM   3259  O   ASN A 210      54.940  61.205  65.367  1.00  0.00           O0.      0
ATOM   3260  N   ASN A 211      56.018  60.851  63.346  1.00  0.00           N0.      0
ATOM   3261  H   ASN A 211      56.070  61.147  62.381  1.00  0.00           H0.      0
ATOM   3262  CA  ASN A 211      57.211  60.078  63.849  1.00  0.00           C0.      0
ATOM   3263  HA  ASN A 211      57.814  59.748  63.003  1.00  0.00           H0.      0
ATOM   3264  CB  ASN A 211      58.260  60.901  64.617  1.00  0.00           C0.      0
ATOM   3265  HB2 ASN A 211      57.937  61.055  65.646  1.00  0.00           H0.      0
ATOM   3266  HB3 ASN A 211      59.231  60.410  64.684  1.00  0.00           H0.      0
ATOM   3267  CG  ASN A 211      58.532  62.256  63.985  1.00  0.00           C0.      0
ATOM   3268  OD1 ASN A 211      58.573  63.271  64.577  1.00  0.00           O0.      0
ATOM   3269  ND2 ASN A 211      58.757  62.283  62.653  1.00  0.00           N0.      0
ATOM   3270 HD21 ASN A 211      58.709  63.227  62.297  1.00  0.00           H0.      0
ATOM   3271 HD22 ASN A 211      58.574  61.428  62.146  1.00  0.00           H0.      0
ATOM   3272  C   ASN A 211      56.878  58.655  64.444  1.00  0.00           C0.      0
ATOM   3273  O   ASN A 211      57.715  57.910  64.937  1.00  0.00           O0.      0
ATOM   3274  N   LYS A 212      55.570  58.271  64.437  1.00  0.00           N0.      0
ATOM   3275  H   LYS A 212      54.959  58.900  63.937  1.00  0.00           H0.      0
ATOM   3276  CA  LYS A 212      55.049  57.123  65.194  1.00  0.00           C0.      0
ATOM   3277  HA  LYS A 212      55.883  56.443  65.368  1.00  0.00           H0.      0
ATOM   3278  CB  LYS A 212      54.537  57.623  66.585  1.00  0.00           C0.      0
ATOM   3279  HB2 LYS A 212      53.785  58.410  66.513  1.00  0.00           H0.      0
ATOM   3280  HB3 LYS A 212      54.202  56.760  67.160  1.00  0.00           H0.      0
ATOM   3281  CG  LYS A 212      55.518  58.253  67.622  1.00  0.00           C0.      0
ATOM   3282  HG2 LYS A 212      56.299  57.532  67.863  1.00  0.00           H0.      0
ATOM   3283  HG3 LYS A 212      55.889  59.222  67.286  1.00  0.00           H0.      0
ATOM   3284  CD  LYS A 212      54.970  58.566  68.968  1.00  0.00           C0.      0
ATOM   3285  HD2 LYS A 212      54.568  57.670  69.441  1.00  0.00           H0.      0
ATOM   3286  HD3 LYS A 212      55.879  59.040  69.338  1.00  0.00           H0.      0
ATOM   3287  CE  LYS A 212      53.909  59.679  68.826  1.00  0.00           C0.      0
ATOM   3288  HE2 LYS A 212      54.235  60.612  68.366  1.00  0.00           H0.      0
ATOM   3289  HE3 LYS A 212      53.009  59.310  68.335  1.00  0.00           H0.      0
ATOM   3290  NZ  LYS A 212      53.563  60.152  70.165  1.00  0.00           N0.      0
ATOM   3291  HZ1 LYS A 212      54.289  60.633  70.675  1.00  0.00           H0.      0
ATOM   3292  HZ2 LYS A 212      52.806  60.821  70.181  1.00  0.00           H0.      0
ATOM   3293  HZ3 LYS A 212      53.170  59.452  70.779  1.00  0.00           H0.      0
ATOM   3294  C   LYS A 212      53.978  56.302  64.445  1.00  0.00           C0.      0
ATOM   3295  O   LYS A 212      53.289  55.485  65.034  1.00  0.00           O0.      0
ATOM   3296  N   ALA A 213      53.815  56.423  63.111  1.00  0.00           N0.      0
ATOM   3297  H   ALA A 213      54.450  57.070  62.667  1.00  0.00           H0.      0
ATOM   3298  CA  ALA A 213      53.016  55.510  62.298  1.00  0.00           C0.      0
ATOM   3299  HA  ALA A 213      53.107  54.494  62.680  1.00  0.00           H0.      0
ATOM   3300  CB  ALA A 213      51.481  55.827  62.298  1.00  0.00           C0.      0
ATOM   3301  HB1 ALA A 213      51.190  55.839  63.348  1.00  0.00           H0.      0
ATOM   3302  HB2 ALA A 213      51.300  56.802  61.844  1.00  0.00           H0.      0
ATOM   3303  HB3 ALA A 213      50.874  55.053  61.828  1.00  0.00           H0.      0
ATOM   3304  C   ALA A 213      53.540  55.500  60.769  1.00  0.00           C0.      0
ATOM   3305  O   ALA A 213      53.762  56.618  60.319  1.00  0.00           O0.      0
ATOM   3306  N   HIE A 214      53.769  54.363  60.161  1.00  0.00           N0.      0
ATOM   3307  H   HIE A 214      53.574  53.467  60.584  1.00  0.00           H0.      0
ATOM   3308  CA  HIE A 214      54.444  54.382  58.813  1.00  0.00           C0.      0
ATOM   3309  HA  HIE A 214      55.119  55.236  58.753  1.00  0.00           H0.      0
ATOM   3310  CB  HIE A 214      55.292  53.059  58.623  1.00  0.00           C0.      0
ATOM   3311  HB2 HIE A 214      55.594  52.679  59.599  1.00  0.00           H0.      0
ATOM   3312  HB3 HIE A 214      54.580  52.273  58.370  1.00  0.00           H0.      0
ATOM   3313  CG  HIE A 214      56.470  53.241  57.711  1.00  0.00           C0.      0
ATOM   3314  ND1 HIE A 214      57.743  53.671  58.137  1.00  0.00           N0.      0
ATOM   3315  CE1 HIE A 214      58.533  53.610  57.052  1.00  0.00           C0.      0
ATOM   3316  HE1 HIE A 214      59.613  53.642  57.038  1.00  0.00           H0.      0
ATOM   3317  NE2 HIE A 214      57.749  53.365  55.941  1.00  0.00           N0.      0
ATOM   3318  HE2 HIE A 214      58.071  53.452  54.988  1.00  0.00           H0.      0
ATOM   3319  CD2 HIE A 214      56.454  53.222  56.314  1.00  0.00           C0.      0
ATOM   3320  HD2 HIE A 214      55.586  52.957  55.730  1.00  0.00           H0.      0
ATOM   3321  C   HIE A 214      53.354  54.420  57.815  1.00  0.00           C0.      0
ATOM   3322  O   HIE A 214      53.459  55.152  56.852  1.00  0.00           O0.      0
ATOM   3323  N   MET A 215      52.257  53.710  57.941  1.00  0.00           N0.      0
ATOM   3324  H   MET A 215      52.305  53.020  58.677  1.00  0.00           H0.      0
ATOM   3325  CA  MET A 215      51.048  53.704  57.093  1.00  0.00           C0.      0
ATOM   3326  HA  MET A 215      51.333  53.801  56.046  1.00  0.00           H0.      0
ATOM   3327  CB  MET A 215      50.180  52.472  57.220  1.00  0.00           C0.      0
ATOM   3328  HB2 MET A 215      49.625  52.573  58.153  1.00  0.00           H0.      0
ATOM   3329  HB3 MET A 215      49.441  52.456  56.419  1.00  0.00           H0.      0
ATOM   3330  CG  MET A 215      50.987  51.143  57.232  1.00  0.00           C0.      0
ATOM   3331  HG2 MET A 215      51.876  51.204  57.859  1.00  0.00           H0.      0
ATOM   3332  HG3 MET A 215      50.353  50.374  57.675  1.00  0.00           H0.      0
ATOM   3333  SD  MET A 215      51.503  50.581  55.518  1.00  0.00           S0.      0
ATOM   3334  CE  MET A 215      49.924  49.871  55.031  1.00  0.00           C0.      0
ATOM   3335  HE1 MET A 215      49.239  50.656  55.351  1.00  0.00           H0.      0
ATOM   3336  HE2 MET A 215      49.856  49.696  53.957  1.00  0.00           H0.      0
ATOM   3337  HE3 MET A 215      49.700  48.916  55.506  1.00  0.00           H0.      0
ATOM   3338  C   MET A 215      50.263  55.034  57.332  1.00  0.00           C0.      0
ATOM   3339  O   MET A 215      49.949  55.424  58.475  1.00  0.00           O0.      0
ATOM   3340  N   VAL A 216      49.805  55.681  56.248  1.00  0.00           N0.      0
ATOM   3341  H   VAL A 216      49.852  55.080  55.438  1.00  0.00           H0.      0
ATOM   3342  CA  VAL A 216      48.815  56.721  56.138  1.00  0.00           C0.      0
ATOM   3343  HA  VAL A 216      48.872  57.281  57.071  1.00  0.00           H0.      0
ATOM   3344  CB  VAL A 216      49.237  57.515  54.894  1.00  0.00           C0.      0
ATOM   3345  HB  VAL A 216      49.258  56.917  53.983  1.00  0.00           H0.      0
ATOM   3346  CG1 VAL A 216      48.270  58.659  54.504  1.00  0.00           C0.      0
ATOM   3347 HG11 VAL A 216      48.754  59.143  53.656  1.00  0.00           H0.      0
ATOM   3348 HG12 VAL A 216      47.346  58.142  54.245  1.00  0.00           H0.      0
ATOM   3349 HG13 VAL A 216      48.093  59.368  55.313  1.00  0.00           H0.      0
ATOM   3350  CG2 VAL A 216      50.657  58.203  55.049  1.00  0.00           C0.      0
ATOM   3351 HG21 VAL A 216      51.107  58.541  54.115  1.00  0.00           H0.      0
ATOM   3352 HG22 VAL A 216      50.614  59.006  55.785  1.00  0.00           H0.      0
ATOM   3353 HG23 VAL A 216      51.418  57.581  55.519  1.00  0.00           H0.      0
ATOM   3354  C   VAL A 216      47.381  56.139  56.083  1.00  0.00           C0.      0
ATOM   3355  O   VAL A 216      47.074  55.424  55.131  1.00  0.00           O0.      0
ATOM   3356  N   THR A 217      46.617  56.360  57.181  1.00  0.00           N0.      0
ATOM   3357  H   THR A 217      46.896  56.993  57.917  1.00  0.00           H0.      0
ATOM   3358  CA  THR A 217      45.211  56.000  57.215  1.00  0.00           C0.      0
ATOM   3359  HA  THR A 217      45.028  55.388  56.332  1.00  0.00           H0.      0
ATOM   3360  CB  THR A 217      44.997  55.202  58.504  1.00  0.00           C0.      0
ATOM   3361  HB  THR A 217      45.262  55.954  59.247  1.00  0.00           H0.      0
ATOM   3362  CG2 THR A 217      43.664  54.545  58.744  1.00  0.00           C0.      0
ATOM   3363 HG21 THR A 217      43.465  53.968  57.841  1.00  0.00           H0.      0
ATOM   3364 HG22 THR A 217      43.734  53.845  59.577  1.00  0.00           H0.      0
ATOM   3365 HG23 THR A 217      42.849  55.256  58.878  1.00  0.00           H0.      0
ATOM   3366  OG1 THR A 217      45.923  54.151  58.725  1.00  0.00           O0.      0
ATOM   3367  HG1 THR A 217      46.664  54.530  59.202  1.00  0.00           H0.      0
ATOM   3368  C   THR A 217      44.253  57.226  57.098  1.00  0.00           C0.      0
ATOM   3369  O   THR A 217      44.538  58.306  57.620  1.00  0.00           O0.      0
ATOM   3370  N   LEU A 218      43.163  57.033  56.335  1.00  0.00           N0.      0
ATOM   3371  H   LEU A 218      43.022  56.109  55.953  1.00  0.00           H0.      0
ATOM   3372  CA  LEU A 218      42.087  58.063  55.998  1.00  0.00           C0.      0
ATOM   3373  HA  LEU A 218      42.360  58.881  56.664  1.00  0.00           H0.      0
ATOM   3374  CB  LEU A 218      42.270  58.408  54.520  1.00  0.00           C0.      0
ATOM   3375  HB2 LEU A 218      42.042  57.523  53.927  1.00  0.00           H0.      0
ATOM   3376  HB3 LEU A 218      41.647  59.209  54.123  1.00  0.00           H0.      0
ATOM   3377  CG  LEU A 218      43.713  58.768  54.131  1.00  0.00           C0.      0
ATOM   3378  HG  LEU A 218      44.301  57.861  54.274  1.00  0.00           H0.      0
ATOM   3379  CD1 LEU A 218      43.903  58.971  52.666  1.00  0.00           C0.      0
ATOM   3380 HD11 LEU A 218      43.347  59.854  52.350  1.00  0.00           H0.      0
ATOM   3381 HD12 LEU A 218      44.952  59.200  52.482  1.00  0.00           H0.      0
ATOM   3382 HD13 LEU A 218      43.608  58.033  52.195  1.00  0.00           H0.      0
ATOM   3383  CD2 LEU A 218      44.227  60.070  54.782  1.00  0.00           C0.      0
ATOM   3384 HD21 LEU A 218      43.449  60.833  54.756  1.00  0.00           H0.      0
ATOM   3385 HD22 LEU A 218      44.598  59.857  55.784  1.00  0.00           H0.      0
ATOM   3386 HD23 LEU A 218      45.150  60.419  54.318  1.00  0.00           H0.      0
ATOM   3387  C   LEU A 218      40.689  57.501  56.263  1.00  0.00           C0.      0
ATOM   3388  O   LEU A 218      40.417  56.312  56.058  1.00  0.00           O0.      0
ATOM   3389  N   ASP A 219      39.792  58.437  56.565  1.00  0.00           N0.      0
ATOM   3390  H   ASP A 219      40.200  59.361  56.581  1.00  0.00           H0.      0
ATOM   3391  CA  ASP A 219      38.404  58.195  56.983  1.00  0.00           C0.      0
ATOM   3392  HA  ASP A 219      38.119  57.148  56.887  1.00  0.00           H0.      0
ATOM   3393  CB  ASP A 219      38.242  58.758  58.351  1.00  0.00           C0.      0
ATOM   3394  HB2 ASP A 219      38.575  59.795  58.302  1.00  0.00           H0.      0
ATOM   3395  HB3 ASP A 219      37.174  58.686  58.554  1.00  0.00           H0.      0
ATOM   3396  CG  ASP A 219      39.009  58.061  59.479  1.00  0.00           C0.      0
ATOM   3397  OD1 ASP A 219      38.922  58.533  60.661  1.00  0.00           O0.      0
ATOM   3398  OD2 ASP A 219      39.821  57.165  59.284  1.00  0.00           O0.      0
ATOM   3399  C   ASP A 219      37.472  58.964  56.013  1.00  0.00           C0.      0
ATOM   3400  O   ASP A 219      37.760  60.106  55.626  1.00  0.00           O0.      0
ATOM   3401  N   TYR A 220      36.387  58.259  55.560  1.00  0.00           N0.      0
ATOM   3402  H   TYR A 220      36.140  57.379  55.990  1.00  0.00           H0.      0
ATOM   3403  CA  TYR A 220      35.669  58.572  54.356  1.00  0.00           C0.      0
ATOM   3404  HA  TYR A 220      35.974  59.489  53.853  1.00  0.00           H0.      0
ATOM   3405  CB  TYR A 220      35.946  57.506  53.225  1.00  0.00           C0.      0
ATOM   3406  HB2 TYR A 220      35.655  56.511  53.564  1.00  0.00           H0.      0
ATOM   3407  HB3 TYR A 220      35.264  57.724  52.404  1.00  0.00           H0.      0
ATOM   3408  CG  TYR A 220      37.348  57.374  52.629  1.00  0.00           C0.      0
ATOM   3409  CD1 TYR A 220      38.322  56.691  53.420  1.00  0.00           C0.      0
ATOM   3410  HD1 TYR A 220      37.996  56.280  54.363  1.00  0.00           H0.      0
ATOM   3411  CE1 TYR A 220      39.624  56.564  53.002  1.00  0.00           C0.      0
ATOM   3412  HE1 TYR A 220      40.328  56.082  53.665  1.00  0.00           H0.      0
ATOM   3413  CZ  TYR A 220      40.059  56.998  51.700  1.00  0.00           C0.      0
ATOM   3414  OH  TYR A 220      41.293  56.887  51.216  1.00  0.00           O0.      0
ATOM   3415  HH  TYR A 220      41.342  57.494  50.474  1.00  0.00           H0.      0
ATOM   3416  CE2 TYR A 220      39.064  57.534  50.873  1.00  0.00           C0.      0
ATOM   3417  HE2 TYR A 220      39.406  57.961  49.942  1.00  0.00           H0.      0
ATOM   3418  CD2 TYR A 220      37.707  57.674  51.356  1.00  0.00           C0.      0
ATOM   3419  HD2 TYR A 220      36.978  58.090  50.678  1.00  0.00           H0.      0
ATOM   3420  C   TYR A 220      34.197  58.619  54.568  1.00  0.00           C0.      0
ATOM   3421  O   TYR A 220      33.619  58.050  55.451  1.00  0.00           O0.      0
ATOM   3422  N   THR A 221      33.518  59.327  53.693  1.00  0.00           N0.      0
ATOM   3423  H   THR A 221      33.981  59.717  52.885  1.00  0.00           H0.      0
ATOM   3424  CA  THR A 221      32.059  59.488  53.707  1.00  0.00           C0.      0
ATOM   3425  HA  THR A 221      31.531  58.667  54.192  1.00  0.00           H0.      0
ATOM   3426  CB  THR A 221      31.572  60.753  54.450  1.00  0.00           C0.      0
ATOM   3427  HB  THR A 221      31.848  61.657  53.907  1.00  0.00           H0.      0
ATOM   3428  CG2 THR A 221      30.106  60.836  54.630  1.00  0.00           C0.      0
ATOM   3429 HG21 THR A 221      29.847  61.537  55.424  1.00  0.00           H0.      0
ATOM   3430 HG22 THR A 221      29.767  61.118  53.632  1.00  0.00           H0.      0
ATOM   3431 HG23 THR A 221      29.600  59.917  54.924  1.00  0.00           H0.      0
ATOM   3432  OG1 THR A 221      32.180  60.977  55.678  1.00  0.00           O0.      0
ATOM   3433  HG1 THR A 221      33.090  61.202  55.471  1.00  0.00           H0.      0
ATOM   3434  C   THR A 221      31.676  59.391  52.197  1.00  0.00           C0.      0
ATOM   3435  O   THR A 221      32.233  60.110  51.357  1.00  0.00           O0.      0
ATOM   3436  N   VAL A 222      30.652  58.621  51.865  1.00  0.00           N0.      0
ATOM   3437  H   VAL A 222      30.216  58.027  52.555  1.00  0.00           H0.      0
ATOM   3438  CA  VAL A 222      30.042  58.675  50.474  1.00  0.00           C0.      0
ATOM   3439  HA  VAL A 222      30.258  59.607  49.951  1.00  0.00           H0.      0
ATOM   3440  CB  VAL A 222      30.533  57.484  49.529  1.00  0.00           C0.      0
ATOM   3441  HB  VAL A 222      31.616  57.426  49.633  1.00  0.00           H0.      0
ATOM   3442  CG1 VAL A 222      29.994  56.138  49.881  1.00  0.00           C0.      0
ATOM   3443 HG11 VAL A 222      29.907  56.112  50.968  1.00  0.00           H0.      0
ATOM   3444 HG12 VAL A 222      29.023  55.885  49.454  1.00  0.00           H0.      0
ATOM   3445 HG13 VAL A 222      30.733  55.405  49.558  1.00  0.00           H0.      0
ATOM   3446  CG2 VAL A 222      30.269  57.578  47.957  1.00  0.00           C0.      0
ATOM   3447 HG21 VAL A 222      31.002  58.270  47.542  1.00  0.00           H0.      0
ATOM   3448 HG22 VAL A 222      30.654  56.628  47.588  1.00  0.00           H0.      0
ATOM   3449 HG23 VAL A 222      29.269  57.904  47.669  1.00  0.00           H0.      0
ATOM   3450  C   VAL A 222      28.510  58.705  50.575  1.00  0.00           C0.      0
ATOM   3451  O   VAL A 222      27.843  58.040  51.317  1.00  0.00           O0.      0
ATOM   3452  N   GLN A 223      27.917  59.657  49.768  1.00  0.00           N0.      0
ATOM   3453  H   GLN A 223      28.560  60.275  49.295  1.00  0.00           H0.      0
ATOM   3454  CA  GLN A 223      26.445  59.702  49.508  1.00  0.00           C0.      0
ATOM   3455  HA  GLN A 223      26.074  59.850  50.522  1.00  0.00           H0.      0
ATOM   3456  CB  GLN A 223      26.133  60.924  48.617  1.00  0.00           C0.      0
ATOM   3457  HB2 GLN A 223      26.490  61.795  49.166  1.00  0.00           H0.      0
ATOM   3458  HB3 GLN A 223      26.718  60.793  47.707  1.00  0.00           H0.      0
ATOM   3459  CG  GLN A 223      24.623  61.112  48.444  1.00  0.00           C0.      0
ATOM   3460  HG2 GLN A 223      24.321  60.480  47.608  1.00  0.00           H0.      0
ATOM   3461  HG3 GLN A 223      24.114  60.821  49.363  1.00  0.00           H0.      0
ATOM   3462  CD  GLN A 223      24.322  62.548  48.112  1.00  0.00           C0.      0
ATOM   3463  OE1 GLN A 223      24.719  63.493  48.719  1.00  0.00           O0.      0
ATOM   3464  NE2 GLN A 223      23.483  62.815  47.172  1.00  0.00           N0.      0
ATOM   3465 HE21 GLN A 223      23.415  63.788  46.906  1.00  0.00           H0.      0
ATOM   3466 HE22 GLN A 223      23.123  62.058  46.609  1.00  0.00           H0.      0
ATOM   3467  C   GLN A 223      25.963  58.379  48.921  1.00  0.00           C0.      0
ATOM   3468  O   GLN A 223      26.609  57.759  48.133  1.00  0.00           O0.      0
ATOM   3469  N   VAL A 224      24.825  57.860  49.348  1.00  0.00           N0.      0
ATOM   3470  H   VAL A 224      24.314  58.306  50.096  1.00  0.00           H0.      0
ATOM   3471  CA  VAL A 224      24.222  56.654  48.860  1.00  0.00           C0.      0
ATOM   3472  HA  VAL A 224      24.825  56.168  48.093  1.00  0.00           H0.      0
ATOM   3473  CB  VAL A 224      24.073  55.679  50.024  1.00  0.00           C0.      0
ATOM   3474  HB  VAL A 224      23.490  56.210  50.776  1.00  0.00           H0.      0
ATOM   3475  CG1 VAL A 224      23.349  54.370  49.595  1.00  0.00           C0.      0
ATOM   3476 HG11 VAL A 224      23.868  53.826  48.806  1.00  0.00           H0.      0
ATOM   3477 HG12 VAL A 224      23.036  53.669  50.368  1.00  0.00           H0.      0
ATOM   3478 HG13 VAL A 224      22.407  54.694  49.152  1.00  0.00           H0.      0
ATOM   3479  CG2 VAL A 224      25.349  55.208  50.741  1.00  0.00           C0.      0
ATOM   3480 HG21 VAL A 224      25.959  54.664  50.019  1.00  0.00           H0.      0
ATOM   3481 HG22 VAL A 224      25.917  56.071  51.088  1.00  0.00           H0.      0
ATOM   3482 HG23 VAL A 224      25.112  54.665  51.655  1.00  0.00           H0.      0
ATOM   3483  C   VAL A 224      22.894  57.063  48.140  1.00  0.00           C0.      0
ATOM   3484  O   VAL A 224      21.922  57.310  48.887  1.00  0.00           O0.      0
ATOM   3485  N   PRO A 225      22.788  57.061  46.795  1.00  0.00           N0.      0
ATOM   3486  CD  PRO A 225      23.947  56.912  45.862  1.00  0.00           C0.      0
ATOM   3487  HD2 PRO A 225      24.129  55.868  45.607  1.00  0.00           H0.      0
ATOM   3488  HD3 PRO A 225      24.865  57.356  46.247  1.00  0.00           H0.      0
ATOM   3489  CG  PRO A 225      23.506  57.588  44.623  1.00  0.00           C0.      0
ATOM   3490  HG2 PRO A 225      24.009  57.198  43.738  1.00  0.00           H0.      0
ATOM   3491  HG3 PRO A 225      23.599  58.666  44.751  1.00  0.00           H0.      0
ATOM   3492  CB  PRO A 225      22.025  57.391  44.614  1.00  0.00           C0.      0
ATOM   3493  HB2 PRO A 225      21.804  56.427  44.157  1.00  0.00           H0.      0
ATOM   3494  HB3 PRO A 225      21.495  58.150  44.039  1.00  0.00           H0.      0
ATOM   3495  CA  PRO A 225      21.577  57.476  46.056  1.00  0.00           C0.      0
ATOM   3496  HA  PRO A 225      21.495  58.544  46.257  1.00  0.00           H0.      0
ATOM   3497  C   PRO A 225      20.314  56.721  46.447  1.00  0.00           C0.      0
ATOM   3498  O   PRO A 225      19.193  57.178  46.207  1.00  0.00           O0.      0
ATOM   3499  N   GLY A 226      20.438  55.543  47.061  1.00  0.00           N0.      0
ATOM   3500  H   GLY A 226      21.373  55.178  46.947  1.00  0.00           H0.      0
ATOM   3501  CA  GLY A 226      19.442  54.683  47.740  1.00  0.00           C0.      0
ATOM   3502  HA2 GLY A 226      18.842  54.342  46.896  1.00  0.00           H0.      0
ATOM   3503  HA3 GLY A 226      19.881  53.806  48.215  1.00  0.00           H0.      0
ATOM   3504  C   GLY A 226      18.556  55.552  48.662  1.00  0.00           C0.      0
ATOM   3505  O   GLY A 226      18.993  55.999  49.720  1.00  0.00           O0.      0
ATOM   3506  N   ALA A 227      17.374  55.857  48.211  1.00  0.00           N0.      0
ATOM   3507  H   ALA A 227      17.133  55.422  47.332  1.00  0.00           H0.      0
ATOM   3508  CA  ALA A 227      16.368  56.855  48.773  1.00  0.00           C0.      0
ATOM   3509  HA  ALA A 227      16.904  57.745  49.103  1.00  0.00           H0.      0
ATOM   3510  CB  ALA A 227      15.271  57.181  47.766  1.00  0.00           C0.      0
ATOM   3511  HB1 ALA A 227      14.585  56.353  47.588  1.00  0.00           H0.      0
ATOM   3512  HB2 ALA A 227      14.647  57.956  48.211  1.00  0.00           H0.      0
ATOM   3513  HB3 ALA A 227      15.603  57.603  46.818  1.00  0.00           H0.      0
ATOM   3514  C   ALA A 227      15.758  56.281  50.115  1.00  0.00           C0.      0
ATOM   3515  O   ALA A 227      15.502  55.094  50.261  1.00  0.00           O0.      0
ATOM   3516  N   GLY A 228      15.554  57.141  51.110  1.00  0.00           N0.      0
ATOM   3517  H   GLY A 228      15.704  58.115  50.886  1.00  0.00           H0.      0
ATOM   3518  CA  GLY A 228      14.924  56.738  52.340  1.00  0.00           C0.      0
ATOM   3519  HA2 GLY A 228      14.760  55.663  52.405  1.00  0.00           H0.      0
ATOM   3520  HA3 GLY A 228      15.538  57.027  53.193  1.00  0.00           H0.      0
ATOM   3521  C   GLY A 228      13.500  57.366  52.442  1.00  0.00           C0.      0
ATOM   3522  O   GLY A 228      12.863  57.798  51.470  1.00  0.00           O0.      0
ATOM   3523  N   ARG A 229      12.930  57.296  53.689  1.00  0.00           N0.      0
ATOM   3524  H   ARG A 229      13.511  57.039  54.474  1.00  0.00           H0.      0
ATOM   3525  CA  ARG A 229      11.533  57.490  54.064  1.00  0.00           C0.      0
ATOM   3526  HA  ARG A 229      11.083  56.791  53.359  1.00  0.00           H0.      0
ATOM   3527  CB  ARG A 229      11.200  56.999  55.473  1.00  0.00           C0.      0
ATOM   3528  HB2 ARG A 229      11.606  56.013  55.700  1.00  0.00           H0.      0
ATOM   3529  HB3 ARG A 229      11.766  57.734  56.045  1.00  0.00           H0.      0
ATOM   3530  CG  ARG A 229       9.711  56.895  55.845  1.00  0.00           C0.      0
ATOM   3531  HG2 ARG A 229       9.139  57.193  54.967  1.00  0.00           H0.      0
ATOM   3532  HG3 ARG A 229       9.526  55.842  56.056  1.00  0.00           H0.      0
ATOM   3533  CD  ARG A 229       9.381  57.760  57.024  1.00  0.00           C0.      0
ATOM   3534  HD2 ARG A 229       8.381  57.521  57.383  1.00  0.00           H0.      0
ATOM   3535  HD3 ARG A 229      10.117  57.541  57.798  1.00  0.00           H0.      0
ATOM   3536  NE  ARG A 229       9.441  59.134  56.649  1.00  0.00           N0.      0
ATOM   3537  HE  ARG A 229      10.374  59.509  56.740  1.00  0.00           H0.      0
ATOM   3538  CZ  ARG A 229       8.597  59.841  55.975  1.00  0.00           C0.      0
ATOM   3539  NH1 ARG A 229       7.425  59.438  55.601  1.00  0.00           N0.      0
ATOM   3540 HH11 ARG A 229       7.150  58.498  55.848  1.00  0.00           H0.      0
ATOM   3541 HH12 ARG A 229       6.905  59.993  54.937  1.00  0.00           H0.      0
ATOM   3542  NH2 ARG A 229       8.772  61.072  55.732  1.00  0.00           N0.      0
ATOM   3543 HH21 ARG A 229       9.615  61.469  56.123  1.00  0.00           H0.      0
ATOM   3544 HH22 ARG A 229       8.041  61.651  55.343  1.00  0.00           H0.      0
ATOM   3545  C   ARG A 229      10.936  58.883  53.740  1.00  0.00           C0.      0
ATOM   3546  O   ARG A 229       9.810  58.952  53.411  1.00  0.00           O0.      0
ATOM   3547  N   ASP A 230      11.717  59.967  53.931  1.00  0.00           N0.      0
ATOM   3548  H   ASP A 230      12.662  59.798  54.244  1.00  0.00           H0.      0
ATOM   3549  CA  ASP A 230      11.294  61.368  53.544  1.00  0.00           C0.      0
ATOM   3550  HA  ASP A 230      10.225  61.509  53.703  1.00  0.00           H0.      0
ATOM   3551  CB  ASP A 230      12.122  62.484  54.177  1.00  0.00           C0.      0
ATOM   3552  HB2 ASP A 230      13.128  62.491  53.759  1.00  0.00           H0.      0
ATOM   3553  HB3 ASP A 230      11.597  63.407  53.929  1.00  0.00           H0.      0
ATOM   3554  CG  ASP A 230      12.200  62.438  55.705  1.00  0.00           C0.      0
ATOM   3555  OD1 ASP A 230      13.372  62.582  56.240  1.00  0.00           O0.      0
ATOM   3556  OD2 ASP A 230      11.201  62.058  56.401  1.00  0.00           O0.      0
ATOM   3557  C   ASP A 230      11.399  61.601  52.037  1.00  0.00           C0.      0
ATOM   3558  O   ASP A 230      10.585  62.391  51.425  1.00  0.00           O0.      0
ATOM   3559  N   GLY A 231      12.334  60.921  51.349  1.00  0.00           N0.      0
ATOM   3560  H   GLY A 231      12.819  60.267  51.946  1.00  0.00           H0.      0
ATOM   3561  CA  GLY A 231      12.662  60.838  49.928  1.00  0.00           C0.      0
ATOM   3562  HA2 GLY A 231      12.409  59.820  49.634  1.00  0.00           H0.      0
ATOM   3563  HA3 GLY A 231      11.947  61.382  49.311  1.00  0.00           H0.      0
ATOM   3564  C   GLY A 231      14.089  61.138  49.447  1.00  0.00           C0.      0
ATOM   3565  O   GLY A 231      14.524  60.796  48.385  1.00  0.00           O0.      0
ATOM   3566  N   ALA A 232      14.841  61.758  50.370  1.00  0.00           N0.      0
ATOM   3567  H   ALA A 232      14.463  61.825  51.304  1.00  0.00           H0.      0
ATOM   3568  CA  ALA A 232      16.222  62.133  50.205  1.00  0.00           C0.      0
ATOM   3569  HA  ALA A 232      16.182  62.583  49.213  1.00  0.00           H0.      0
ATOM   3570  CB  ALA A 232      16.534  63.202  51.217  1.00  0.00           C0.      0
ATOM   3571  HB1 ALA A 232      17.584  63.474  51.108  1.00  0.00           H0.      0
ATOM   3572  HB2 ALA A 232      15.830  64.031  51.143  1.00  0.00           H0.      0
ATOM   3573  HB3 ALA A 232      16.438  62.889  52.257  1.00  0.00           H0.      0
ATOM   3574  C   ALA A 232      17.142  60.917  50.314  1.00  0.00           C0.      0
ATOM   3575  O   ALA A 232      16.882  59.968  51.053  1.00  0.00           O0.      0
ATOM   3576  N   PRO A 233      18.313  60.901  49.594  1.00  0.00           N0.      0
ATOM   3577  CD  PRO A 233      18.767  61.984  48.771  1.00  0.00           C0.      0
ATOM   3578  HD2 PRO A 233      18.535  62.964  49.189  1.00  0.00           H0.      0
ATOM   3579  HD3 PRO A 233      18.313  61.858  47.788  1.00  0.00           H0.      0
ATOM   3580  CG  PRO A 233      20.273  61.927  48.753  1.00  0.00           C0.      0
ATOM   3581  HG2 PRO A 233      20.606  62.428  49.662  1.00  0.00           H0.      0
ATOM   3582  HG3 PRO A 233      20.566  62.470  47.854  1.00  0.00           H0.      0
ATOM   3583  CB  PRO A 233      20.536  60.433  48.892  1.00  0.00           C0.      0
ATOM   3584  HB2 PRO A 233      21.472  60.266  49.425  1.00  0.00           H0.      0
ATOM   3585  HB3 PRO A 233      20.576  60.032  47.879  1.00  0.00           H0.      0
ATOM   3586  CA  PRO A 233      19.375  59.893  49.762  1.00  0.00           C0.      0
ATOM   3587  HA  PRO A 233      19.005  58.957  49.344  1.00  0.00           H0.      0
ATOM   3588  C   PRO A 233      19.939  59.719  51.186  1.00  0.00           C0.      0
ATOM   3589  O   PRO A 233      19.881  60.625  52.020  1.00  0.00           O0.      0
ATOM   3590  N   GLY A 234      20.553  58.515  51.452  1.00  0.00           N0.      0
ATOM   3591  H   GLY A 234      20.626  57.931  50.631  1.00  0.00           H0.      0
ATOM   3592  CA  GLY A 234      21.348  58.236  52.644  1.00  0.00           C0.      0
ATOM   3593  HA2 GLY A 234      20.991  58.907  53.426  1.00  0.00           H0.      0
ATOM   3594  HA3 GLY A 234      21.216  57.206  52.974  1.00  0.00           H0.      0
ATOM   3595  C   GLY A 234      22.815  58.550  52.529  1.00  0.00           C0.      0
ATOM   3596  O   GLY A 234      23.248  59.085  51.481  1.00  0.00           O0.      0
ATOM   3597  N   PHE A 235      23.586  58.135  53.481  1.00  0.00           N0.      0
ATOM   3598  H   PHE A 235      23.108  57.865  54.329  1.00  0.00           H0.      0
ATOM   3599  CA  PHE A 235      25.064  58.176  53.494  1.00  0.00           C0.      0
ATOM   3600  HA  PHE A 235      25.485  58.270  52.493  1.00  0.00           H0.      0
ATOM   3601  CB  PHE A 235      25.556  59.436  54.131  1.00  0.00           C0.      0
ATOM   3602  HB2 PHE A 235      25.376  59.347  55.202  1.00  0.00           H0.      0
ATOM   3603  HB3 PHE A 235      26.644  59.483  54.083  1.00  0.00           H0.      0
ATOM   3604  CG  PHE A 235      24.960  60.757  53.657  1.00  0.00           C0.      0
ATOM   3605  CD1 PHE A 235      23.702  61.283  54.140  1.00  0.00           C0.      0
ATOM   3606  HD1 PHE A 235      23.178  60.766  54.931  1.00  0.00           H0.      0
ATOM   3607  CE1 PHE A 235      23.200  62.469  53.481  1.00  0.00           C0.      0
ATOM   3608  HE1 PHE A 235      22.207  62.833  53.696  1.00  0.00           H0.      0
ATOM   3609  CZ  PHE A 235      23.909  63.065  52.458  1.00  0.00           C0.      0
ATOM   3610  HZ  PHE A 235      23.445  63.905  51.962  1.00  0.00           H0.      0
ATOM   3611  CE2 PHE A 235      25.109  62.505  52.040  1.00  0.00           C0.      0
ATOM   3612  HE2 PHE A 235      25.612  62.972  51.206  1.00  0.00           H0.      0
ATOM   3613  CD2 PHE A 235      25.625  61.397  52.604  1.00  0.00           C0.      0
ATOM   3614  HD2 PHE A 235      26.590  61.107  52.215  1.00  0.00           H0.      0
ATOM   3615  C   PHE A 235      25.675  56.885  54.204  1.00  0.00           C0.      0
ATOM   3616  O   PHE A 235      25.035  56.058  54.846  1.00  0.00           O0.      0
ATOM   3617  N   SER A 236      26.964  56.727  54.055  1.00  0.00           N0.      0
ATOM   3618  H   SER A 236      27.449  57.453  53.547  1.00  0.00           H0.      0
ATOM   3619  CA  SER A 236      27.762  55.700  54.702  1.00  0.00           C0.      0
ATOM   3620  HA  SER A 236      27.397  55.606  55.725  1.00  0.00           H0.      0
ATOM   3621  CB  SER A 236      27.696  54.431  53.823  1.00  0.00           C0.      0
ATOM   3622  HB2 SER A 236      26.674  54.051  53.847  1.00  0.00           H0.      0
ATOM   3623  HB3 SER A 236      27.935  54.581  52.770  1.00  0.00           H0.      0
ATOM   3624  OG  SER A 236      28.437  53.403  54.387  1.00  0.00           O0.      0
ATOM   3625  HG  SER A 236      29.158  53.073  53.847  1.00  0.00           H0.      0
ATOM   3626  C   SER A 236      29.166  56.262  54.904  1.00  0.00           C0.      0
ATOM   3627  O   SER A 236      29.658  57.119  54.159  1.00  0.00           O0.      0
ATOM   3628  N   LYS A 237      29.820  55.896  55.997  1.00  0.00           N0.      0
ATOM   3629  H   LYS A 237      29.400  55.154  56.539  1.00  0.00           H0.      0
ATOM   3630  CA  LYS A 237      31.248  56.180  56.242  1.00  0.00           C0.      0
ATOM   3631  HA  LYS A 237      31.564  56.919  55.506  1.00  0.00           H0.      0
ATOM   3632  CB  LYS A 237      31.476  56.738  57.696  1.00  0.00           C0.      0
ATOM   3633  HB2 LYS A 237      30.691  56.272  58.292  1.00  0.00           H0.      0
ATOM   3634  HB3 LYS A 237      32.459  56.379  57.998  1.00  0.00           H0.      0
ATOM   3635  CG  LYS A 237      31.280  58.306  57.735  1.00  0.00           C0.      0
ATOM   3636  HG2 LYS A 237      32.178  58.774  57.333  1.00  0.00           H0.      0
ATOM   3637  HG3 LYS A 237      30.394  58.607  57.177  1.00  0.00           H0.      0
ATOM   3638  CD  LYS A 237      31.121  58.949  59.123  1.00  0.00           C0.      0
ATOM   3639  HD2 LYS A 237      30.230  58.543  59.601  1.00  0.00           H0.      0
ATOM   3640  HD3 LYS A 237      31.917  58.624  59.793  1.00  0.00           H0.      0
ATOM   3641  CE  LYS A 237      30.991  60.491  59.070  1.00  0.00           C0.      0
ATOM   3642  HE2 LYS A 237      30.139  60.755  58.445  1.00  0.00           H0.      0
ATOM   3643  HE3 LYS A 237      30.929  60.845  60.099  1.00  0.00           H0.      0
ATOM   3644  NZ  LYS A 237      32.289  61.017  58.565  1.00  0.00           N0.      0
ATOM   3645  HZ1 LYS A 237      33.051  60.489  58.965  1.00  0.00           H0.      0
ATOM   3646  HZ2 LYS A 237      32.407  60.859  57.574  1.00  0.00           H0.      0
ATOM   3647  HZ3 LYS A 237      32.349  62.016  58.700  1.00  0.00           H0.      0
ATOM   3648  C   LYS A 237      32.076  54.941  56.034  1.00  0.00           C0.      0
ATOM   3649  O   LYS A 237      31.522  53.835  56.162  1.00  0.00           O0.      0
ATOM   3650  N   PHE A 238      33.393  55.003  55.701  1.00  0.00           N0.      0
ATOM   3651  H   PHE A 238      33.796  55.917  55.554  1.00  0.00           H0.      0
ATOM   3652  CA  PHE A 238      34.386  53.884  55.731  1.00  0.00           C0.      0
ATOM   3653  HA  PHE A 238      34.044  53.266  56.561  1.00  0.00           H0.      0
ATOM   3654  CB  PHE A 238      34.390  53.122  54.394  1.00  0.00           C0.      0
ATOM   3655  HB2 PHE A 238      35.147  52.338  54.369  1.00  0.00           H0.      0
ATOM   3656  HB3 PHE A 238      33.432  52.616  54.276  1.00  0.00           H0.      0
ATOM   3657  CG  PHE A 238      34.603  53.995  53.216  1.00  0.00           C0.      0
ATOM   3658  CD1 PHE A 238      33.550  54.726  52.667  1.00  0.00           C0.      0
ATOM   3659  HD1 PHE A 238      32.622  54.733  53.220  1.00  0.00           H0.      0
ATOM   3660  CE1 PHE A 238      33.778  55.526  51.520  1.00  0.00           C0.      0
ATOM   3661  HE1 PHE A 238      32.931  55.999  51.046  1.00  0.00           H0.      0
ATOM   3662  CZ  PHE A 238      34.999  55.366  50.860  1.00  0.00           C0.      0
ATOM   3663  HZ  PHE A 238      35.167  55.795  49.883  1.00  0.00           H0.      0
ATOM   3664  CE2 PHE A 238      36.028  54.589  51.328  1.00  0.00           C0.      0
ATOM   3665  HE2 PHE A 238      36.938  54.446  50.764  1.00  0.00           H0.      0
ATOM   3666  CD2 PHE A 238      35.855  53.903  52.574  1.00  0.00           C0.      0
ATOM   3667  HD2 PHE A 238      36.668  53.327  52.990  1.00  0.00           H0.      0
ATOM   3668  C   PHE A 238      35.894  54.329  56.054  1.00  0.00           C0.      0
ATOM   3669  O   PHE A 238      36.106  55.486  56.372  1.00  0.00           O0.      0
ATOM   3670  N   ARG A 239      36.917  53.457  56.157  1.00  0.00           N0.      0
ATOM   3671  H   ARG A 239      36.599  52.543  55.867  1.00  0.00           H0.      0
ATOM   3672  CA  ARG A 239      38.368  53.731  56.374  1.00  0.00           C0.      0
ATOM   3673  HA  ARG A 239      38.604  54.749  56.064  1.00  0.00           H0.      0
ATOM   3674  CB  ARG A 239      38.654  53.543  57.910  1.00  0.00           C0.      0
ATOM   3675  HB2 ARG A 239      38.051  54.175  58.563  1.00  0.00           H0.      0
ATOM   3676  HB3 ARG A 239      38.267  52.555  58.162  1.00  0.00           H0.      0
ATOM   3677  CG  ARG A 239      40.123  53.601  58.138  1.00  0.00           C0.      0
ATOM   3678  HG2 ARG A 239      40.538  52.706  57.675  1.00  0.00           H0.      0
ATOM   3679  HG3 ARG A 239      40.654  54.458  57.724  1.00  0.00           H0.      0
ATOM   3680  CD  ARG A 239      40.308  53.546  59.742  1.00  0.00           C0.      0
ATOM   3681  HD2 ARG A 239      39.723  52.686  60.069  1.00  0.00           H0.      0
ATOM   3682  HD3 ARG A 239      41.368  53.356  59.909  1.00  0.00           H0.      0
ATOM   3683  NE  ARG A 239      39.882  54.767  60.365  1.00  0.00           N0.      0
ATOM   3684  HE  ARG A 239      40.025  55.622  59.847  1.00  0.00           H0.      0
ATOM   3685  CZ  ARG A 239      39.297  54.900  61.528  1.00  0.00           C0.      0
ATOM   3686  NH1 ARG A 239      39.158  53.889  62.348  1.00  0.00           N0.      0
ATOM   3687 HH11 ARG A 239      39.895  53.217  62.192  1.00  0.00           H0.      0
ATOM   3688 HH12 ARG A 239      38.665  54.101  63.204  1.00  0.00           H0.      0
ATOM   3689  NH2 ARG A 239      38.874  55.996  62.034  1.00  0.00           N0.      0
ATOM   3690 HH21 ARG A 239      39.121  56.841  61.539  1.00  0.00           H0.      0
ATOM   3691 HH22 ARG A 239      38.258  56.056  62.832  1.00  0.00           H0.      0
ATOM   3692  C   ARG A 239      39.229  52.862  55.522  1.00  0.00           C0.      0
ATOM   3693  O   ARG A 239      38.881  51.755  55.225  1.00  0.00           O0.      0
ATOM   3694  N   LEU A 240      40.410  53.399  55.041  1.00  0.00           N0.      0
ATOM   3695  H   LEU A 240      40.694  54.300  55.399  1.00  0.00           H0.      0
ATOM   3696  CA  LEU A 240      41.346  52.626  54.371  1.00  0.00           C0.      0
ATOM   3697  HA  LEU A 240      41.070  51.587  54.551  1.00  0.00           H0.      0
ATOM   3698  CB  LEU A 240      41.235  52.769  52.883  1.00  0.00           C0.      0
ATOM   3699  HB2 LEU A 240      41.217  53.849  52.738  1.00  0.00           H0.      0
ATOM   3700  HB3 LEU A 240      42.068  52.289  52.370  1.00  0.00           H0.      0
ATOM   3701  CG  LEU A 240      39.888  52.272  52.181  1.00  0.00           C0.      0
ATOM   3702  HG  LEU A 240      39.001  52.562  52.744  1.00  0.00           H0.      0
ATOM   3703  CD1 LEU A 240      39.789  52.948  50.824  1.00  0.00           C0.      0
ATOM   3704 HD11 LEU A 240      40.625  52.793  50.142  1.00  0.00           H0.      0
ATOM   3705 HD12 LEU A 240      38.999  52.478  50.238  1.00  0.00           H0.      0
ATOM   3706 HD13 LEU A 240      39.700  54.033  50.876  1.00  0.00           H0.      0
ATOM   3707  CD2 LEU A 240      39.852  50.761  52.017  1.00  0.00           C0.      0
ATOM   3708 HD21 LEU A 240      39.999  50.265  52.977  1.00  0.00           H0.      0
ATOM   3709 HD22 LEU A 240      38.887  50.492  51.587  1.00  0.00           H0.      0
ATOM   3710 HD23 LEU A 240      40.713  50.493  51.405  1.00  0.00           H0.      0
ATOM   3711  C   LEU A 240      42.789  52.955  54.938  1.00  0.00           C0.      0
ATOM   3712  O   LEU A 240      42.932  54.087  55.448  1.00  0.00           O0.      0
ATOM   3713  N   SER A 241      43.767  52.149  54.669  1.00  0.00           N0.      0
ATOM   3714  H   SER A 241      43.458  51.240  54.356  1.00  0.00           H0.      0
ATOM   3715  CA  SER A 241      45.173  52.258  55.144  1.00  0.00           C0.      0
ATOM   3716  HA  SER A 241      45.344  53.316  55.340  1.00  0.00           H0.      0
ATOM   3717  CB  SER A 241      45.349  51.560  56.527  1.00  0.00           C0.      0
ATOM   3718  HB2 SER A 241      44.563  51.942  57.179  1.00  0.00           H0.      0
ATOM   3719  HB3 SER A 241      45.218  50.487  56.386  1.00  0.00           H0.      0
ATOM   3720  OG  SER A 241      46.610  51.996  57.055  1.00  0.00           O0.      0
ATOM   3721  HG  SER A 241      46.361  52.774  57.561  1.00  0.00           H0.      0
ATOM   3722  C   SER A 241      46.182  51.874  54.110  1.00  0.00           C0.      0
ATOM   3723  O   SER A 241      46.081  50.741  53.585  1.00  0.00           O0.      0
ATOM   3724  N   TYR A 242      47.131  52.779  53.927  1.00  0.00           N0.      0
ATOM   3725  H   TYR A 242      47.006  53.652  54.419  1.00  0.00           H0.      0
ATOM   3726  CA  TYR A 242      48.096  52.833  52.785  1.00  0.00           C0.      0
ATOM   3727  HA  TYR A 242      48.023  51.996  52.091  1.00  0.00           H0.      0
ATOM   3728  CB  TYR A 242      47.785  54.124  52.015  1.00  0.00           C0.      0
ATOM   3729  HB2 TYR A 242      47.828  54.999  52.662  1.00  0.00           H0.      0
ATOM   3730  HB3 TYR A 242      48.507  54.378  51.238  1.00  0.00           H0.      0
ATOM   3731  CG  TYR A 242      46.400  54.256  51.377  1.00  0.00           C0.      0
ATOM   3732  CD1 TYR A 242      46.187  53.945  49.985  1.00  0.00           C0.      0
ATOM   3733  HD1 TYR A 242      47.025  53.713  49.343  1.00  0.00           H0.      0
ATOM   3734  CE1 TYR A 242      44.851  54.036  49.501  1.00  0.00           C0.      0
ATOM   3735  HE1 TYR A 242      44.675  53.805  48.461  1.00  0.00           H0.      0
ATOM   3736  CZ  TYR A 242      43.846  54.529  50.335  1.00  0.00           C0.      0
ATOM   3737  OH  TYR A 242      42.632  54.730  49.921  1.00  0.00           O0.      0
ATOM   3738  HH  TYR A 242      42.241  55.542  50.251  1.00  0.00           H0.      0
ATOM   3739  CE2 TYR A 242      44.078  54.989  51.631  1.00  0.00           C0.      0
ATOM   3740  HE2 TYR A 242      43.326  55.304  52.339  1.00  0.00           H0.      0
ATOM   3741  CD2 TYR A 242      45.330  54.740  52.174  1.00  0.00           C0.      0
ATOM   3742  HD2 TYR A 242      45.458  54.748  53.246  1.00  0.00           H0.      0
ATOM   3743  C   TYR A 242      49.567  53.010  53.284  1.00  0.00           C0.      0
ATOM   3744  O   TYR A 242      49.819  53.857  54.074  1.00  0.00           O0.      0
ATOM   3745  N   TYR A 243      50.531  52.243  52.736  1.00  0.00           N0.      0
ATOM   3746  H   TYR A 243      50.270  51.397  52.251  1.00  0.00           H0.      0
ATOM   3747  CA  TYR A 243      51.953  52.572  52.720  1.00  0.00           C0.      0
ATOM   3748  HA  TYR A 243      52.235  52.804  53.747  1.00  0.00           H0.      0
ATOM   3749  CB  TYR A 243      52.731  51.381  52.164  1.00  0.00           C0.      0
ATOM   3750  HB2 TYR A 243      52.467  50.503  52.754  1.00  0.00           H0.      0
ATOM   3751  HB3 TYR A 243      52.454  51.108  51.146  1.00  0.00           H0.      0
ATOM   3752  CG  TYR A 243      54.219  51.546  52.310  1.00  0.00           C0.      0
ATOM   3753  CD1 TYR A 243      55.063  52.186  51.398  1.00  0.00           C0.      0
ATOM   3754  HD1 TYR A 243      54.608  52.434  50.450  1.00  0.00           H0.      0
ATOM   3755  CE1 TYR A 243      56.385  52.579  51.694  1.00  0.00           C0.      0
ATOM   3756  HE1 TYR A 243      56.923  53.072  50.897  1.00  0.00           H0.      0
ATOM   3757  CZ  TYR A 243      56.931  52.110  52.852  1.00  0.00           C0.      0
ATOM   3758  OH  TYR A 243      58.140  52.489  53.180  1.00  0.00           O0.      0
ATOM   3759  HH  TYR A 243      58.682  51.696  53.171  1.00  0.00           H0.      0
ATOM   3760  CE2 TYR A 243      56.178  51.325  53.733  1.00  0.00           C0.      0
ATOM   3761  HE2 TYR A 243      56.557  50.937  54.667  1.00  0.00           H0.      0
ATOM   3762  CD2 TYR A 243      54.852  51.123  53.482  1.00  0.00           C0.      0
ATOM   3763  HD2 TYR A 243      54.308  50.636  54.278  1.00  0.00           H0.      0
ATOM   3764  C   TYR A 243      52.376  53.769  51.811  1.00  0.00           C0.      0
ATOM   3765  O   TYR A 243      52.013  53.765  50.662  1.00  0.00           O0.      0
ATOM   3766  N   PRO A 244      53.158  54.734  52.249  1.00  0.00           N0.      0
ATOM   3767  CD  PRO A 244      53.420  54.942  53.692  1.00  0.00           C0.      0
ATOM   3768  HD2 PRO A 244      53.938  54.086  54.125  1.00  0.00           H0.      0
ATOM   3769  HD3 PRO A 244      52.432  55.075  54.133  1.00  0.00           H0.      0
ATOM   3770  CG  PRO A 244      54.185  56.201  53.770  1.00  0.00           C0.      0
ATOM   3771  HG2 PRO A 244      55.249  56.117  53.548  1.00  0.00           H0.      0
ATOM   3772  HG3 PRO A 244      53.980  56.790  54.664  1.00  0.00           H0.      0
ATOM   3773  CB  PRO A 244      53.625  56.949  52.533  1.00  0.00           C0.      0
ATOM   3774  HB2 PRO A 244      54.260  57.779  52.225  1.00  0.00           H0.      0
ATOM   3775  HB3 PRO A 244      52.599  57.225  52.780  1.00  0.00           H0.      0
ATOM   3776  CA  PRO A 244      53.515  55.902  51.454  1.00  0.00           C0.      0
ATOM   3777  HA  PRO A 244      52.723  56.327  50.838  1.00  0.00           H0.      0
ATOM   3778  C   PRO A 244      54.786  55.673  50.585  1.00  0.00           C0.      0
ATOM   3779  O   PRO A 244      55.933  55.821  51.041  1.00  0.00           O0.      0
ATOM   3780  N   HIE A 245      54.486  55.199  49.405  1.00  0.00           N0.      0
ATOM   3781  H   HIE A 245      53.481  55.153  49.312  1.00  0.00           H0.      0
ATOM   3782  CA  HIE A 245      55.525  54.949  48.394  1.00  0.00           C0.      0
ATOM   3783  HA  HIE A 245      56.256  54.331  48.915  1.00  0.00           H0.      0
ATOM   3784  CB  HIE A 245      55.061  54.099  47.227  1.00  0.00           C0.      0
ATOM   3785  HB2 HIE A 245      54.116  54.545  46.916  1.00  0.00           H0.      0
ATOM   3786  HB3 HIE A 245      55.767  54.154  46.399  1.00  0.00           H0.      0
ATOM   3787  CG  HIE A 245      54.652  52.636  47.345  1.00  0.00           C0.      0
ATOM   3788  ND1 HIE A 245      55.514  51.586  47.597  1.00  0.00           N0.      0
ATOM   3789  CE1 HIE A 245      54.770  50.513  47.797  1.00  0.00           C0.      0
ATOM   3790  HE1 HIE A 245      55.143  49.500  47.760  1.00  0.00           H0.      0
ATOM   3791  NE2 HIE A 245      53.521  50.733  47.648  1.00  0.00           N0.      0
ATOM   3792  HE2 HIE A 245      52.836  49.992  47.682  1.00  0.00           H0.      0
ATOM   3793  CD2 HIE A 245      53.344  52.079  47.335  1.00  0.00           C0.      0
ATOM   3794  HD2 HIE A 245      52.401  52.555  47.110  1.00  0.00           H0.      0
ATOM   3795  C   HIE A 245      56.151  56.272  48.012  1.00  0.00           C0.      0
ATOM   3796  O   HIE A 245      55.535  57.352  47.974  1.00  0.00           O0.      0
ATOM   3797  N   CYS A 246      57.493  56.227  47.801  1.00  0.00           N0.      0
ATOM   3798  H   CYS A 246      57.942  55.322  47.783  1.00  0.00           H0.      0
ATOM   3799  CA  CYS A 246      58.202  57.398  47.332  1.00  0.00           C0.      0
ATOM   3800  HA  CYS A 246      57.463  58.107  46.959  1.00  0.00           H0.      0
ATOM   3801  CB  CYS A 246      58.976  58.126  48.499  1.00  0.00           C0.      0
ATOM   3802  HB2 CYS A 246      59.623  57.410  49.007  1.00  0.00           H0.      0
ATOM   3803  HB3 CYS A 246      59.527  58.953  48.051  1.00  0.00           H0.      0
ATOM   3804  SG  CYS A 246      57.820  58.834  49.700  1.00  0.00           S0.      0
ATOM   3805  HG  CYS A 246      57.073  57.765  49.989  1.00  0.00           H0.      0
ATOM   3806  C   CYS A 246      59.133  57.042  46.123  1.00  0.00           C0.      0
ATOM   3807  O   CYS A 246      59.528  55.885  46.072  1.00  0.00           O0.      0
ATOM   3808  N   LEU A 247      59.455  57.926  45.312  1.00  0.00           N0.      0
ATOM   3809  H   LEU A 247      59.224  58.890  45.506  1.00  0.00           H0.      0
ATOM   3810  CA  LEU A 247      60.209  57.664  44.087  1.00  0.00           C0.      0
ATOM   3811  HA  LEU A 247      59.557  57.010  43.508  1.00  0.00           H0.      0
ATOM   3812  CB  LEU A 247      60.418  59.016  43.341  1.00  0.00           C0.      0
ATOM   3813  HB2 LEU A 247      60.703  59.760  44.085  1.00  0.00           H0.      0
ATOM   3814  HB3 LEU A 247      61.220  58.840  42.625  1.00  0.00           H0.      0
ATOM   3815  CG  LEU A 247      59.165  59.556  42.467  1.00  0.00           C0.      0
ATOM   3816  HG  LEU A 247      58.252  59.750  43.030  1.00  0.00           H0.      0
ATOM   3817  CD1 LEU A 247      59.643  60.908  41.926  1.00  0.00           C0.      0
ATOM   3818 HD11 LEU A 247      58.838  61.410  41.389  1.00  0.00           H0.      0
ATOM   3819 HD12 LEU A 247      59.942  61.531  42.769  1.00  0.00           H0.      0
ATOM   3820 HD13 LEU A 247      60.528  60.726  41.316  1.00  0.00           H0.      0
ATOM   3821  CD2 LEU A 247      58.880  58.713  41.202  1.00  0.00           C0.      0
ATOM   3822 HD21 LEU A 247      59.782  58.406  40.674  1.00  0.00           H0.      0
ATOM   3823 HD22 LEU A 247      58.550  57.721  41.511  1.00  0.00           H0.      0
ATOM   3824 HD23 LEU A 247      58.144  59.184  40.552  1.00  0.00           H0.      0
ATOM   3825  C   LEU A 247      61.523  56.834  44.234  1.00  0.00           C0.      0
ATOM   3826  O   LEU A 247      61.777  55.896  43.436  1.00  0.00           O0.      0
ATOM   3827  N   ALA A 248      62.267  57.137  45.304  1.00  0.00           N0.      0
ATOM   3828  H   ALA A 248      61.974  57.955  45.819  1.00  0.00           H0.      0
ATOM   3829  CA  ALA A 248      63.487  56.454  45.651  1.00  0.00           C0.      0
ATOM   3830  HA  ALA A 248      64.043  56.167  44.758  1.00  0.00           H0.      0
ATOM   3831  CB  ALA A 248      64.439  57.363  46.449  1.00  0.00           C0.      0
ATOM   3832  HB1 ALA A 248      63.894  57.697  47.331  1.00  0.00           H0.      0
ATOM   3833  HB2 ALA A 248      65.265  56.738  46.789  1.00  0.00           H0.      0
ATOM   3834  HB3 ALA A 248      64.877  58.171  45.861  1.00  0.00           H0.      0
ATOM   3835  C   ALA A 248      63.250  55.043  46.277  1.00  0.00           C0.      0
ATOM   3836  O   ALA A 248      63.895  54.089  45.844  1.00  0.00           O0.      0
ATOM   3837  N   SER A 249      62.305  54.959  47.252  1.00  0.00           N0.      0
ATOM   3838  H   SER A 249      61.729  55.762  47.461  1.00  0.00           H0.      0
ATOM   3839  CA  SER A 249      61.919  53.758  47.932  1.00  0.00           C0.      0
ATOM   3840  HA  SER A 249      62.898  53.397  48.249  1.00  0.00           H0.      0
ATOM   3841  CB  SER A 249      61.092  54.042  49.215  1.00  0.00           C0.      0
ATOM   3842  HB2 SER A 249      61.353  53.254  49.921  1.00  0.00           H0.      0
ATOM   3843  HB3 SER A 249      61.396  54.901  49.813  1.00  0.00           H0.      0
ATOM   3844  OG  SER A 249      59.634  54.238  48.898  1.00  0.00           O0.      0
ATOM   3845  HG  SER A 249      59.166  53.411  48.758  1.00  0.00           H0.      0
ATOM   3846  C   SER A 249      61.347  52.685  46.948  1.00  0.00           C0.      0
ATOM   3847  O   SER A 249      61.647  51.445  47.065  1.00  0.00           O0.      0
ATOM   3848  N   PHE A 250      60.502  53.091  45.977  1.00  0.00           N0.      0
ATOM   3849  H   PHE A 250      60.275  54.075  45.995  1.00  0.00           H0.      0
ATOM   3850  CA  PHE A 250      59.859  52.152  45.032  1.00  0.00           C0.      0
ATOM   3851  HA  PHE A 250      59.402  51.289  45.516  1.00  0.00           H0.      0
ATOM   3852  CB  PHE A 250      58.734  52.958  44.413  1.00  0.00           C0.      0
ATOM   3853  HB2 PHE A 250      58.074  53.218  45.240  1.00  0.00           H0.      0
ATOM   3854  HB3 PHE A 250      59.172  53.781  43.849  1.00  0.00           H0.      0
ATOM   3855  CG  PHE A 250      57.867  52.079  43.457  1.00  0.00           C0.      0
ATOM   3856  CD1 PHE A 250      58.032  52.334  42.078  1.00  0.00           C0.      0
ATOM   3857  HD1 PHE A 250      58.710  53.027  41.604  1.00  0.00           H0.      0
ATOM   3858  CE1 PHE A 250      57.362  51.475  41.177  1.00  0.00           C0.      0
ATOM   3859  HE1 PHE A 250      57.642  51.665  40.151  1.00  0.00           H0.      0
ATOM   3860  CZ  PHE A 250      56.564  50.455  41.644  1.00  0.00           C0.      0
ATOM   3861  HZ  PHE A 250      56.063  49.854  40.899  1.00  0.00           H0.      0
ATOM   3862  CE2 PHE A 250      56.323  50.253  43.019  1.00  0.00           C0.      0
ATOM   3863  HE2 PHE A 250      55.622  49.528  43.405  1.00  0.00           H0.      0
ATOM   3864  CD2 PHE A 250      56.977  51.086  43.895  1.00  0.00           C0.      0
ATOM   3865  HD2 PHE A 250      56.770  51.050  44.954  1.00  0.00           H0.      0
ATOM   3866  C   PHE A 250      61.010  51.661  44.104  1.00  0.00           C0.      0
ATOM   3867  O   PHE A 250      61.043  50.474  43.760  1.00  0.00           O0.      0
ATOM   3868  N   THR A 251      61.932  52.623  43.648  1.00  0.00           N0.      0
ATOM   3869  H   THR A 251      61.917  53.608  43.872  1.00  0.00           H0.      0
ATOM   3870  CA  THR A 251      63.013  52.249  42.773  1.00  0.00           C0.      0
ATOM   3871  HA  THR A 251      62.549  51.747  41.924  1.00  0.00           H0.      0
ATOM   3872  CB  THR A 251      63.707  53.381  42.209  1.00  0.00           C0.      0
ATOM   3873  HB  THR A 251      64.032  54.016  43.032  1.00  0.00           H0.      0
ATOM   3874  CG2 THR A 251      64.873  53.121  41.381  1.00  0.00           C0.      0
ATOM   3875 HG21 THR A 251      64.661  52.445  40.553  1.00  0.00           H0.      0
ATOM   3876 HG22 THR A 251      65.393  54.044  41.124  1.00  0.00           H0.      0
ATOM   3877 HG23 THR A 251      65.644  52.749  42.057  1.00  0.00           H0.      0
ATOM   3878  OG1 THR A 251      62.746  54.069  41.413  1.00  0.00           O0.      0
ATOM   3879  HG1 THR A 251      62.323  54.655  42.045  1.00  0.00           H0.      0
ATOM   3880  C   THR A 251      63.904  51.204  43.464  1.00  0.00           C0.      0
ATOM   3881  O   THR A 251      64.414  50.376  42.718  1.00  0.00           O0.      0
ATOM   3882  N   GLU A 252      63.996  51.027  44.759  1.00  0.00           N0.      0
ATOM   3883  H   GLU A 252      63.624  51.718  45.395  1.00  0.00           H0.      0
ATOM   3884  CA  GLU A 252      64.670  49.866  45.416  1.00  0.00           C0.      0
ATOM   3885  HA  GLU A 252      65.698  49.858  45.056  1.00  0.00           H0.      0
ATOM   3886  CB  GLU A 252      64.805  50.056  46.941  1.00  0.00           C0.      0
ATOM   3887  HB2 GLU A 252      65.173  51.076  47.054  1.00  0.00           H0.      0
ATOM   3888  HB3 GLU A 252      63.771  50.014  47.284  1.00  0.00           H0.      0
ATOM   3889  CG  GLU A 252      65.636  49.086  47.759  1.00  0.00           C0.      0
ATOM   3890  HG2 GLU A 252      65.912  48.234  47.137  1.00  0.00           H0.      0
ATOM   3891  HG3 GLU A 252      66.608  49.561  47.890  1.00  0.00           H0.      0
ATOM   3892  CD  GLU A 252      65.081  48.590  49.019  1.00  0.00           C0.      0
ATOM   3893  OE1 GLU A 252      65.727  48.575  50.112  1.00  0.00           O0.      0
ATOM   3894  OE2 GLU A 252      63.939  47.971  48.951  1.00  0.00           O0.      0
ATOM   3895  C   GLU A 252      63.950  48.536  45.076  1.00  0.00           C0.      0
ATOM   3896  O   GLU A 252      64.603  47.448  44.833  1.00  0.00           O0.      0
ATOM   3897  N   LEU A 253      62.652  48.556  44.960  1.00  0.00           N0.      0
ATOM   3898  H   LEU A 253      62.225  49.470  45.012  1.00  0.00           H0.      0
ATOM   3899  CA  LEU A 253      61.759  47.416  44.530  1.00  0.00           C0.      0
ATOM   3900  HA  LEU A 253      61.994  46.538  45.131  1.00  0.00           H0.      0
ATOM   3901  CB  LEU A 253      60.323  47.694  44.887  1.00  0.00           C0.      0
ATOM   3902  HB2 LEU A 253      59.918  48.330  44.099  1.00  0.00           H0.      0
ATOM   3903  HB3 LEU A 253      59.838  46.726  44.758  1.00  0.00           H0.      0
ATOM   3904  CG  LEU A 253      59.996  48.127  46.253  1.00  0.00           C0.      0
ATOM   3905  HG  LEU A 253      60.486  49.082  46.445  1.00  0.00           H0.      0
ATOM   3906  CD1 LEU A 253      58.469  48.335  46.297  1.00  0.00           C0.      0
ATOM   3907 HD11 LEU A 253      57.898  47.429  46.095  1.00  0.00           H0.      0
ATOM   3908 HD12 LEU A 253      58.219  48.821  47.240  1.00  0.00           H0.      0
ATOM   3909 HD13 LEU A 253      58.180  49.061  45.537  1.00  0.00           H0.      0
ATOM   3910  CD2 LEU A 253      60.391  47.067  47.289  1.00  0.00           C0.      0
ATOM   3911 HD21 LEU A 253      60.106  46.061  46.978  1.00  0.00           H0.      0
ATOM   3912 HD22 LEU A 253      61.474  46.961  47.343  1.00  0.00           H0.      0
ATOM   3913 HD23 LEU A 253      59.941  47.233  48.268  1.00  0.00           H0.      0
ATOM   3914  C   LEU A 253      61.867  47.086  43.042  1.00  0.00           C0.      0
ATOM   3915  O   LEU A 253      62.177  45.959  42.693  1.00  0.00           O0.      0
ATOM   3916  N   VAL A 254      61.885  48.114  42.234  1.00  0.00           N0.      0
ATOM   3917  H   VAL A 254      61.742  49.049  42.588  1.00  0.00           H0.      0
ATOM   3918  CA  VAL A 254      62.092  47.861  40.784  1.00  0.00           C0.      0
ATOM   3919  HA  VAL A 254      61.280  47.256  40.381  1.00  0.00           H0.      0
ATOM   3920  CB  VAL A 254      61.937  49.255  40.130  1.00  0.00           C0.      0
ATOM   3921  HB  VAL A 254      62.541  50.018  40.622  1.00  0.00           H0.      0
ATOM   3922  CG1 VAL A 254      62.460  49.102  38.704  1.00  0.00           C0.      0
ATOM   3923 HG11 VAL A 254      63.545  49.209  38.732  1.00  0.00           H0.      0
ATOM   3924 HG12 VAL A 254      62.155  48.199  38.175  1.00  0.00           H0.      0
ATOM   3925 HG13 VAL A 254      62.290  49.970  38.068  1.00  0.00           H0.      0
ATOM   3926  CG2 VAL A 254      60.515  49.666  40.153  1.00  0.00           C0.      0
ATOM   3927 HG21 VAL A 254      60.166  49.877  41.164  1.00  0.00           H0.      0
ATOM   3928 HG22 VAL A 254      60.523  50.609  39.607  1.00  0.00           H0.      0
ATOM   3929 HG23 VAL A 254      59.973  48.826  39.720  1.00  0.00           H0.      0
ATOM   3930  C   VAL A 254      63.492  47.190  40.654  1.00  0.00           C0.      0
ATOM   3931  O   VAL A 254      63.673  46.249  39.942  1.00  0.00           O0.      0
ATOM   3932  N   GLN A 255      64.495  47.748  41.271  1.00  0.00           N0.      0
ATOM   3933  H   GLN A 255      64.388  48.556  41.866  1.00  0.00           H0.      0
ATOM   3934  CA  GLN A 255      65.891  47.215  41.137  1.00  0.00           C0.      0
ATOM   3935  HA  GLN A 255      66.249  47.285  40.109  1.00  0.00           H0.      0
ATOM   3936  CB  GLN A 255      66.812  48.224  41.927  1.00  0.00           C0.      0
ATOM   3937  HB2 GLN A 255      66.309  48.475  42.862  1.00  0.00           H0.      0
ATOM   3938  HB3 GLN A 255      67.822  47.890  42.161  1.00  0.00           H0.      0
ATOM   3939  CG  GLN A 255      66.983  49.453  41.095  1.00  0.00           C0.      0
ATOM   3940  HG2 GLN A 255      65.966  49.766  40.857  1.00  0.00           H0.      0
ATOM   3941  HG3 GLN A 255      67.129  50.382  41.646  1.00  0.00           H0.      0
ATOM   3942  CD  GLN A 255      67.825  49.404  39.828  1.00  0.00           C0.      0
ATOM   3943  OE1 GLN A 255      67.355  49.863  38.785  1.00  0.00           O0.      0
ATOM   3944  NE2 GLN A 255      69.022  48.804  39.823  1.00  0.00           N0.      0
ATOM   3945 HE21 GLN A 255      69.611  48.816  39.003  1.00  0.00           H0.      0
ATOM   3946 HE22 GLN A 255      69.400  48.527  40.717  1.00  0.00           H0.      0
ATOM   3947  C   GLN A 255      66.132  45.893  41.658  1.00  0.00           C0.      0
ATOM   3948  O   GLN A 255      66.874  45.144  41.031  1.00  0.00           O0.      0
ATOM   3949  N   GLU A 256      65.504  45.469  42.725  1.00  0.00           N0.      0
ATOM   3950  H   GLU A 256      64.866  46.108  43.177  1.00  0.00           H0.      0
ATOM   3951  CA  GLU A 256      65.606  44.044  43.244  1.00  0.00           C0.      0
ATOM   3952  HA  GLU A 256      66.689  43.939  43.300  1.00  0.00           H0.      0
ATOM   3953  CB  GLU A 256      64.926  43.857  44.585  1.00  0.00           C0.      0
ATOM   3954  HB2 GLU A 256      65.385  44.646  45.181  1.00  0.00           H0.      0
ATOM   3955  HB3 GLU A 256      63.889  44.083  44.335  1.00  0.00           H0.      0
ATOM   3956  CG  GLU A 256      65.088  42.493  45.342  1.00  0.00           C0.      0
ATOM   3957  HG2 GLU A 256      64.841  42.622  46.396  1.00  0.00           H0.      0
ATOM   3958  HG3 GLU A 256      64.252  41.939  44.917  1.00  0.00           H0.      0
ATOM   3959  CD  GLU A 256      66.420  41.818  45.140  1.00  0.00           C0.      0
ATOM   3960  OE1 GLU A 256      67.469  42.461  45.473  1.00  0.00           O0.      0
ATOM   3961  OE2 GLU A 256      66.370  40.709  44.668  1.00  0.00           O0.      0
ATOM   3962  C   GLU A 256      64.843  43.038  42.273  1.00  0.00           C0.      0
ATOM   3963  O   GLU A 256      65.309  41.906  42.186  1.00  0.00           O0.      0
ATOM   3964  N   ALA A 257      63.688  43.416  41.705  1.00  0.00           N0.      0
ATOM   3965  H   ALA A 257      63.418  44.319  42.068  1.00  0.00           H0.      0
ATOM   3966  CA  ALA A 257      62.800  42.528  41.025  1.00  0.00           C0.      0
ATOM   3967  HA  ALA A 257      63.037  41.591  41.528  1.00  0.00           H0.      0
ATOM   3968  CB  ALA A 257      61.325  42.942  41.297  1.00  0.00           C0.      0
ATOM   3969  HB1 ALA A 257      60.686  42.095  41.044  1.00  0.00           H0.      0
ATOM   3970  HB2 ALA A 257      61.085  42.874  42.358  1.00  0.00           H0.      0
ATOM   3971  HB3 ALA A 257      61.025  43.868  40.808  1.00  0.00           H0.      0
ATOM   3972  C   ALA A 257      63.108  42.408  39.485  1.00  0.00           C0.      0
ATOM   3973  O   ALA A 257      62.815  41.404  38.832  1.00  0.00           O0.      0
ATOM   3974  N   PHE A 258      63.589  43.499  38.884  1.00  0.00           N0.      0
ATOM   3975  H   PHE A 258      63.561  44.325  39.464  1.00  0.00           H0.      0
ATOM   3976  CA  PHE A 258      63.986  43.603  37.479  1.00  0.00           C0.      0
ATOM   3977  HA  PHE A 258      63.814  42.690  36.910  1.00  0.00           H0.      0
ATOM   3978  CB  PHE A 258      63.050  44.725  36.828  1.00  0.00           C0.      0
ATOM   3979  HB2 PHE A 258      63.044  45.634  37.430  1.00  0.00           H0.      0
ATOM   3980  HB3 PHE A 258      63.454  44.965  35.844  1.00  0.00           H0.      0
ATOM   3981  CG  PHE A 258      61.596  44.255  36.784  1.00  0.00           C0.      0
ATOM   3982  CD1 PHE A 258      61.146  43.245  35.869  1.00  0.00           C0.      0
ATOM   3983  HD1 PHE A 258      61.790  42.761  35.150  1.00  0.00           H0.      0
ATOM   3984  CE1 PHE A 258      59.862  42.830  35.844  1.00  0.00           C0.      0
ATOM   3985  HE1 PHE A 258      59.538  42.029  35.196  1.00  0.00           H0.      0
ATOM   3986  CZ  PHE A 258      58.958  43.315  36.804  1.00  0.00           C0.      0
ATOM   3987  HZ  PHE A 258      57.945  42.940  36.837  1.00  0.00           H0.      0
ATOM   3988  CE2 PHE A 258      59.381  44.389  37.665  1.00  0.00           C0.      0
ATOM   3989  HE2 PHE A 258      58.684  44.876  38.331  1.00  0.00           H0.      0
ATOM   3990  CD2 PHE A 258      60.727  44.755  37.706  1.00  0.00           C0.      0
ATOM   3991  HD2 PHE A 258      61.054  45.548  38.362  1.00  0.00           H0.      0
ATOM   3992  C   PHE A 258      65.380  44.023  37.209  1.00  0.00           C0.      0
ATOM   3993  O   PHE A 258      65.869  43.602  36.161  1.00  0.00           O0.      0
ATOM   3994  N   GLY A 259      66.021  44.783  38.133  1.00  0.00           N0.      0
ATOM   3995  H   GLY A 259      65.469  45.189  38.876  1.00  0.00           H0.      0
ATOM   3996  CA  GLY A 259      67.315  45.336  37.908  1.00  0.00           C0.      0
ATOM   3997  HA2 GLY A 259      67.783  45.785  38.785  1.00  0.00           H0.      0
ATOM   3998  HA3 GLY A 259      68.002  44.538  37.627  1.00  0.00           H0.      0
ATOM   3999  C   GLY A 259      67.399  46.397  36.748  1.00  0.00           C0.      0
ATOM   4000  O   GLY A 259      66.562  46.486  35.874  1.00  0.00           O0.      0
ATOM   4001  N   GLY A 260      68.516  47.088  36.678  1.00  0.00           N0.      0
ATOM   4002  H   GLY A 260      69.214  46.995  37.402  1.00  0.00           H0.      0
ATOM   4003  CA  GLY A 260      68.752  48.139  35.749  1.00  0.00           C0.      0
ATOM   4004  HA2 GLY A 260      67.877  48.775  35.886  1.00  0.00           H0.      0
ATOM   4005  HA3 GLY A 260      69.689  48.648  35.974  1.00  0.00           H0.      0
ATOM   4006  C   GLY A 260      68.955  47.769  34.299  1.00  0.00           C0.      0
ATOM   4007  O   GLY A 260      68.712  48.507  33.395  1.00  0.00           O0.      0
ATOM   4008  N   ARG A 261      69.182  46.513  33.862  1.00  0.00           N0.      0
ATOM   4009  H   ARG A 261      69.375  45.917  34.655  1.00  0.00           H0.      0
ATOM   4010  CA  ARG A 261      69.156  45.962  32.454  1.00  0.00           C0.      0
ATOM   4011  HA  ARG A 261      69.782  46.626  31.858  1.00  0.00           H0.      0
ATOM   4012  CB  ARG A 261      69.725  44.523  32.558  1.00  0.00           C0.      0
ATOM   4013  HB2 ARG A 261      70.701  44.536  33.044  1.00  0.00           H0.      0
ATOM   4014  HB3 ARG A 261      69.144  43.812  33.145  1.00  0.00           H0.      0
ATOM   4015  CG  ARG A 261      70.091  43.914  31.207  1.00  0.00           C0.      0
ATOM   4016  HG2 ARG A 261      69.244  43.777  30.534  1.00  0.00           H0.      0
ATOM   4017  HG3 ARG A 261      70.795  44.537  30.655  1.00  0.00           H0.      0
ATOM   4018  CD  ARG A 261      70.860  42.666  31.232  1.00  0.00           C0.      0
ATOM   4019  HD2 ARG A 261      71.840  42.809  31.688  1.00  0.00           H0.      0
ATOM   4020  HD3 ARG A 261      70.340  41.947  31.866  1.00  0.00           H0.      0
ATOM   4021  NE  ARG A 261      71.054  42.053  29.877  1.00  0.00           N0.      0
ATOM   4022  HE  ARG A 261      70.306  42.094  29.198  1.00  0.00           H0.      0
ATOM   4023  CZ  ARG A 261      72.141  41.381  29.475  1.00  0.00           C0.      0
ATOM   4024  NH1 ARG A 261      72.196  40.999  28.248  1.00  0.00           N0.      0
ATOM   4025 HH11 ARG A 261      71.580  41.450  27.588  1.00  0.00           H0.      0
ATOM   4026 HH12 ARG A 261      73.095  40.651  27.945  1.00  0.00           H0.      0
ATOM   4027  NH2 ARG A 261      73.192  41.118  30.163  1.00  0.00           N0.      0
ATOM   4028 HH21 ARG A 261      73.232  41.475  31.106  1.00  0.00           H0.      0
ATOM   4029 HH22 ARG A 261      73.798  40.374  29.848  1.00  0.00           H0.      0
ATOM   4030  C   ARG A 261      67.721  45.920  31.870  1.00  0.00           C0.      0
ATOM   4031  O   ARG A 261      67.630  45.848  30.665  1.00  0.00           O0.      0
ATOM   4032  N   CYS A 262      66.652  45.893  32.646  1.00  0.00           N0.      0
ATOM   4033  H   CYS A 262      66.887  46.011  33.621  1.00  0.00           H0.      0
ATOM   4034  CA  CYS A 262      65.299  46.173  32.239  1.00  0.00           C0.      0
ATOM   4035  HA  CYS A 262      64.973  45.701  31.313  1.00  0.00           H0.      0
ATOM   4036  CB  CYS A 262      64.366  45.796  33.398  1.00  0.00           C0.      0
ATOM   4037  HB2 CYS A 262      64.809  46.091  34.349  1.00  0.00           H0.      0
ATOM   4038  HB3 CYS A 262      63.359  46.150  33.178  1.00  0.00           H0.      0
ATOM   4039  SG  CYS A 262      64.206  43.933  33.304  1.00  0.00           S0.      0
ATOM   4040  HG  CYS A 262      65.153  43.507  34.145  1.00  0.00           H0.      0
ATOM   4041  C   CYS A 262      65.139  47.680  32.038  1.00  0.00           C0.      0
ATOM   4042  O   CYS A 262      65.730  48.515  32.759  1.00  0.00           O0.      0
ATOM   4043  N   GLN A 263      64.330  48.064  31.054  1.00  0.00           N0.      0
ATOM   4044  H   GLN A 263      63.685  47.349  30.749  1.00  0.00           H0.      0
ATOM   4045  CA  GLN A 263      63.997  49.517  30.736  1.00  0.00           C0.      0
ATOM   4046  HA  GLN A 263      64.946  50.048  30.663  1.00  0.00           H0.      0
ATOM   4047  CB  GLN A 263      63.242  49.576  29.426  1.00  0.00           C0.      0
ATOM   4048  HB2 GLN A 263      62.320  48.997  29.473  1.00  0.00           H0.      0
ATOM   4049  HB3 GLN A 263      62.860  50.597  29.410  1.00  0.00           H0.      0
ATOM   4050  CG  GLN A 263      63.925  49.278  28.089  1.00  0.00           C0.      0
ATOM   4051  HG2 GLN A 263      64.929  49.688  27.979  1.00  0.00           H0.      0
ATOM   4052  HG3 GLN A 263      64.019  48.211  27.882  1.00  0.00           H0.      0
ATOM   4053  CD  GLN A 263      63.069  49.882  26.939  1.00  0.00           C0.      0
ATOM   4054  OE1 GLN A 263      61.890  50.166  27.119  1.00  0.00           O0.      0
ATOM   4055  NE2 GLN A 263      63.546  50.043  25.719  1.00  0.00           N0.      0
ATOM   4056 HE21 GLN A 263      62.917  50.448  25.040  1.00  0.00           H0.      0
ATOM   4057 HE22 GLN A 263      64.530  49.943  25.517  1.00  0.00           H0.      0
ATOM   4058  C   GLN A 263      62.976  49.973  31.784  1.00  0.00           C0.      0
ATOM   4059  O   GLN A 263      61.934  49.372  31.885  1.00  0.00           O0.      0
ATOM   4060  N   HID A 264      63.134  51.108  32.447  1.00  0.00           N0.      0
ATOM   4061  H   HID A 264      64.041  51.548  32.384  1.00  0.00           H0.      0
ATOM   4062  CA  HID A 264      62.197  51.751  33.450  1.00  0.00           C0.      0
ATOM   4063  HA  HID A 264      61.193  51.338  33.356  1.00  0.00           H0.      0
ATOM   4064  CB  HID A 264      62.837  51.428  34.814  1.00  0.00           C0.      0
ATOM   4065  HB2 HID A 264      62.822  50.350  34.979  1.00  0.00           H0.      0
ATOM   4066  HB3 HID A 264      63.884  51.713  34.713  1.00  0.00           H0.      0
ATOM   4067  CG  HID A 264      62.261  52.118  36.057  1.00  0.00           C0.      0
ATOM   4068  ND1 HID A 264      63.046  52.478  37.134  1.00  0.00           N0.      0
ATOM   4069  HD1 HID A 264      64.021  52.227  37.211  1.00  0.00           H0.      0
ATOM   4070  CE1 HID A 264      62.182  53.011  38.011  1.00  0.00           C0.      0
ATOM   4071  HE1 HID A 264      62.481  53.565  38.889  1.00  0.00           H0.      0
ATOM   4072  NE2 HID A 264      60.922  53.132  37.580  1.00  0.00           N0.      0
ATOM   4073  CD2 HID A 264      60.997  52.607  36.301  1.00  0.00           C0.      0
ATOM   4074  HD2 HID A 264      60.169  52.532  35.611  1.00  0.00           H0.      0
ATOM   4075  C   HID A 264      62.021  53.224  33.174  1.00  0.00           C0.      0
ATOM   4076  O   HID A 264      63.033  53.970  33.234  1.00  0.00           O0.      0
ATOM   4077  N   SER A 265      60.796  53.714  33.076  1.00  0.00           N0.      0
ATOM   4078  H   SER A 265      60.029  53.058  33.110  1.00  0.00           H0.      0
ATOM   4079  CA  SER A 265      60.428  55.041  32.716  1.00  0.00           C0.      0
ATOM   4080  HA  SER A 265      61.296  55.699  32.742  1.00  0.00           H0.      0
ATOM   4081  CB  SER A 265      59.823  55.021  31.284  1.00  0.00           C0.      0
ATOM   4082  HB2 SER A 265      59.025  54.294  31.132  1.00  0.00           H0.      0
ATOM   4083  HB3 SER A 265      59.452  56.034  31.130  1.00  0.00           H0.      0
ATOM   4084  OG  SER A 265      60.826  54.799  30.326  1.00  0.00           O0.      0
ATOM   4085  HG  SER A 265      61.280  55.607  30.073  1.00  0.00           H0.      0
ATOM   4086  C   SER A 265      59.387  55.605  33.718  1.00  0.00           C0.      0
ATOM   4087  O   SER A 265      58.468  54.831  34.023  1.00  0.00           O0.      0
ATOM   4088  N   VAL A 266      59.508  56.847  34.178  1.00  0.00           N0.      0
ATOM   4089  H   VAL A 266      60.299  57.440  33.975  1.00  0.00           H0.      0
ATOM   4090  CA  VAL A 266      58.541  57.451  35.165  1.00  0.00           C0.      0
ATOM   4091  HA  VAL A 266      58.024  56.573  35.552  1.00  0.00           H0.      0
ATOM   4092  CB  VAL A 266      59.386  58.113  36.250  1.00  0.00           C0.      0
ATOM   4093  HB  VAL A 266      59.752  59.009  35.750  1.00  0.00           H0.      0
ATOM   4094  CG1 VAL A 266      58.560  58.600  37.449  1.00  0.00           C0.      0
ATOM   4095 HG11 VAL A 266      59.164  59.271  38.060  1.00  0.00           H0.      0
ATOM   4096 HG12 VAL A 266      57.635  59.056  37.096  1.00  0.00           H0.      0
ATOM   4097 HG13 VAL A 266      58.279  57.699  37.993  1.00  0.00           H0.      0
ATOM   4098  CG2 VAL A 266      60.584  57.324  36.923  1.00  0.00           C0.      0
ATOM   4099 HG21 VAL A 266      60.175  56.559  37.582  1.00  0.00           H0.      0
ATOM   4100 HG22 VAL A 266      61.273  56.903  36.192  1.00  0.00           H0.      0
ATOM   4101 HG23 VAL A 266      61.077  57.913  37.697  1.00  0.00           H0.      0
ATOM   4102  C   VAL A 266      57.608  58.475  34.416  1.00  0.00           C0.      0
ATOM   4103  O   VAL A 266      58.114  59.422  33.821  1.00  0.00           O0.      0
ATOM   4104  N   LEU A 267      56.326  58.350  34.484  1.00  0.00           N0.      0
ATOM   4105  H   LEU A 267      56.118  57.574  35.096  1.00  0.00           H0.      0
ATOM   4106  CA  LEU A 267      55.310  59.393  34.183  1.00  0.00           C0.      0
ATOM   4107  HA  LEU A 267      55.722  60.298  33.738  1.00  0.00           H0.      0
ATOM   4108  CB  LEU A 267      54.264  58.841  33.117  1.00  0.00           C0.      0
ATOM   4109  HB2 LEU A 267      53.551  58.147  33.561  1.00  0.00           H0.      0
ATOM   4110  HB3 LEU A 267      53.672  59.735  32.921  1.00  0.00           H0.      0
ATOM   4111  CG  LEU A 267      54.897  58.283  31.835  1.00  0.00           C0.      0
ATOM   4112  HG  LEU A 267      55.452  57.347  31.901  1.00  0.00           H0.      0
ATOM   4113  CD1 LEU A 267      53.631  57.966  30.941  1.00  0.00           C0.      0
ATOM   4114 HD11 LEU A 267      53.047  58.863  30.736  1.00  0.00           H0.      0
ATOM   4115 HD12 LEU A 267      54.098  57.409  30.129  1.00  0.00           H0.      0
ATOM   4116 HD13 LEU A 267      52.978  57.230  31.411  1.00  0.00           H0.      0
ATOM   4117  CD2 LEU A 267      55.768  59.418  31.156  1.00  0.00           C0.      0
ATOM   4118 HD21 LEU A 267      56.237  59.101  30.225  1.00  0.00           H0.      0
ATOM   4119 HD22 LEU A 267      55.088  60.251  30.977  1.00  0.00           H0.      0
ATOM   4120 HD23 LEU A 267      56.501  59.709  31.909  1.00  0.00           H0.      0
ATOM   4121  C   LEU A 267      54.653  59.829  35.476  1.00  0.00           C0.      0
ATOM   4122  O   LEU A 267      54.643  59.088  36.406  1.00  0.00           O0.      0
ATOM   4123  N   GLY A 268      53.962  60.986  35.437  1.00  0.00           N0.      0
ATOM   4124  H   GLY A 268      53.933  61.496  34.565  1.00  0.00           H0.      0
ATOM   4125  CA  GLY A 268      53.018  61.506  36.433  1.00  0.00           C0.      0
ATOM   4126  HA2 GLY A 268      52.766  60.708  37.132  1.00  0.00           H0.      0
ATOM   4127  HA3 GLY A 268      53.552  62.354  36.861  1.00  0.00           H0.      0
ATOM   4128  C   GLY A 268      51.662  61.984  35.848  1.00  0.00           C0.      0
ATOM   4129  O   GLY A 268      51.621  62.755  34.914  1.00  0.00           O0.      0
ATOM   4130  N   ASP A 269      50.515  61.481  36.300  1.00  0.00           N0.      0
ATOM   4131  H   ASP A 269      50.561  60.941  37.152  1.00  0.00           H0.      0
ATOM   4132  CA  ASP A 269      49.204  61.704  35.727  1.00  0.00           C0.      0
ATOM   4133  HA  ASP A 269      48.409  61.168  36.245  1.00  0.00           H0.      0
ATOM   4134  CB  ASP A 269      48.658  63.069  36.012  1.00  0.00           C0.      0
ATOM   4135  HB2 ASP A 269      49.220  63.857  35.509  1.00  0.00           H0.      0
ATOM   4136  HB3 ASP A 269      47.634  63.096  35.639  1.00  0.00           H0.      0
ATOM   4137  CG  ASP A 269      48.671  63.422  37.492  1.00  0.00           C0.      0
ATOM   4138  OD1 ASP A 269      48.831  62.562  38.397  1.00  0.00           O0.      0
ATOM   4139  OD2 ASP A 269      48.662  64.643  37.751  1.00  0.00           O0.      0
ATOM   4140  C   ASP A 269      49.049  61.314  34.265  1.00  0.00           C0.      0
ATOM   4141  O   ASP A 269      48.382  61.930  33.434  1.00  0.00           O0.      0
ATOM   4142  N   PHE A 270      49.804  60.315  33.831  1.00  0.00           N0.      0
ATOM   4143  H   PHE A 270      50.351  59.797  34.504  1.00  0.00           H0.      0
ATOM   4144  CA  PHE A 270      50.112  59.951  32.446  1.00  0.00           C0.      0
ATOM   4145  HA  PHE A 270      50.894  59.195  32.519  1.00  0.00           H0.      0
ATOM   4146  CB  PHE A 270      49.028  59.234  31.712  1.00  0.00           C0.      0
ATOM   4147  HB2 PHE A 270      48.204  59.909  31.483  1.00  0.00           H0.      0
ATOM   4148  HB3 PHE A 270      49.384  58.783  30.785  1.00  0.00           H0.      0
ATOM   4149  CG  PHE A 270      48.520  58.066  32.456  1.00  0.00           C0.      0
ATOM   4150  CD1 PHE A 270      47.370  58.089  33.299  1.00  0.00           C0.      0
ATOM   4151  HD1 PHE A 270      46.845  58.998  33.555  1.00  0.00           H0.      0
ATOM   4152  CE1 PHE A 270      46.960  56.878  33.947  1.00  0.00           C0.      0
ATOM   4153  HE1 PHE A 270      46.025  56.883  34.486  1.00  0.00           H0.      0
ATOM   4154  CZ  PHE A 270      47.595  55.687  33.703  1.00  0.00           C0.      0
ATOM   4155  HZ  PHE A 270      47.193  54.787  34.145  1.00  0.00           H0.      0
ATOM   4156  CE2 PHE A 270      48.638  55.668  32.848  1.00  0.00           C0.      0
ATOM   4157  HE2 PHE A 270      49.091  54.711  32.634  1.00  0.00           H0.      0
ATOM   4158  CD2 PHE A 270      49.040  56.791  32.182  1.00  0.00           C0.      0
ATOM   4159  HD2 PHE A 270      49.914  56.790  31.547  1.00  0.00           H0.      0
ATOM   4160  C   PHE A 270      50.746  61.138  31.667  1.00  0.00           C0.      0
ATOM   4161  O   PHE A 270      51.150  60.885  30.540  1.00  0.00           O0.      0
ATOM   4162  N   LYS A 271      51.056  62.321  32.280  1.00  0.00           N0.      0
ATOM   4163  H   LYS A 271      50.747  62.362  33.241  1.00  0.00           H0.      0
ATOM   4164  CA  LYS A 271      51.914  63.331  31.632  1.00  0.00           C0.      0
ATOM   4165  HA  LYS A 271      51.693  63.303  30.565  1.00  0.00           H0.      0
ATOM   4166  CB  LYS A 271      51.500  64.695  32.209  1.00  0.00           C0.      0
ATOM   4167  HB2 LYS A 271      50.444  64.883  32.015  1.00  0.00           H0.      0
ATOM   4168  HB3 LYS A 271      51.544  64.668  33.298  1.00  0.00           H0.      0
ATOM   4169  CG  LYS A 271      52.202  65.902  31.605  1.00  0.00           C0.      0
ATOM   4170  HG2 LYS A 271      53.212  65.603  31.325  1.00  0.00           H0.      0
ATOM   4171  HG3 LYS A 271      51.748  66.086  30.631  1.00  0.00           H0.      0
ATOM   4172  CD  LYS A 271      52.214  67.218  32.458  1.00  0.00           C0.      0
ATOM   4173  HD2 LYS A 271      52.757  67.023  33.382  1.00  0.00           H0.      0
ATOM   4174  HD3 LYS A 271      52.851  67.962  31.979  1.00  0.00           H0.      0
ATOM   4175  CE  LYS A 271      50.837  67.801  32.881  1.00  0.00           C0.      0
ATOM   4176  HE2 LYS A 271      50.290  67.000  33.379  1.00  0.00           H0.      0
ATOM   4177  HE3 LYS A 271      51.100  68.638  33.527  1.00  0.00           H0.      0
ATOM   4178  NZ  LYS A 271      49.935  68.179  31.715  1.00  0.00           N0.      0
ATOM   4179  HZ1 LYS A 271      50.422  68.468  30.879  1.00  0.00           H0.      0
ATOM   4180  HZ2 LYS A 271      49.379  67.404  31.385  1.00  0.00           H0.      0
ATOM   4181  HZ3 LYS A 271      49.254  68.884  31.959  1.00  0.00           H0.      0
ATOM   4182  C   LYS A 271      53.379  63.014  31.835  1.00  0.00           C0.      0
ATOM   4183  O   LYS A 271      53.827  62.490  32.869  1.00  0.00           O0.      0
ATOM   4184  N   PRO A 272      54.269  63.151  30.852  1.00  0.00           N0.      0
ATOM   4185  CD  PRO A 272      53.897  63.377  29.446  1.00  0.00           C0.      0
ATOM   4186  HD2 PRO A 272      53.229  64.235  29.520  1.00  0.00           H0.      0
ATOM   4187  HD3 PRO A 272      53.366  62.538  28.997  1.00  0.00           H0.      0
ATOM   4188  CG  PRO A 272      55.155  63.758  28.703  1.00  0.00           C0.      0
ATOM   4189  HG2 PRO A 272      54.993  64.707  28.193  1.00  0.00           H0.      0
ATOM   4190  HG3 PRO A 272      55.261  63.013  27.915  1.00  0.00           H0.      0
ATOM   4191  CB  PRO A 272      56.369  63.680  29.655  1.00  0.00           C0.      0
ATOM   4192  HB2 PRO A 272      56.914  64.616  29.777  1.00  0.00           H0.      0
ATOM   4193  HB3 PRO A 272      57.112  62.951  29.333  1.00  0.00           H0.      0
ATOM   4194  CA  PRO A 272      55.756  63.305  30.989  1.00  0.00           C0.      0
ATOM   4195  HA  PRO A 272      56.143  62.306  31.188  1.00  0.00           H0.      0
ATOM   4196  C   PRO A 272      56.069  64.234  32.140  1.00  0.00           C0.      0
ATOM   4197  O   PRO A 272      55.377  65.209  32.465  1.00  0.00           O0.      0
ATOM   4198  N   TYR A 273      57.189  63.860  32.798  1.00  0.00           N0.      0
ATOM   4199  H   TYR A 273      57.778  63.221  32.283  1.00  0.00           H0.      0
ATOM   4200  CA  TYR A 273      57.708  64.438  34.073  1.00  0.00           C0.      0
ATOM   4201  HA  TYR A 273      57.281  65.421  34.275  1.00  0.00           H0.      0
ATOM   4202  CB  TYR A 273      57.246  63.445  35.200  1.00  0.00           C0.      0
ATOM   4203  HB2 TYR A 273      56.243  63.745  35.503  1.00  0.00           H0.      0
ATOM   4204  HB3 TYR A 273      57.045  62.438  34.834  1.00  0.00           H0.      0
ATOM   4205  CG  TYR A 273      58.122  63.493  36.457  1.00  0.00           C0.      0
ATOM   4206  CD1 TYR A 273      57.941  64.525  37.386  1.00  0.00           C0.      0
ATOM   4207  HD1 TYR A 273      57.145  65.231  37.204  1.00  0.00           H0.      0
ATOM   4208  CE1 TYR A 273      58.785  64.596  38.515  1.00  0.00           C0.      0
ATOM   4209  HE1 TYR A 273      58.703  65.371  39.262  1.00  0.00           H0.      0
ATOM   4210  CZ  TYR A 273      59.733  63.597  38.717  1.00  0.00           C0.      0
ATOM   4211  OH  TYR A 273      60.423  63.713  39.862  1.00  0.00           O0.      0
ATOM   4212  HH  TYR A 273      61.260  63.250  39.783  1.00  0.00           H0.      0
ATOM   4213  CE2 TYR A 273      59.972  62.613  37.753  1.00  0.00           C0.      0
ATOM   4214  HE2 TYR A 273      60.780  61.921  37.942  1.00  0.00           H0.      0
ATOM   4215  CD2 TYR A 273      59.160  62.536  36.626  1.00  0.00           C0.      0
ATOM   4216  HD2 TYR A 273      59.250  61.757  35.884  1.00  0.00           H0.      0
ATOM   4217  C   TYR A 273      59.283  64.671  34.066  1.00  0.00           C0.      0
ATOM   4218  O   TYR A 273      60.087  63.772  33.818  1.00  0.00           O0.      0
ATOM   4219  N   ARG A 274      59.651  65.823  34.604  1.00  0.00           N0.      0
ATOM   4220  H   ARG A 274      58.871  66.357  34.958  1.00  0.00           H0.      0
ATOM   4221  CA  ARG A 274      61.000  66.272  34.970  1.00  0.00           C0.      0
ATOM   4222  HA  ARG A 274      61.688  65.433  35.066  1.00  0.00           H0.      0
ATOM   4223  CB  ARG A 274      61.603  67.182  33.864  1.00  0.00           C0.      0
ATOM   4224  HB2 ARG A 274      60.882  67.997  33.808  1.00  0.00           H0.      0
ATOM   4225  HB3 ARG A 274      62.513  67.638  34.254  1.00  0.00           H0.      0
ATOM   4226  CG  ARG A 274      61.775  66.504  32.488  1.00  0.00           C0.      0
ATOM   4227  HG2 ARG A 274      60.846  66.050  32.145  1.00  0.00           H0.      0
ATOM   4228  HG3 ARG A 274      62.193  67.313  31.889  1.00  0.00           H0.      0
ATOM   4229  CD  ARG A 274      62.845  65.368  32.483  1.00  0.00           C0.      0
ATOM   4230  HD2 ARG A 274      62.472  64.649  33.213  1.00  0.00           H0.      0
ATOM   4231  HD3 ARG A 274      62.892  64.844  31.529  1.00  0.00           H0.      0
ATOM   4232  NE  ARG A 274      64.210  65.702  32.958  1.00  0.00           N0.      0
ATOM   4233  HE  ARG A 274      64.484  66.624  32.651  1.00  0.00           H0.      0
ATOM   4234  CZ  ARG A 274      64.984  65.047  33.806  1.00  0.00           C0.      0
ATOM   4235  NH1 ARG A 274      64.691  63.909  34.448  1.00  0.00           N0.      0
ATOM   4236 HH11 ARG A 274      63.747  63.573  34.320  1.00  0.00           H0.      0
ATOM   4237 HH12 ARG A 274      65.347  63.464  35.074  1.00  0.00           H0.      0
ATOM   4238  NH2 ARG A 274      66.166  65.478  34.055  1.00  0.00           N0.      0
ATOM   4239 HH21 ARG A 274      66.409  66.429  33.817  1.00  0.00           H0.      0
ATOM   4240 HH22 ARG A 274      66.659  65.084  34.843  1.00  0.00           H0.      0
ATOM   4241  C   ARG A 274      60.947  66.958  36.353  1.00  0.00           C0.      0
ATOM   4242  O   ARG A 274      59.938  67.612  36.753  1.00  0.00           O0.      0
ATOM   4243  N   PRO A 275      62.042  66.878  37.085  1.00  0.00           N0.      0
ATOM   4244  CD  PRO A 275      63.158  65.939  36.879  1.00  0.00           C0.      0
ATOM   4245  HD2 PRO A 275      63.774  66.383  36.098  1.00  0.00           H0.      0
ATOM   4246  HD3 PRO A 275      62.888  64.895  36.721  1.00  0.00           H0.      0
ATOM   4247  CG  PRO A 275      63.902  65.969  38.190  1.00  0.00           C0.      0
ATOM   4248  HG2 PRO A 275      64.979  65.803  38.176  1.00  0.00           H0.      0
ATOM   4249  HG3 PRO A 275      63.444  65.279  38.899  1.00  0.00           H0.      0
ATOM   4250  CB  PRO A 275      63.676  67.368  38.590  1.00  0.00           C0.      0
ATOM   4251  HB2 PRO A 275      64.285  68.089  38.044  1.00  0.00           H0.      0
ATOM   4252  HB3 PRO A 275      63.907  67.562  39.638  1.00  0.00           H0.      0
ATOM   4253  CA  PRO A 275      62.198  67.565  38.348  1.00  0.00           C0.      0
ATOM   4254  HA  PRO A 275      61.689  67.109  39.197  1.00  0.00           H0.      0
ATOM   4255  C   PRO A 275      61.888  69.063  38.279  1.00  0.00           C0.      0
ATOM   4256  O   PRO A 275      62.321  69.754  37.389  1.00  0.00           O0.      0
ATOM   4257  N   GLY A 276      61.278  69.558  39.317  1.00  0.00           N0.      0
ATOM   4258  H   GLY A 276      60.854  68.919  39.975  1.00  0.00           H0.      0
ATOM   4259  CA  GLY A 276      61.043  70.993  39.544  1.00  0.00           C0.      0
ATOM   4260  HA2 GLY A 276      60.722  71.088  40.581  1.00  0.00           H0.      0
ATOM   4261  HA3 GLY A 276      61.923  71.634  39.489  1.00  0.00           H0.      0
ATOM   4262  C   GLY A 276      60.082  71.559  38.535  1.00  0.00           C0.      0
ATOM   4263  O   GLY A 276      60.218  72.706  38.196  1.00  0.00           O0.      0
ATOM   4264  N   GLN A 277      59.201  70.823  37.910  1.00  0.00           N0.      0
ATOM   4265  H   GLN A 277      59.164  69.833  38.103  1.00  0.00           H0.      0
ATOM   4266  CA  GLN A 277      58.256  71.338  36.959  1.00  0.00           C0.      0
ATOM   4267  HA  GLN A 277      58.635  72.061  36.237  1.00  0.00           H0.      0
ATOM   4268  CB  GLN A 277      57.796  70.111  36.064  1.00  0.00           C0.      0
ATOM   4269  HB2 GLN A 277      57.380  70.610  35.189  1.00  0.00           H0.      0
ATOM   4270  HB3 GLN A 277      58.732  69.586  35.873  1.00  0.00           H0.      0
ATOM   4271  CG  GLN A 277      56.801  69.165  36.743  1.00  0.00           C0.      0
ATOM   4272  HG2 GLN A 277      57.105  68.753  37.705  1.00  0.00           H0.      0
ATOM   4273  HG3 GLN A 277      55.838  69.622  36.973  1.00  0.00           H0.      0
ATOM   4274  CD  GLN A 277      56.599  67.874  35.946  1.00  0.00           C0.      0
ATOM   4275  OE1 GLN A 277      57.329  67.532  34.985  1.00  0.00           O0.      0
ATOM   4276  NE2 GLN A 277      55.505  67.209  36.192  1.00  0.00           N0.      0
ATOM   4277 HE21 GLN A 277      55.048  66.506  35.628  1.00  0.00           H0.      0
ATOM   4278 HE22 GLN A 277      55.022  67.749  36.896  1.00  0.00           H0.      0
ATOM   4279  C   GLN A 277      57.021  71.995  37.729  1.00  0.00           C0.      0
ATOM   4280  O   GLN A 277      56.842  71.580  38.860  1.00  0.00           O0.      0
ATOM   4281  N   ALA A 278      56.318  72.949  37.121  1.00  0.00           N0.      0
ATOM   4282  H   ALA A 278      56.658  73.235  36.215  1.00  0.00           H0.      0
ATOM   4283  CA  ALA A 278      55.193  73.578  37.824  1.00  0.00           C0.      0
ATOM   4284  HA  ALA A 278      55.558  74.017  38.753  1.00  0.00           H0.      0
ATOM   4285  CB  ALA A 278      54.856  74.855  37.032  1.00  0.00           C0.      0
ATOM   4286  HB1 ALA A 278      55.663  75.587  37.077  1.00  0.00           H0.      0
ATOM   4287  HB2 ALA A 278      54.710  74.485  36.017  1.00  0.00           H0.      0
ATOM   4288  HB3 ALA A 278      54.002  75.257  37.576  1.00  0.00           H0.      0
ATOM   4289  C   ALA A 278      54.025  72.634  38.129  1.00  0.00           C0.      0
ATOM   4290  O   ALA A 278      53.548  72.623  39.273  1.00  0.00           O0.      0
ATOM   4291  N   TYR A 279      53.696  71.685  37.188  1.00  0.00           N0.      0
ATOM   4292  H   TYR A 279      54.218  71.747  36.325  1.00  0.00           H0.      0
ATOM   4293  CA  TYR A 279      52.685  70.624  37.369  1.00  0.00           C0.      0
ATOM   4294  HA  TYR A 279      51.744  71.117  37.612  1.00  0.00           H0.      0
ATOM   4295  CB  TYR A 279      52.437  69.975  35.992  1.00  0.00           C0.      0
ATOM   4296  HB2 TYR A 279      52.347  70.737  35.217  1.00  0.00           H0.      0
ATOM   4297  HB3 TYR A 279      53.384  69.451  35.859  1.00  0.00           H0.      0
ATOM   4298  CG  TYR A 279      51.296  68.959  35.996  1.00  0.00           C0.      0
ATOM   4299  CD1 TYR A 279      51.526  67.589  36.104  1.00  0.00           C0.      0
ATOM   4300  HD1 TYR A 279      52.538  67.219  36.175  1.00  0.00           H0.      0
ATOM   4301  CE1 TYR A 279      50.423  66.726  36.150  1.00  0.00           C0.      0
ATOM   4302  HE1 TYR A 279      50.625  65.682  36.336  1.00  0.00           H0.      0
ATOM   4303  CZ  TYR A 279      49.098  67.304  35.987  1.00  0.00           C0.      0
ATOM   4304  OH  TYR A 279      48.067  66.423  35.973  1.00  0.00           O0.      0
ATOM   4305  HH  TYR A 279      48.293  65.792  36.660  1.00  0.00           H0.      0
ATOM   4306  CE2 TYR A 279      48.898  68.678  35.915  1.00  0.00           C0.      0
ATOM   4307  HE2 TYR A 279      47.866  68.991  35.854  1.00  0.00           H0.      0
ATOM   4308  CD2 TYR A 279      50.025  69.510  35.791  1.00  0.00           C0.      0
ATOM   4309  HD2 TYR A 279      49.828  70.572  35.776  1.00  0.00           H0.      0
ATOM   4310  C   TYR A 279      53.118  69.419  38.358  1.00  0.00           C0.      0
ATOM   4311  O   TYR A 279      53.979  68.581  37.987  1.00  0.00           O0.      0
ATOM   4312  N   VAL A 280      52.628  69.409  39.628  1.00  0.00           N0.      0
ATOM   4313  H   VAL A 280      51.890  70.069  39.827  1.00  0.00           H0.      0
ATOM   4314  CA  VAL A 280      53.058  68.409  40.634  1.00  0.00           C0.      0
ATOM   4315  HA  VAL A 280      53.984  67.917  40.338  1.00  0.00           H0.      0
ATOM   4316  CB  VAL A 280      53.434  69.135  41.966  1.00  0.00           C0.      0
ATOM   4317  HB  VAL A 280      52.701  69.895  42.238  1.00  0.00           H0.      0
ATOM   4318  CG1 VAL A 280      53.544  68.216  43.176  1.00  0.00           C0.      0
ATOM   4319 HG11 VAL A 280      53.867  68.770  44.058  1.00  0.00           H0.      0
ATOM   4320 HG12 VAL A 280      52.593  67.738  43.411  1.00  0.00           H0.      0
ATOM   4321 HG13 VAL A 280      54.285  67.435  43.006  1.00  0.00           H0.      0
ATOM   4322  CG2 VAL A 280      54.793  69.988  41.948  1.00  0.00           C0.      0
ATOM   4323 HG21 VAL A 280      55.495  69.362  41.397  1.00  0.00           H0.      0
ATOM   4324 HG22 VAL A 280      54.707  70.936  41.416  1.00  0.00           H0.      0
ATOM   4325 HG23 VAL A 280      55.044  70.120  43.000  1.00  0.00           H0.      0
ATOM   4326  C   VAL A 280      52.036  67.334  40.699  1.00  0.00           C0.      0
ATOM   4327  O   VAL A 280      50.894  67.601  40.985  1.00  0.00           O0.      0
ATOM   4328  N   PRO A 281      52.267  66.072  40.259  1.00  0.00           N0.      0
ATOM   4329  CD  PRO A 281      53.564  65.538  39.805  1.00  0.00           C0.      0
ATOM   4330  HD2 PRO A 281      54.422  65.654  40.467  1.00  0.00           H0.      0
ATOM   4331  HD3 PRO A 281      53.896  65.952  38.853  1.00  0.00           H0.      0
ATOM   4332  CG  PRO A 281      53.272  64.065  39.635  1.00  0.00           C0.      0
ATOM   4333  HG2 PRO A 281      53.430  63.532  40.573  1.00  0.00           H0.      0
ATOM   4334  HG3 PRO A 281      54.023  63.574  39.015  1.00  0.00           H0.      0
ATOM   4335  CB  PRO A 281      51.874  63.954  39.134  1.00  0.00           C0.      0
ATOM   4336  HB2 PRO A 281      51.543  62.976  39.482  1.00  0.00           H0.      0
ATOM   4337  HB3 PRO A 281      51.790  64.080  38.055  1.00  0.00           H0.      0
ATOM   4338  CA  PRO A 281      51.227  65.087  39.923  1.00  0.00           C0.      0
ATOM   4339  HA  PRO A 281      50.598  65.570  39.175  1.00  0.00           H0.      0
ATOM   4340  C   PRO A 281      50.481  64.534  41.146  1.00  0.00           C0.      0
ATOM   4341  O   PRO A 281      50.863  64.754  42.266  1.00  0.00           O0.      0
ATOM   4342  N   CYS A 282      49.330  63.875  40.939  1.00  0.00           N0.      0
ATOM   4343  H   CYS A 282      49.055  63.697  39.984  1.00  0.00           H0.      0
ATOM   4344  CA  CYS A 282      48.578  63.197  41.988  1.00  0.00           C0.      0
ATOM   4345  HA  CYS A 282      48.776  63.618  42.973  1.00  0.00           H0.      0
ATOM   4346  CB  CYS A 282      47.101  63.161  41.682  1.00  0.00           C0.      0
ATOM   4347  HB2 CYS A 282      46.648  64.134  41.492  1.00  0.00           H0.      0
ATOM   4348  HB3 CYS A 282      46.920  62.670  40.725  1.00  0.00           H0.      0
ATOM   4349  SG  CYS A 282      46.098  62.368  42.997  1.00  0.00           S0.      0
ATOM   4350  HG  CYS A 282      45.034  62.254  42.197  1.00  0.00           H0.      0
ATOM   4351  C   CYS A 282      49.181  61.756  42.077  1.00  0.00           C0.      0
ATOM   4352  O   CYS A 282      49.254  61.242  43.154  1.00  0.00           O0.      0
ATOM   4353  N   TYR A 283      49.541  61.140  40.928  1.00  0.00           N0.      0
ATOM   4354  H   TYR A 283      49.237  61.590  40.076  1.00  0.00           H0.      0
ATOM   4355  CA  TYR A 283      50.039  59.762  40.756  1.00  0.00           C0.      0
ATOM   4356  HA  TYR A 283      50.191  59.233  41.697  1.00  0.00           H0.      0
ATOM   4357  CB  TYR A 283      48.931  58.863  40.067  1.00  0.00           C0.      0
ATOM   4358  HB2 TYR A 283      48.997  59.195  39.031  1.00  0.00           H0.      0
ATOM   4359  HB3 TYR A 283      49.258  57.829  39.953  1.00  0.00           H0.      0
ATOM   4360  CG  TYR A 283      47.579  58.973  40.636  1.00  0.00           C0.      0
ATOM   4361  CD1 TYR A 283      46.685  59.933  40.215  1.00  0.00           C0.      0
ATOM   4362  HD1 TYR A 283      47.039  60.517  39.379  1.00  0.00           H0.      0
ATOM   4363  CE1 TYR A 283      45.355  60.015  40.637  1.00  0.00           C0.      0
ATOM   4364  HE1 TYR A 283      44.651  60.635  40.102  1.00  0.00           H0.      0
ATOM   4365  CZ  TYR A 283      44.903  59.068  41.619  1.00  0.00           C0.      0
ATOM   4366  OH  TYR A 283      43.654  59.099  42.115  1.00  0.00           O0.      0
ATOM   4367  HH  TYR A 283      43.129  59.693  41.573  1.00  0.00           H0.      0
ATOM   4368  CE2 TYR A 283      45.827  58.113  42.183  1.00  0.00           C0.      0
ATOM   4369  HE2 TYR A 283      45.500  57.393  42.919  1.00  0.00           H0.      0
ATOM   4370  CD2 TYR A 283      47.139  58.069  41.647  1.00  0.00           C0.      0
ATOM   4371  HD2 TYR A 283      47.869  57.404  42.083  1.00  0.00           H0.      0
ATOM   4372  C   TYR A 283      51.339  59.829  39.977  1.00  0.00           C0.      0
ATOM   4373  O   TYR A 283      51.282  60.314  38.822  1.00  0.00           O0.      0
ATOM   4374  N   PHE A 284      52.346  59.101  40.366  1.00  0.00           N0.      0
ATOM   4375  H   PHE A 284      52.386  58.832  41.338  1.00  0.00           H0.      0
ATOM   4376  CA  PHE A 284      53.465  58.657  39.481  1.00  0.00           C0.      0
ATOM   4377  HA  PHE A 284      53.581  59.333  38.634  1.00  0.00           H0.      0
ATOM   4378  CB  PHE A 284      54.841  58.630  40.204  1.00  0.00           C0.      0
ATOM   4379  HB2 PHE A 284      54.713  57.909  41.012  1.00  0.00           H0.      0
ATOM   4380  HB3 PHE A 284      55.556  58.199  39.504  1.00  0.00           H0.      0
ATOM   4381  CG  PHE A 284      55.260  59.952  40.768  1.00  0.00           C0.      0
ATOM   4382  CD1 PHE A 284      54.899  60.243  42.040  1.00  0.00           C0.      0
ATOM   4383  HD1 PHE A 284      54.424  59.529  42.697  1.00  0.00           H0.      0
ATOM   4384  CE1 PHE A 284      55.295  61.456  42.566  1.00  0.00           C0.      0
ATOM   4385  HE1 PHE A 284      55.150  61.581  43.629  1.00  0.00           H0.      0
ATOM   4386  CZ  PHE A 284      55.827  62.541  41.756  1.00  0.00           C0.      0
ATOM   4387  HZ  PHE A 284      56.173  63.462  42.203  1.00  0.00           H0.      0
ATOM   4388  CE2 PHE A 284      56.109  62.252  40.402  1.00  0.00           C0.      0
ATOM   4389  HE2 PHE A 284      56.696  62.882  39.749  1.00  0.00           H0.      0
ATOM   4390  CD2 PHE A 284      55.808  60.939  39.874  1.00  0.00           C0.      0
ATOM   4391  HD2 PHE A 284      56.140  60.682  38.879  1.00  0.00           H0.      0
ATOM   4392  C   PHE A 284      53.254  57.238  38.929  1.00  0.00           C0.      0
ATOM   4393  O   PHE A 284      53.143  56.291  39.710  1.00  0.00           O0.      0
ATOM   4394  N   ILE A 285      53.328  57.087  37.630  1.00  0.00           N0.      0
ATOM   4395  H   ILE A 285      53.588  57.837  37.006  1.00  0.00           H0.      0
ATOM   4396  CA  ILE A 285      52.997  55.862  36.861  1.00  0.00           C0.      0
ATOM   4397  HA  ILE A 285      52.525  55.092  37.471  1.00  0.00           H0.      0
ATOM   4398  CB  ILE A 285      51.903  55.922  35.754  1.00  0.00           C0.      0
ATOM   4399  HB  ILE A 285      52.384  56.559  35.012  1.00  0.00           H0.      0
ATOM   4400  CG2 ILE A 285      51.644  54.630  35.110  1.00  0.00           C0.      0
ATOM   4401 HG21 ILE A 285      50.985  54.853  34.271  1.00  0.00           H0.      0
ATOM   4402 HG22 ILE A 285      52.583  54.124  34.885  1.00  0.00           H0.      0
ATOM   4403 HG23 ILE A 285      51.202  53.931  35.820  1.00  0.00           H0.      0
ATOM   4404  CG1 ILE A 285      50.551  56.534  36.213  1.00  0.00           C0.      0
ATOM   4405 HG12 ILE A 285      49.726  56.136  35.622  1.00  0.00           H0.      0
ATOM   4406 HG13 ILE A 285      50.328  56.202  37.227  1.00  0.00           H0.      0
ATOM   4407  CD1 ILE A 285      50.547  58.109  36.048  1.00  0.00           C0.      0
ATOM   4408 HD11 ILE A 285      51.237  58.560  36.761  1.00  0.00           H0.      0
ATOM   4409 HD12 ILE A 285      50.902  58.309  35.038  1.00  0.00           H0.      0
ATOM   4410 HD13 ILE A 285      49.560  58.569  36.086  1.00  0.00           H0.      0
ATOM   4411  C   ILE A 285      54.310  55.319  36.410  1.00  0.00           C0.      0
ATOM   4412  O   ILE A 285      54.893  55.758  35.415  1.00  0.00           O0.      0
ATOM   4413  N   HID A 286      54.744  54.227  36.940  1.00  0.00           N0.      0
ATOM   4414  H   HID A 286      54.172  53.685  37.571  1.00  0.00           H0.      0
ATOM   4415  CA  HID A 286      55.938  53.554  36.480  1.00  0.00           C0.      0
ATOM   4416  HA  HID A 286      56.630  54.348  36.199  1.00  0.00           H0.      0
ATOM   4417  CB  HID A 286      56.582  52.883  37.714  1.00  0.00           C0.      0
ATOM   4418  HB2 HID A 286      55.750  52.284  38.084  1.00  0.00           H0.      0
ATOM   4419  HB3 HID A 286      57.314  52.149  37.376  1.00  0.00           H0.      0
ATOM   4420  CG  HID A 286      57.161  53.881  38.650  1.00  0.00           C0.      0
ATOM   4421  ND1 HID A 286      58.479  54.289  38.669  1.00  0.00           N0.      0
ATOM   4422  HD1 HID A 286      59.230  53.893  38.122  1.00  0.00           H0.      0
ATOM   4423  CE1 HID A 286      58.579  55.286  39.635  1.00  0.00           C0.      0
ATOM   4424  HE1 HID A 286      59.514  55.791  39.827  1.00  0.00           H0.      0
ATOM   4425  NE2 HID A 286      57.363  55.642  40.063  1.00  0.00           N0.      0
ATOM   4426  CD2 HID A 286      56.481  54.714  39.500  1.00  0.00           C0.      0
ATOM   4427  HD2 HID A 286      55.410  54.708  39.636  1.00  0.00           H0.      0
ATOM   4428  C   HID A 286      55.718  52.651  35.273  1.00  0.00           C0.      0
ATOM   4429  O   HID A 286      54.791  51.778  35.288  1.00  0.00           O0.      0
ATOM   4430  N   VAL A 287      56.492  52.836  34.198  1.00  0.00           N0.      0
ATOM   4431  H   VAL A 287      57.022  53.695  34.240  1.00  0.00           H0.      0
ATOM   4432  CA  VAL A 287      56.321  52.145  32.918  1.00  0.00           C0.      0
ATOM   4433  HA  VAL A 287      55.546  51.379  32.876  1.00  0.00           H0.      0
ATOM   4434  CB  VAL A 287      55.953  53.125  31.884  1.00  0.00           C0.      0
ATOM   4435  HB  VAL A 287      56.861  53.714  31.752  1.00  0.00           H0.      0
ATOM   4436  CG1 VAL A 287      55.515  52.442  30.516  1.00  0.00           C0.      0
ATOM   4437 HG11 VAL A 287      55.315  53.260  29.824  1.00  0.00           H0.      0
ATOM   4438 HG12 VAL A 287      56.237  51.756  30.073  1.00  0.00           H0.      0
ATOM   4439 HG13 VAL A 287      54.684  51.848  30.896  1.00  0.00           H0.      0
ATOM   4440  CG2 VAL A 287      54.847  54.069  32.296  1.00  0.00           C0.      0
ATOM   4441 HG21 VAL A 287      54.537  54.736  31.491  1.00  0.00           H0.      0
ATOM   4442 HG22 VAL A 287      54.014  53.437  32.604  1.00  0.00           H0.      0
ATOM   4443 HG23 VAL A 287      55.151  54.725  33.112  1.00  0.00           H0.      0
ATOM   4444  C   VAL A 287      57.560  51.279  32.622  1.00  0.00           C0.      0
ATOM   4445  O   VAL A 287      58.571  51.816  32.248  1.00  0.00           O0.      0
ATOM   4446  N   LEU A 288      57.429  49.922  32.822  1.00  0.00           N0.      0
ATOM   4447  H   LEU A 288      56.542  49.599  33.179  1.00  0.00           H0.      0
ATOM   4448  CA  LEU A 288      58.630  49.046  32.828  1.00  0.00           C0.      0
ATOM   4449  HA  LEU A 288      59.616  49.469  32.636  1.00  0.00           H0.      0
ATOM   4450  CB  LEU A 288      58.693  48.403  34.217  1.00  0.00           C0.      0
ATOM   4451  HB2 LEU A 288      57.658  48.239  34.520  1.00  0.00           H0.      0
ATOM   4452  HB3 LEU A 288      59.313  47.507  34.202  1.00  0.00           H0.      0
ATOM   4453  CG  LEU A 288      59.179  49.398  35.323  1.00  0.00           C0.      0
ATOM   4454  HG  LEU A 288      59.379  50.385  34.907  1.00  0.00           H0.      0
ATOM   4455  CD1 LEU A 288      58.258  49.556  36.536  1.00  0.00           C0.      0
ATOM   4456 HD11 LEU A 288      58.741  50.306  37.161  1.00  0.00           H0.      0
ATOM   4457 HD12 LEU A 288      57.276  49.973  36.311  1.00  0.00           H0.      0
ATOM   4458 HD13 LEU A 288      58.211  48.624  37.098  1.00  0.00           H0.      0
ATOM   4459  CD2 LEU A 288      60.426  48.701  35.914  1.00  0.00           C0.      0
ATOM   4460 HD21 LEU A 288      60.161  47.765  36.407  1.00  0.00           H0.      0
ATOM   4461 HD22 LEU A 288      61.130  48.518  35.103  1.00  0.00           H0.      0
ATOM   4462 HD23 LEU A 288      60.876  49.374  36.643  1.00  0.00           H0.      0
ATOM   4463  C   LEU A 288      58.598  47.956  31.728  1.00  0.00           C0.      0
ATOM   4464  O   LEU A 288      57.552  47.418  31.341  1.00  0.00           O0.      0
ATOM   4465  N   LYS A 289      59.794  47.491  31.239  1.00  0.00           N0.      0
ATOM   4466  H   LYS A 289      60.612  48.003  31.538  1.00  0.00           H0.      0
ATOM   4467  CA  LYS A 289      59.904  46.385  30.248  1.00  0.00           C0.      0
ATOM   4468  HA  LYS A 289      58.964  45.836  30.312  1.00  0.00           H0.      0
ATOM   4469  CB  LYS A 289      60.087  46.956  28.821  1.00  0.00           C0.      0
ATOM   4470  HB2 LYS A 289      59.465  47.822  28.593  1.00  0.00           H0.      0
ATOM   4471  HB3 LYS A 289      61.163  47.086  28.707  1.00  0.00           H0.      0
ATOM   4472  CG  LYS A 289      59.786  45.758  27.859  1.00  0.00           C0.      0
ATOM   4473  HG2 LYS A 289      60.585  45.016  27.874  1.00  0.00           H0.      0
ATOM   4474  HG3 LYS A 289      58.881  45.234  28.168  1.00  0.00           H0.      0
ATOM   4475  CD  LYS A 289      59.558  46.234  26.371  1.00  0.00           C0.      0
ATOM   4476  HD2 LYS A 289      59.094  45.413  25.826  1.00  0.00           H0.      0
ATOM   4477  HD3 LYS A 289      58.890  47.083  26.515  1.00  0.00           H0.      0
ATOM   4478  CE  LYS A 289      60.745  46.719  25.528  1.00  0.00           C0.      0
ATOM   4479  HE2 LYS A 289      60.391  47.167  24.600  1.00  0.00           H0.      0
ATOM   4480  HE3 LYS A 289      61.080  47.568  26.124  1.00  0.00           H0.      0
ATOM   4481  NZ  LYS A 289      61.649  45.619  25.159  1.00  0.00           N0.      0
ATOM   4482  HZ1 LYS A 289      61.059  44.866  24.834  1.00  0.00           H0.      0
ATOM   4483  HZ2 LYS A 289      62.243  45.964  24.419  1.00  0.00           H0.      0
ATOM   4484  HZ3 LYS A 289      62.190  45.330  25.962  1.00  0.00           H0.      0
ATOM   4485  C   LYS A 289      60.959  45.309  30.589  1.00  0.00           C0.      0
ATOM   4486  O   LYS A 289      62.126  45.658  30.810  1.00  0.00           O0.      0
ATOM   4487  N   LYS A 290      60.521  44.056  30.575  1.00  0.00           N0.      0
ATOM   4488  H   LYS A 290      59.561  43.987  30.267  1.00  0.00           H0.      0
ATOM   4489  CA  LYS A 290      61.290  42.839  30.935  1.00  0.00           C0.      0
ATOM   4490  HA  LYS A 290      61.699  42.997  31.932  1.00  0.00           H0.      0
ATOM   4491  CB  LYS A 290      60.403  41.632  31.169  1.00  0.00           C0.      0
ATOM   4492  HB2 LYS A 290      59.529  41.853  31.781  1.00  0.00           H0.      0
ATOM   4493  HB3 LYS A 290      59.822  41.439  30.268  1.00  0.00           H0.      0
ATOM   4494  CG  LYS A 290      61.112  40.445  31.791  1.00  0.00           C0.      0
ATOM   4495  HG2 LYS A 290      61.492  39.791  31.006  1.00  0.00           H0.      0
ATOM   4496  HG3 LYS A 290      61.888  40.776  32.482  1.00  0.00           H0.      0
ATOM   4497  CD  LYS A 290      60.084  39.526  32.525  1.00  0.00           C0.      0
ATOM   4498  HD2 LYS A 290      59.379  40.111  33.115  1.00  0.00           H0.      0
ATOM   4499  HD3 LYS A 290      59.530  38.912  31.814  1.00  0.00           H0.      0
ATOM   4500  CE  LYS A 290      60.819  38.742  33.655  1.00  0.00           C0.      0
ATOM   4501  HE2 LYS A 290      61.674  38.256  33.184  1.00  0.00           H0.      0
ATOM   4502  HE3 LYS A 290      61.219  39.444  34.386  1.00  0.00           H0.      0
ATOM   4503  NZ  LYS A 290      59.925  37.755  34.328  1.00  0.00           N0.      0
ATOM   4504  HZ1 LYS A 290      59.194  38.202  34.863  1.00  0.00           H0.      0
ATOM   4505  HZ2 LYS A 290      59.473  37.132  33.674  1.00  0.00           H0.      0
ATOM   4506  HZ3 LYS A 290      60.494  37.142  34.895  1.00  0.00           H0.      0
ATOM   4507  C   LYS A 290      62.536  42.594  29.922  1.00  0.00           C0.      0
ATOM   4508  O   LYS A 290      62.376  42.807  28.734  1.00  0.00           O0.      0
ATOM   4509  N   THR A 291      63.671  42.169  30.388  1.00  0.00           N0.      0
ATOM   4510  H   THR A 291      63.780  42.264  31.388  1.00  0.00           H0.      0
ATOM   4511  CA  THR A 291      64.688  41.481  29.603  1.00  0.00           C0.      0
ATOM   4512  HA  THR A 291      65.098  42.125  28.825  1.00  0.00           H0.      0
ATOM   4513  CB  THR A 291      65.893  41.114  30.555  1.00  0.00           C0.      0
ATOM   4514  HB  THR A 291      66.603  40.424  30.099  1.00  0.00           H0.      0
ATOM   4515  CG2 THR A 291      66.667  42.399  30.679  1.00  0.00           C0.      0
ATOM   4516 HG21 THR A 291      66.147  43.160  31.260  1.00  0.00           H0.      0
ATOM   4517 HG22 THR A 291      67.505  42.174  31.339  1.00  0.00           H0.      0
ATOM   4518 HG23 THR A 291      66.996  42.703  29.685  1.00  0.00           H0.      0
ATOM   4519  OG1 THR A 291      65.388  40.640  31.699  1.00  0.00           O0.      0
ATOM   4520  HG1 THR A 291      65.754  41.118  32.447  1.00  0.00           H0.      0
ATOM   4521  C   THR A 291      64.197  40.142  28.861  1.00  0.00           C0.      0
ATOM   4522  O   THR A 291      63.036  39.744  29.113  1.00  0.00           O0.      0
ATOM   4523  N   GLY A 292      65.016  39.532  28.042  1.00  0.00           N0.      0
ATOM   4524  H   GLY A 292      65.968  39.859  27.948  1.00  0.00           H0.      0
ATOM   4525  CA  GLY A 292      64.777  38.247  27.452  1.00  0.00           C0.      0
ATOM   4526  HA2 GLY A 292      64.268  37.628  28.191  1.00  0.00           H0.      0
ATOM   4527  HA3 GLY A 292      64.178  38.326  26.544  1.00  0.00           H0.      0
ATOM   4528  C   GLY A 292      66.082  37.683  26.916  1.00  0.00           C0.      0
ATOM   4529  O   GLY A 292      66.926  37.219  27.628  1.00  0.00           O0.      0
ATOM   4530  OXT GLY A 292      66.285  37.909  25.703  1.00  0.00           O0.      0
ATOM   4531  CA' SAM A 293      41.439  49.742  40.197  1.00  0.00           C0.      0
ATOM   4532  CB  SAM A 293      41.543  49.906  41.712  1.00  0.00           C0.      0
ATOM   4533  CG  SAM A 293      41.069  48.596  42.372  1.00  0.00           C0.      0
ATOM   4534  SD  SAM A 293      40.622  48.726  44.196  1.00  0.00           S0.      0
ATOM   4535  C5' SAM A 293      42.165  47.984  44.945  1.00  0.00           C0.      0
ATOM   4536  C4' SAM A 293      42.137  46.448  45.180  1.00  0.00           C0.      0
ATOM   4537  O4' SAM A 293      43.453  46.077  45.583  1.00  0.00           O0.      0
ATOM   4538  C3' SAM A 293      41.106  45.909  46.274  1.00  0.00           C0.      0
ATOM   4539  O3' SAM A 293      40.034  45.158  45.652  1.00  0.00           O0.      0
ATOM   4540  C2' SAM A 293      42.064  45.123  47.220  1.00  0.00           C0.      0
ATOM   4541  O2' SAM A 293      41.487  43.866  47.739  1.00  0.00           O0.      0
ATOM   4542  C1' SAM A 293      43.276  44.850  46.308  1.00  0.00           C0.      0
ATOM   4543  OXT SAM A 293      41.764  51.859  39.016  1.00  0.00           O0.      0
ATOM   4544  N1  SAM A 293      47.092  41.339  47.148  1.00  0.00           N0.      0
ATOM   4545  C2  SAM A 293      46.167  41.450  46.186  1.00  0.00           C0.      0
[truncated: 6,254,513 more chars]
