# Supplementary material for: Computational Investigation of GNMT-Catalyzed Methyl Transfer Reaction: Integrating MD, QM, and ML Approaches
Source: J Comput Chem. Author manuscript; Available in PMC 2026 Jun 29. (PMC13312424; doi:10.1002/jcc.70434)
Supplement: SI-3 [file NIHMS2188582-supplement-SI-3.zip › MD-frame-pdbs/clustering-P1-12659.pdb]

ATOM      1  N   VAL A   1      76.034  46.477  59.159  1.00  0.00           N0.      0
ATOM      2  H1  VAL A   1      75.477  46.050  59.885  1.00  0.00           H0.      0
ATOM      3  H2  VAL A   1      76.542  47.207  59.637  1.00  0.00           H0.      0
ATOM      4  H3  VAL A   1      76.651  45.728  58.879  1.00  0.00           H0.      0
ATOM      5  CA  VAL A   1      75.226  46.916  58.003  1.00  0.00           C0.      0
ATOM      6  HA  VAL A   1      74.447  46.210  57.714  1.00  0.00           H0.      0
ATOM      7  CB  VAL A   1      74.376  48.182  58.385  1.00  0.00           C0.      0
ATOM      8  HB  VAL A   1      75.015  49.022  58.112  1.00  0.00           H0.      0
ATOM      9  CG1 VAL A   1      73.307  48.210  57.319  1.00  0.00           C0.      0
ATOM     10 HG11 VAL A   1      73.576  48.586  56.332  1.00  0.00           H0.      0
ATOM     11 HG12 VAL A   1      72.699  47.306  57.359  1.00  0.00           H0.      0
ATOM     12 HG13 VAL A   1      72.719  49.064  57.656  1.00  0.00           H0.      0
ATOM     13  CG2 VAL A   1      73.761  48.196  59.730  1.00  0.00           C0.      0
ATOM     14 HG21 VAL A   1      74.516  48.219  60.516  1.00  0.00           H0.      0
ATOM     15 HG22 VAL A   1      73.162  49.107  59.746  1.00  0.00           H0.      0
ATOM     16 HG23 VAL A   1      73.066  47.393  59.974  1.00  0.00           H0.      0
ATOM     17  C   VAL A   1      76.121  47.124  56.803  1.00  0.00           C0.      0
ATOM     18  O   VAL A   1      76.988  48.005  56.814  1.00  0.00           O0.      0
ATOM     19  N   ASP A   2      75.875  46.347  55.738  1.00  0.00           N0.      0
ATOM     20  H   ASP A   2      75.293  45.521  55.723  1.00  0.00           H0.      0
ATOM     21  CA  ASP A   2      76.586  46.626  54.390  1.00  0.00           C0.      0
ATOM     22  HA  ASP A   2      77.564  47.088  54.527  1.00  0.00           H0.      0
ATOM     23  CB  ASP A   2      76.859  45.195  53.798  1.00  0.00           C0.      0
ATOM     24  HB2 ASP A   2      77.509  45.229  52.923  1.00  0.00           H0.      0
ATOM     25  HB3 ASP A   2      77.391  44.648  54.576  1.00  0.00           H0.      0
ATOM     26  CG  ASP A   2      75.615  44.359  53.404  1.00  0.00           C0.      0
ATOM     27  OD1 ASP A   2      75.794  43.168  53.136  1.00  0.00           O0.      0
ATOM     28  OD2 ASP A   2      74.515  44.884  53.244  1.00  0.00           O0.      0
ATOM     29  C   ASP A   2      75.905  47.520  53.306  1.00  0.00           C0.      0
ATOM     30  O   ASP A   2      76.570  47.694  52.288  1.00  0.00           O0.      0
ATOM     31  N   SER A   3      74.716  48.103  53.576  1.00  0.00           N0.      0
ATOM     32  H   SER A   3      74.221  47.950  54.443  1.00  0.00           H0.      0
ATOM     33  CA  SER A   3      73.941  49.005  52.771  1.00  0.00           C0.      0
ATOM     34  HA  SER A   3      72.970  49.114  53.253  1.00  0.00           H0.      0
ATOM     35  CB  SER A   3      74.524  50.454  52.936  1.00  0.00           C0.      0
ATOM     36  HB2 SER A   3      75.566  50.526  52.622  1.00  0.00           H0.      0
ATOM     37  HB3 SER A   3      73.989  51.079  52.221  1.00  0.00           H0.      0
ATOM     38  OG  SER A   3      74.326  50.906  54.290  1.00  0.00           O0.      0
ATOM     39  HG  SER A   3      73.445  51.242  54.468  1.00  0.00           H0.      0
ATOM     40  C   SER A   3      73.651  48.496  51.337  1.00  0.00           C0.      0
ATOM     41  O   SER A   3      73.006  49.230  50.563  1.00  0.00           O0.      0
ATOM     42  N   VAL A   4      74.028  47.287  50.974  1.00  0.00           N0.      0
ATOM     43  H   VAL A   4      74.438  46.722  51.704  1.00  0.00           H0.      0
ATOM     44  CA  VAL A   4      73.627  46.567  49.691  1.00  0.00           C0.      0
ATOM     45  HA  VAL A   4      73.919  47.146  48.815  1.00  0.00           H0.      0
ATOM     46  CB  VAL A   4      74.429  45.260  49.440  1.00  0.00           C0.      0
ATOM     47  HB  VAL A   4      74.216  44.590  50.273  1.00  0.00           H0.      0
ATOM     48  CG1 VAL A   4      74.102  44.583  48.098  1.00  0.00           C0.      0
ATOM     49 HG11 VAL A   4      74.699  43.675  48.015  1.00  0.00           H0.      0
ATOM     50 HG12 VAL A   4      73.071  44.274  48.269  1.00  0.00           H0.      0
ATOM     51 HG13 VAL A   4      74.356  45.214  47.246  1.00  0.00           H0.      0
ATOM     52  CG2 VAL A   4      75.963  45.595  49.520  1.00  0.00           C0.      0
ATOM     53 HG21 VAL A   4      76.137  46.598  49.130  1.00  0.00           H0.      0
ATOM     54 HG22 VAL A   4      76.277  45.632  50.563  1.00  0.00           H0.      0
ATOM     55 HG23 VAL A   4      76.564  44.785  49.106  1.00  0.00           H0.      0
ATOM     56  C   VAL A   4      72.160  46.346  49.615  1.00  0.00           C0.      0
ATOM     57  O   VAL A   4      71.522  45.864  50.519  1.00  0.00           O0.      0
ATOM     58  N   TYR A   5      71.586  46.652  48.476  1.00  0.00           N0.      0
ATOM     59  H   TYR A   5      72.075  46.992  47.660  1.00  0.00           H0.      0
ATOM     60  CA  TYR A   5      70.124  46.543  48.294  1.00  0.00           C0.      0
ATOM     61  HA  TYR A   5      69.666  46.612  49.281  1.00  0.00           H0.      0
ATOM     62  CB  TYR A   5      69.468  47.572  47.345  1.00  0.00           C0.      0
ATOM     63  HB2 TYR A   5      69.474  48.498  47.921  1.00  0.00           H0.      0
ATOM     64  HB3 TYR A   5      70.188  47.767  46.549  1.00  0.00           H0.      0
ATOM     65  CG  TYR A   5      68.081  47.275  46.797  1.00  0.00           C0.      0
ATOM     66  CD1 TYR A   5      66.902  47.781  47.367  1.00  0.00           C0.      0
ATOM     67  HD1 TYR A   5      66.921  48.386  48.262  1.00  0.00           H0.      0
ATOM     68  CE1 TYR A   5      65.673  47.534  46.775  1.00  0.00           C0.      0
ATOM     69  HE1 TYR A   5      64.775  48.029  47.115  1.00  0.00           H0.      0
ATOM     70  CZ  TYR A   5      65.604  46.778  45.624  1.00  0.00           C0.      0
ATOM     71  OH  TYR A   5      64.365  46.523  45.096  1.00  0.00           O0.      0
ATOM     72  HH  TYR A   5      63.677  46.884  45.659  1.00  0.00           H0.      0
ATOM     73  CE2 TYR A   5      66.725  46.283  44.990  1.00  0.00           C0.      0
ATOM     74  HE2 TYR A   5      66.548  45.784  44.048  1.00  0.00           H0.      0
ATOM     75  CD2 TYR A   5      67.963  46.498  45.594  1.00  0.00           C0.      0
ATOM     76  HD2 TYR A   5      68.870  46.164  45.114  1.00  0.00           H0.      0
ATOM     77  C   TYR A   5      69.824  45.139  47.889  1.00  0.00           C0.      0
ATOM     78  O   TYR A   5      70.590  44.564  47.131  1.00  0.00           O0.      0
ATOM     79  N   ARG A   6      68.698  44.613  48.350  1.00  0.00           N0.      0
ATOM     80  H   ARG A   6      68.180  45.154  49.028  1.00  0.00           H0.      0
ATOM     81  CA  ARG A   6      68.229  43.267  48.141  1.00  0.00           C0.      0
ATOM     82  HA  ARG A   6      68.789  42.767  47.350  1.00  0.00           H0.      0
ATOM     83  CB  ARG A   6      68.496  42.497  49.459  1.00  0.00           C0.      0
ATOM     84  HB2 ARG A   6      68.130  42.949  50.381  1.00  0.00           H0.      0
ATOM     85  HB3 ARG A   6      67.968  41.565  49.262  1.00  0.00           H0.      0
ATOM     86  CG  ARG A   6      70.034  42.224  49.565  1.00  0.00           C0.      0
ATOM     87  HG2 ARG A   6      70.380  41.558  48.775  1.00  0.00           H0.      0
ATOM     88  HG3 ARG A   6      70.648  43.120  49.659  1.00  0.00           H0.      0
ATOM     89  CD  ARG A   6      70.333  41.408  50.905  1.00  0.00           C0.      0
ATOM     90  HD2 ARG A   6      69.974  41.995  51.751  1.00  0.00           H0.      0
ATOM     91  HD3 ARG A   6      69.734  40.501  50.827  1.00  0.00           H0.      0
ATOM     92  NE  ARG A   6      71.773  41.141  51.101  1.00  0.00           N0.      0
ATOM     93  HE  ARG A   6      72.182  40.308  50.703  1.00  0.00           H0.      0
ATOM     94  CZ  ARG A   6      72.631  42.010  51.539  1.00  0.00           C0.      0
ATOM     95  NH1 ARG A   6      73.888  41.619  51.462  1.00  0.00           N0.      0
ATOM     96 HH11 ARG A   6      74.180  40.763  51.013  1.00  0.00           H0.      0
ATOM     97 HH12 ARG A   6      74.611  42.182  51.888  1.00  0.00           H0.      0
ATOM     98  NH2 ARG A   6      72.363  43.157  52.126  1.00  0.00           N0.      0
ATOM     99 HH21 ARG A   6      71.521  43.679  51.930  1.00  0.00           H0.      0
ATOM    100 HH22 ARG A   6      73.081  43.701  52.582  1.00  0.00           H0.      0
ATOM    101  C   ARG A   6      66.751  43.230  47.867  1.00  0.00           C0.      0
ATOM    102  O   ARG A   6      66.008  43.844  48.703  1.00  0.00           O0.      0
ATOM    103  N   THR A   7      66.225  42.667  46.783  1.00  0.00           N0.      0
ATOM    104  H   THR A   7      66.868  42.270  46.114  1.00  0.00           H0.      0
ATOM    105  CA  THR A   7      64.833  42.232  46.583  1.00  0.00           C0.      0
ATOM    106  HA  THR A   7      64.239  43.133  46.737  1.00  0.00           H0.      0
ATOM    107  CB  THR A   7      64.569  41.642  45.158  1.00  0.00           C0.      0
ATOM    108  HB  THR A   7      64.865  42.266  44.315  1.00  0.00           H0.      0
ATOM    109  CG2 THR A   7      65.184  40.302  44.848  1.00  0.00           C0.      0
ATOM    110 HG21 THR A   7      66.273  40.289  44.840  1.00  0.00           H0.      0
ATOM    111 HG22 THR A   7      64.971  39.568  45.625  1.00  0.00           H0.      0
ATOM    112 HG23 THR A   7      64.768  39.879  43.933  1.00  0.00           H0.      0
ATOM    113  OG1 THR A   7      63.177  41.518  44.961  1.00  0.00           O0.      0
ATOM    114  HG1 THR A   7      62.854  40.628  45.119  1.00  0.00           H0.      0
ATOM    115  C   THR A   7      64.409  41.227  47.702  1.00  0.00           C0.      0
ATOM    116  O   THR A   7      65.278  40.475  48.230  1.00  0.00           O0.      0
ATOM    117  N   ARG A   8      63.147  41.278  48.213  1.00  0.00           N0.      0
ATOM    118  H   ARG A   8      62.425  41.719  47.661  1.00  0.00           H0.      0
ATOM    119  CA  ARG A   8      62.590  40.505  49.362  1.00  0.00           C0.      0
ATOM    120  HA  ARG A   8      63.173  40.721  50.257  1.00  0.00           H0.      0
ATOM    121  CB  ARG A   8      61.071  40.888  49.568  1.00  0.00           C0.      0
ATOM    122  HB2 ARG A   8      61.010  41.975  49.610  1.00  0.00           H0.      0
ATOM    123  HB3 ARG A   8      60.551  40.535  48.677  1.00  0.00           H0.      0
ATOM    124  CG  ARG A   8      60.640  40.241  50.946  1.00  0.00           C0.      0
ATOM    125  HG2 ARG A   8      60.573  39.163  50.797  1.00  0.00           H0.      0
ATOM    126  HG3 ARG A   8      61.330  40.543  51.734  1.00  0.00           H0.      0
ATOM    127  CD  ARG A   8      59.286  40.774  51.314  1.00  0.00           C0.      0
ATOM    128  HD2 ARG A   8      59.453  41.847  51.416  1.00  0.00           H0.      0
ATOM    129  HD3 ARG A   8      58.531  40.688  50.533  1.00  0.00           H0.      0
ATOM    130  NE  ARG A   8      58.669  40.255  52.566  1.00  0.00           N0.      0
ATOM    131  HE  ARG A   8      59.216  39.597  53.103  1.00  0.00           H0.      0
ATOM    132  CZ  ARG A   8      57.493  40.597  53.128  1.00  0.00           C0.      0
ATOM    133  NH1 ARG A   8      57.190  40.021  54.266  1.00  0.00           N0.      0
ATOM    134 HH11 ARG A   8      57.807  39.379  54.743  1.00  0.00           H0.      0
ATOM    135 HH12 ARG A   8      56.441  40.455  54.787  1.00  0.00           H0.      0
ATOM    136  NH2 ARG A   8      56.683  41.469  52.641  1.00  0.00           N0.      0
ATOM    137 HH21 ARG A   8      56.922  41.951  51.786  1.00  0.00           H0.      0
ATOM    138 HH22 ARG A   8      55.752  41.652  52.988  1.00  0.00           H0.      0
ATOM    139  C   ARG A   8      62.681  38.967  49.190  1.00  0.00           C0.      0
ATOM    140  O   ARG A   8      62.516  38.474  48.023  1.00  0.00           O0.      0
ATOM    141  N   SER A   9      62.960  38.281  50.289  1.00  0.00           N0.      0
ATOM    142  H   SER A   9      62.936  38.817  51.145  1.00  0.00           H0.      0
ATOM    143  CA  SER A   9      63.298  36.839  50.306  1.00  0.00           C0.      0
ATOM    144  HA  SER A   9      63.758  36.503  49.377  1.00  0.00           H0.      0
ATOM    145  CB  SER A   9      64.253  36.547  51.465  1.00  0.00           C0.      0
ATOM    146  HB2 SER A   9      63.606  36.682  52.332  1.00  0.00           H0.      0
ATOM    147  HB3 SER A   9      64.665  35.564  51.239  1.00  0.00           H0.      0
ATOM    148  OG  SER A   9      65.303  37.484  51.591  1.00  0.00           O0.      0
ATOM    149  HG  SER A   9      65.855  37.033  52.234  1.00  0.00           H0.      0
ATOM    150  C   SER A   9      62.053  35.836  50.346  1.00  0.00           C0.      0
ATOM    151  O   SER A   9      61.768  35.117  51.300  1.00  0.00           O0.      0
ATOM    152  N   LEU A  10      61.252  35.922  49.326  1.00  0.00           N0.      0
ATOM    153  H   LEU A  10      61.540  36.514  48.560  1.00  0.00           H0.      0
ATOM    154  CA  LEU A  10      59.972  35.182  49.076  1.00  0.00           C0.      0
ATOM    155  HA  LEU A  10      59.465  35.129  50.040  1.00  0.00           H0.      0
ATOM    156  CB  LEU A  10      59.082  36.032  48.142  1.00  0.00           C0.      0
ATOM    157  HB2 LEU A  10      59.586  36.029  47.176  1.00  0.00           H0.      0
ATOM    158  HB3 LEU A  10      58.116  35.540  48.026  1.00  0.00           H0.      0
ATOM    159  CG  LEU A  10      58.958  37.542  48.485  1.00  0.00           C0.      0
ATOM    160  HG  LEU A  10      59.885  38.034  48.778  1.00  0.00           H0.      0
ATOM    161  CD1 LEU A  10      58.494  38.334  47.253  1.00  0.00           C0.      0
ATOM    162 HD11 LEU A  10      57.584  37.954  46.788  1.00  0.00           H0.      0
ATOM    163 HD12 LEU A  10      58.359  39.375  47.548  1.00  0.00           H0.      0
ATOM    164 HD13 LEU A  10      59.248  38.207  46.476  1.00  0.00           H0.      0
ATOM    165  CD2 LEU A  10      57.908  37.711  49.511  1.00  0.00           C0.      0
ATOM    166 HD21 LEU A  10      57.757  38.744  49.825  1.00  0.00           H0.      0
ATOM    167 HD22 LEU A  10      56.986  37.380  49.033  1.00  0.00           H0.      0
ATOM    168 HD23 LEU A  10      58.134  37.111  50.392  1.00  0.00           H0.      0
ATOM    169  C   LEU A  10      60.222  33.794  48.532  1.00  0.00           C0.      0
ATOM    170  O   LEU A  10      61.133  33.623  47.728  1.00  0.00           O0.      0
ATOM    171  N   GLY A  11      59.349  32.785  48.696  1.00  0.00           N0.      0
ATOM    172  H   GLY A  11      58.443  33.021  49.075  1.00  0.00           H0.      0
ATOM    173  CA  GLY A  11      59.427  31.500  48.018  1.00  0.00           C0.      0
ATOM    174  HA2 GLY A  11      60.439  31.114  48.135  1.00  0.00           H0.      0
ATOM    175  HA3 GLY A  11      58.667  30.919  48.540  1.00  0.00           H0.      0
ATOM    176  C   GLY A  11      59.110  31.483  46.447  1.00  0.00           C0.      0
ATOM    177  O   GLY A  11      58.930  32.509  45.831  1.00  0.00           O0.      0
ATOM    178  N   VAL A  12      59.103  30.257  45.818  1.00  0.00           N0.      0
ATOM    179  H   VAL A  12      59.246  29.406  46.343  1.00  0.00           H0.      0
ATOM    180  CA  VAL A  12      58.970  29.987  44.403  1.00  0.00           C0.      0
ATOM    181  HA  VAL A  12      59.758  30.604  43.970  1.00  0.00           H0.      0
ATOM    182  CB  VAL A  12      59.131  28.452  44.186  1.00  0.00           C0.      0
ATOM    183  HB  VAL A  12      58.987  28.273  43.120  1.00  0.00           H0.      0
ATOM    184  CG1 VAL A  12      60.533  28.024  44.606  1.00  0.00           C0.      0
ATOM    185 HG11 VAL A  12      60.623  26.980  44.304  1.00  0.00           H0.      0
ATOM    186 HG12 VAL A  12      61.314  28.665  44.196  1.00  0.00           H0.      0
ATOM    187 HG13 VAL A  12      60.698  28.012  45.683  1.00  0.00           H0.      0
ATOM    188  CG2 VAL A  12      58.089  27.651  44.978  1.00  0.00           C0.      0
ATOM    189 HG21 VAL A  12      58.358  27.731  46.031  1.00  0.00           H0.      0
ATOM    190 HG22 VAL A  12      57.075  28.004  44.790  1.00  0.00           H0.      0
ATOM    191 HG23 VAL A  12      58.192  26.635  44.597  1.00  0.00           H0.      0
ATOM    192  C   VAL A  12      57.661  30.650  43.883  1.00  0.00           C0.      0
ATOM    193  O   VAL A  12      57.594  30.973  42.715  1.00  0.00           O0.      0
ATOM    194  N   ALA A  13      56.580  30.864  44.672  1.00  0.00           N0.      0
ATOM    195  H   ALA A  13      56.676  30.572  45.634  1.00  0.00           H0.      0
ATOM    196  CA  ALA A  13      55.355  31.648  44.250  1.00  0.00           C0.      0
ATOM    197  HA  ALA A  13      54.881  31.008  43.506  1.00  0.00           H0.      0
ATOM    198  CB  ALA A  13      54.504  31.773  45.506  1.00  0.00           C0.      0
ATOM    199  HB1 ALA A  13      55.070  32.299  46.275  1.00  0.00           H0.      0
ATOM    200  HB2 ALA A  13      53.600  32.331  45.261  1.00  0.00           H0.      0
ATOM    201  HB3 ALA A  13      54.171  30.840  45.961  1.00  0.00           H0.      0
ATOM    202  C   ALA A  13      55.525  33.012  43.656  1.00  0.00           C0.      0
ATOM    203  O   ALA A  13      54.697  33.451  42.849  1.00  0.00           O0.      0
ATOM    204  N   ALA A  14      56.618  33.656  43.929  1.00  0.00           N0.      0
ATOM    205  H   ALA A  14      57.321  33.200  44.493  1.00  0.00           H0.      0
ATOM    206  CA  ALA A  14      56.887  35.032  43.437  1.00  0.00           C0.      0
ATOM    207  HA  ALA A  14      55.979  35.554  43.136  1.00  0.00           H0.      0
ATOM    208  CB  ALA A  14      57.555  35.751  44.671  1.00  0.00           C0.      0
ATOM    209  HB1 ALA A  14      58.549  35.372  44.910  1.00  0.00           H0.      0
ATOM    210  HB2 ALA A  14      57.520  36.815  44.438  1.00  0.00           H0.      0
ATOM    211  HB3 ALA A  14      56.969  35.684  45.588  1.00  0.00           H0.      0
ATOM    212  C   ALA A  14      57.690  35.036  42.148  1.00  0.00           C0.      0
ATOM    213  O   ALA A  14      57.952  36.127  41.582  1.00  0.00           O0.      0
ATOM    214  N   GLU A  15      58.165  33.888  41.684  1.00  0.00           N0.      0
ATOM    215  H   GLU A  15      57.872  33.013  42.094  1.00  0.00           H0.      0
ATOM    216  CA  GLU A  15      59.143  33.849  40.622  1.00  0.00           C0.      0
ATOM    217  HA  GLU A  15      60.110  34.256  40.917  1.00  0.00           H0.      0
ATOM    218  CB  GLU A  15      59.629  32.413  40.248  1.00  0.00           C0.      0
ATOM    219  HB2 GLU A  15      58.798  31.770  39.960  1.00  0.00           H0.      0
ATOM    220  HB3 GLU A  15      60.331  32.475  39.417  1.00  0.00           H0.      0
ATOM    221  CG  GLU A  15      60.371  31.747  41.441  1.00  0.00           C0.      0
ATOM    222  HG2 GLU A  15      60.077  32.108  42.426  1.00  0.00           H0.      0
ATOM    223  HG3 GLU A  15      60.204  30.670  41.409  1.00  0.00           H0.      0
ATOM    224  CD  GLU A  15      61.888  32.060  41.324  1.00  0.00           C0.      0
ATOM    225  OE1 GLU A  15      62.547  31.845  40.310  1.00  0.00           O0.      0
ATOM    226  OE2 GLU A  15      62.423  32.642  42.353  1.00  0.00           O0.      0
ATOM    227  C   GLU A  15      58.723  34.581  39.341  1.00  0.00           C0.      0
ATOM    228  O   GLU A  15      59.513  35.021  38.474  1.00  0.00           O0.      0
ATOM    229  N   GLY A  16      57.395  34.794  39.117  1.00  0.00           N0.      0
ATOM    230  H   GLY A  16      56.769  34.433  39.822  1.00  0.00           H0.      0
ATOM    231  CA  GLY A  16      56.792  35.387  37.924  1.00  0.00           C0.      0
ATOM    232  HA2 GLY A  16      57.320  34.928  37.088  1.00  0.00           H0.      0
ATOM    233  HA3 GLY A  16      55.734  35.143  37.823  1.00  0.00           H0.      0
ATOM    234  C   GLY A  16      56.913  36.968  37.853  1.00  0.00           C0.      0
ATOM    235  O   GLY A  16      56.779  37.515  36.733  1.00  0.00           O0.      0
ATOM    236  N   ILE A  17      57.056  37.628  38.975  1.00  0.00           N0.      0
ATOM    237  H   ILE A  17      57.095  37.079  39.822  1.00  0.00           H0.      0
ATOM    238  CA  ILE A  17      57.030  39.095  39.172  1.00  0.00           C0.      0
ATOM    239  HA  ILE A  17      56.052  39.336  38.755  1.00  0.00           H0.      0
ATOM    240  CB  ILE A  17      56.862  39.337  40.713  1.00  0.00           C0.      0
ATOM    241  HB  ILE A  17      57.686  38.881  41.262  1.00  0.00           H0.      0
ATOM    242  CG2 ILE A  17      57.095  40.849  40.962  1.00  0.00           C0.      0
ATOM    243 HG21 ILE A  17      58.095  41.177  40.676  1.00  0.00           H0.      0
ATOM    244 HG22 ILE A  17      56.413  41.433  40.345  1.00  0.00           H0.      0
ATOM    245 HG23 ILE A  17      56.792  41.107  41.977  1.00  0.00           H0.      0
ATOM    246  CG1 ILE A  17      55.634  38.744  41.336  1.00  0.00           C0.      0
ATOM    247 HG12 ILE A  17      54.685  39.100  40.936  1.00  0.00           H0.      0
ATOM    248 HG13 ILE A  17      55.637  37.670  41.149  1.00  0.00           H0.      0
ATOM    249  CD1 ILE A  17      55.658  38.905  42.811  1.00  0.00           C0.      0
ATOM    250 HD11 ILE A  17      55.848  39.930  43.128  1.00  0.00           H0.      0
ATOM    251 HD12 ILE A  17      54.715  38.577  43.248  1.00  0.00           H0.      0
ATOM    252 HD13 ILE A  17      56.607  38.486  43.145  1.00  0.00           H0.      0
ATOM    253  C   ILE A  17      58.217  39.869  38.538  1.00  0.00           C0.      0
ATOM    254  O   ILE A  17      59.320  39.549  38.908  1.00  0.00           O0.      0
ATOM    255  N   PRO A  18      57.920  40.875  37.709  1.00  0.00           N0.      0
ATOM    256  CD  PRO A  18      56.575  41.177  37.125  1.00  0.00           C0.      0
ATOM    257  HD2 PRO A  18      55.855  41.358  37.923  1.00  0.00           H0.      0
ATOM    258  HD3 PRO A  18      56.289  40.345  36.482  1.00  0.00           H0.      0
ATOM    259  CG  PRO A  18      56.759  42.405  36.279  1.00  0.00           C0.      0
ATOM    260  HG2 PRO A  18      56.382  43.209  36.911  1.00  0.00           H0.      0
ATOM    261  HG3 PRO A  18      56.201  42.396  35.343  1.00  0.00           H0.      0
ATOM    262  CB  PRO A  18      58.260  42.506  35.993  1.00  0.00           C0.      0
ATOM    263  HB2 PRO A  18      58.588  43.529  35.811  1.00  0.00           H0.      0
ATOM    264  HB3 PRO A  18      58.571  41.859  35.172  1.00  0.00           H0.      0
ATOM    265  CA  PRO A  18      58.875  41.895  37.268  1.00  0.00           C0.      0
ATOM    266  HA  PRO A  18      59.759  41.294  37.056  1.00  0.00           H0.      0
ATOM    267  C   PRO A  18      59.057  42.971  38.339  1.00  0.00           C0.      0
ATOM    268  O   PRO A  18      58.236  43.339  39.148  1.00  0.00           O0.      0
ATOM    269  N   ASP A  19      60.239  43.562  38.299  1.00  0.00           N0.      0
ATOM    270  H   ASP A  19      60.988  43.174  37.742  1.00  0.00           H0.      0
ATOM    271  CA  ASP A  19      60.650  44.747  39.117  1.00  0.00           C0.      0
ATOM    272  HA  ASP A  19      60.360  44.577  40.154  1.00  0.00           H0.      0
ATOM    273  CB  ASP A  19      62.187  44.827  39.193  1.00  0.00           C0.      0
ATOM    274  HB2 ASP A  19      62.569  45.040  38.195  1.00  0.00           H0.      0
ATOM    275  HB3 ASP A  19      62.335  45.655  39.887  1.00  0.00           H0.      0
ATOM    276  CG  ASP A  19      62.960  43.756  39.908  1.00  0.00           C0.      0
ATOM    277  OD1 ASP A  19      64.187  43.671  39.642  1.00  0.00           O0.      0
ATOM    278  OD2 ASP A  19      62.442  42.936  40.718  1.00  0.00           O0.      0
ATOM    279  C   ASP A  19      60.018  46.051  38.649  1.00  0.00           C0.      0
ATOM    280  O   ASP A  19      60.651  47.135  38.722  1.00  0.00           O0.      0
ATOM    281  N   GLN A  20      58.809  46.106  38.175  1.00  0.00           N0.      0
ATOM    282  H   GLN A  20      58.280  45.246  38.150  1.00  0.00           H0.      0
ATOM    283  CA  GLN A  20      58.247  47.092  37.160  1.00  0.00           C0.      0
ATOM    284  HA  GLN A  20      59.113  47.340  36.546  1.00  0.00           H0.      0
ATOM    285  CB  GLN A  20      57.170  46.505  36.343  1.00  0.00           C0.      0
ATOM    286  HB2 GLN A  20      57.101  46.994  35.372  1.00  0.00           H0.      0
ATOM    287  HB3 GLN A  20      57.359  45.458  36.108  1.00  0.00           H0.      0
ATOM    288  CG  GLN A  20      55.900  46.396  37.202  1.00  0.00           C0.      0
ATOM    289  HG2 GLN A  20      56.083  45.892  38.151  1.00  0.00           H0.      0
ATOM    290  HG3 GLN A  20      55.519  47.385  37.454  1.00  0.00           H0.      0
ATOM    291  CD  GLN A  20      54.801  45.606  36.521  1.00  0.00           C0.      0
ATOM    292  OE1 GLN A  20      54.511  45.847  35.337  1.00  0.00           O0.      0
ATOM    293  NE2 GLN A  20      54.139  44.711  37.222  1.00  0.00           N0.      0
ATOM    294 HE21 GLN A  20      53.548  44.086  36.692  1.00  0.00           H0.      0
ATOM    295 HE22 GLN A  20      54.382  44.546  38.188  1.00  0.00           H0.      0
ATOM    296  C   GLN A  20      57.869  48.468  37.774  1.00  0.00           C0.      0
ATOM    297  O   GLN A  20      57.832  49.531  37.101  1.00  0.00           O0.      0
ATOM    298  N   TYR A  21      57.654  48.527  39.151  1.00  0.00           N0.      0
ATOM    299  H   TYR A  21      57.565  47.625  39.598  1.00  0.00           H0.      0
ATOM    300  CA  TYR A  21      57.545  49.701  40.054  1.00  0.00           C0.      0
ATOM    301  HA  TYR A  21      57.454  50.657  39.537  1.00  0.00           H0.      0
ATOM    302  CB  TYR A  21      56.256  49.455  40.849  1.00  0.00           C0.      0
ATOM    303  HB2 TYR A  21      56.285  48.392  41.087  1.00  0.00           H0.      0
ATOM    304  HB3 TYR A  21      56.189  50.123  41.708  1.00  0.00           H0.      0
ATOM    305  CG  TYR A  21      55.027  49.642  39.975  1.00  0.00           C0.      0
ATOM    306  CD1 TYR A  21      54.174  48.532  39.697  1.00  0.00           C0.      0
ATOM    307  HD1 TYR A  21      54.405  47.536  40.045  1.00  0.00           H0.      0
ATOM    308  CE1 TYR A  21      52.936  48.767  39.017  1.00  0.00           C0.      0
ATOM    309  HE1 TYR A  21      52.274  47.964  38.728  1.00  0.00           H0.      0
ATOM    310  CZ  TYR A  21      52.610  50.103  38.621  1.00  0.00           C0.      0
ATOM    311  OH  TYR A  21      51.383  50.358  38.060  1.00  0.00           O0.      0
ATOM    312  HH  TYR A  21      50.908  49.526  38.116  1.00  0.00           H0.      0
ATOM    313  CE2 TYR A  21      53.464  51.227  38.885  1.00  0.00           C0.      0
ATOM    314  HE2 TYR A  21      53.049  52.208  38.705  1.00  0.00           H0.      0
ATOM    315  CD2 TYR A  21      54.647  50.980  39.538  1.00  0.00           C0.      0
ATOM    316  HD2 TYR A  21      55.248  51.848  39.766  1.00  0.00           H0.      0
ATOM    317  C   TYR A  21      58.746  49.775  41.047  1.00  0.00           C0.      0
ATOM    318  O   TYR A  21      58.862  50.731  41.782  1.00  0.00           O0.      0
ATOM    319  N   ALA A  22      59.560  48.699  41.188  1.00  0.00           N0.      0
ATOM    320  H   ALA A  22      59.490  47.964  40.499  1.00  0.00           H0.      0
ATOM    321  CA  ALA A  22      60.703  48.664  42.139  1.00  0.00           C0.      0
ATOM    322  HA  ALA A  22      60.409  49.252  43.008  1.00  0.00           H0.      0
ATOM    323  CB  ALA A  22      60.935  47.271  42.675  1.00  0.00           C0.      0
ATOM    324  HB1 ALA A  22      61.267  46.631  41.857  1.00  0.00           H0.      0
ATOM    325  HB2 ALA A  22      61.659  47.247  43.489  1.00  0.00           H0.      0
ATOM    326  HB3 ALA A  22      60.046  46.751  43.032  1.00  0.00           H0.      0
ATOM    327  C   ALA A  22      61.949  49.273  41.482  1.00  0.00           C0.      0
ATOM    328  O   ALA A  22      62.935  49.541  42.165  1.00  0.00           O0.      0
ATOM    329  N   ASP A  23      62.047  49.348  40.155  1.00  0.00           N0.      0
ATOM    330  H   ASP A  23      61.404  48.899  39.519  1.00  0.00           H0.      0
ATOM    331  CA  ASP A  23      63.177  50.047  39.508  1.00  0.00           C0.      0
ATOM    332  HA  ASP A  23      64.142  49.848  39.974  1.00  0.00           H0.      0
ATOM    333  CB  ASP A  23      63.300  49.626  37.968  1.00  0.00           C0.      0
ATOM    334  HB2 ASP A  23      64.274  49.922  37.576  1.00  0.00           H0.      0
ATOM    335  HB3 ASP A  23      63.162  48.546  37.932  1.00  0.00           H0.      0
ATOM    336  CG  ASP A  23      62.213  50.099  37.026  1.00  0.00           C0.      0
ATOM    337  OD1 ASP A  23      61.329  50.901  37.356  1.00  0.00           O0.      0
ATOM    338  OD2 ASP A  23      62.325  49.603  35.890  1.00  0.00           O0.      0
ATOM    339  C   ASP A  23      63.101  51.610  39.594  1.00  0.00           C0.      0
ATOM    340  O   ASP A  23      64.098  52.314  39.332  1.00  0.00           O0.      0
ATOM    341  N   GLY A  24      61.919  52.057  39.940  1.00  0.00           N0.      0
ATOM    342  H   GLY A  24      61.252  51.306  40.051  1.00  0.00           H0.      0
ATOM    343  CA  GLY A  24      61.348  53.467  39.943  1.00  0.00           C0.      0
ATOM    344  HA2 GLY A  24      60.351  53.430  40.383  1.00  0.00           H0.      0
ATOM    345  HA3 GLY A  24      61.935  54.106  40.604  1.00  0.00           H0.      0
ATOM    346  C   GLY A  24      61.351  54.334  38.728  1.00  0.00           C0.      0
ATOM    347  O   GLY A  24      61.113  55.558  38.870  1.00  0.00           O0.      0
ATOM    348  N   GLU A  25      61.509  53.752  37.535  1.00  0.00           N0.      0
ATOM    349  H   GLU A  25      61.576  52.745  37.487  1.00  0.00           H0.      0
ATOM    350  CA  GLU A  25      61.297  54.531  36.264  1.00  0.00           C0.      0
ATOM    351  HA  GLU A  25      61.820  55.485  36.206  1.00  0.00           H0.      0
ATOM    352  CB  GLU A  25      61.796  53.782  35.023  1.00  0.00           C0.      0
ATOM    353  HB2 GLU A  25      61.098  52.964  34.844  1.00  0.00           H0.      0
ATOM    354  HB3 GLU A  25      61.773  54.431  34.148  1.00  0.00           H0.      0
ATOM    355  CG  GLU A  25      63.243  53.265  35.051  1.00  0.00           C0.      0
ATOM    356  HG2 GLU A  25      63.373  52.866  36.057  1.00  0.00           H0.      0
ATOM    357  HG3 GLU A  25      63.436  52.542  34.259  1.00  0.00           H0.      0
ATOM    358  CD  GLU A  25      64.220  54.432  34.817  1.00  0.00           C0.      0
ATOM    359  OE1 GLU A  25      64.208  55.415  35.583  1.00  0.00           O0.      0
ATOM    360  OE2 GLU A  25      64.920  54.494  33.812  1.00  0.00           O0.      0
ATOM    361  C   GLU A  25      59.777  55.065  36.035  1.00  0.00           C0.      0
ATOM    362  O   GLU A  25      59.540  56.256  35.885  1.00  0.00           O0.      0
ATOM    363  N   ALA A  26      58.775  54.184  36.192  1.00  0.00           N0.      0
ATOM    364  H   ALA A  26      58.924  53.200  36.366  1.00  0.00           H0.      0
ATOM    365  CA  ALA A  26      57.364  54.621  36.137  1.00  0.00           C0.      0
ATOM    366  HA  ALA A  26      57.255  55.090  35.159  1.00  0.00           H0.      0
ATOM    367  CB  ALA A  26      56.502  53.363  36.244  1.00  0.00           C0.      0
ATOM    368  HB1 ALA A  26      56.720  52.674  35.428  1.00  0.00           H0.      0
ATOM    369  HB2 ALA A  26      56.711  52.818  37.164  1.00  0.00           H0.      0
ATOM    370  HB3 ALA A  26      55.455  53.636  36.112  1.00  0.00           H0.      0
ATOM    371  C   ALA A  26      57.040  55.659  37.217  1.00  0.00           C0.      0
ATOM    372  O   ALA A  26      56.232  56.561  36.938  1.00  0.00           O0.      0
ATOM    373  N   ALA A  27      57.645  55.474  38.397  1.00  0.00           N0.      0
ATOM    374  H   ALA A  27      58.374  54.777  38.349  1.00  0.00           H0.      0
ATOM    375  CA  ALA A  27      57.422  56.247  39.616  1.00  0.00           C0.      0
ATOM    376  HA  ALA A  27      56.353  56.364  39.792  1.00  0.00           H0.      0
ATOM    377  CB  ALA A  27      58.146  55.480  40.788  1.00  0.00           C0.      0
ATOM    378  HB1 ALA A  27      57.503  54.616  40.960  1.00  0.00           H0.      0
ATOM    379  HB2 ALA A  27      59.219  55.303  40.725  1.00  0.00           H0.      0
ATOM    380  HB3 ALA A  27      58.035  56.003  41.737  1.00  0.00           H0.      0
ATOM    381  C   ALA A  27      57.905  57.732  39.530  1.00  0.00           C0.      0
ATOM    382  O   ALA A  27      57.345  58.633  40.177  1.00  0.00           O0.      0
ATOM    383  N   ARG A  28      58.996  58.088  38.726  1.00  0.00           N0.      0
ATOM    384  H   ARG A  28      59.411  57.326  38.210  1.00  0.00           H0.      0
ATOM    385  CA  ARG A  28      59.527  59.455  38.713  1.00  0.00           C0.      0
ATOM    386  HA  ARG A  28      59.442  59.835  39.731  1.00  0.00           H0.      0
ATOM    387  CB  ARG A  28      61.029  59.567  38.397  1.00  0.00           C0.      0
ATOM    388  HB2 ARG A  28      61.214  60.631  38.246  1.00  0.00           H0.      0
ATOM    389  HB3 ARG A  28      61.517  59.096  39.250  1.00  0.00           H0.      0
ATOM    390  CG  ARG A  28      61.535  58.835  37.174  1.00  0.00           C0.      0
ATOM    391  HG2 ARG A  28      61.131  57.831  37.043  1.00  0.00           H0.      0
ATOM    392  HG3 ARG A  28      61.285  59.388  36.268  1.00  0.00           H0.      0
ATOM    393  CD  ARG A  28      63.095  58.756  37.224  1.00  0.00           C0.      0
ATOM    394  HD2 ARG A  28      63.335  59.785  37.494  1.00  0.00           H0.      0
ATOM    395  HD3 ARG A  28      63.291  58.176  38.126  1.00  0.00           H0.      0
ATOM    396  NE  ARG A  28      63.762  58.171  36.096  1.00  0.00           N0.      0
ATOM    397  HE  ARG A  28      64.138  57.239  36.201  1.00  0.00           H0.      0
ATOM    398  CZ  ARG A  28      63.908  58.635  34.864  1.00  0.00           C0.      0
ATOM    399  NH1 ARG A  28      63.479  59.718  34.317  1.00  0.00           N0.      0
ATOM    400 HH11 ARG A  28      62.895  60.308  34.893  1.00  0.00           H0.      0
ATOM    401 HH12 ARG A  28      63.789  59.973  33.390  1.00  0.00           H0.      0
ATOM    402  NH2 ARG A  28      64.424  57.758  34.019  1.00  0.00           N0.      0
ATOM    403 HH21 ARG A  28      64.579  56.782  34.228  1.00  0.00           H0.      0
ATOM    404 HH22 ARG A  28      64.650  58.101  33.096  1.00  0.00           H0.      0
ATOM    405  C   ARG A  28      58.673  60.361  37.922  1.00  0.00           C0.      0
ATOM    406  O   ARG A  28      58.850  61.552  37.986  1.00  0.00           O0.      0
ATOM    407  N   VAL A  29      57.639  59.857  37.223  1.00  0.00           N0.      0
ATOM    408  H   VAL A  29      57.500  58.863  37.118  1.00  0.00           H0.      0
ATOM    409  CA  VAL A  29      56.637  60.552  36.450  1.00  0.00           C0.      0
ATOM    410  HA  VAL A  29      56.629  61.595  36.767  1.00  0.00           H0.      0
ATOM    411  CB  VAL A  29      57.074  60.445  34.960  1.00  0.00           C0.      0
ATOM    412  HB  VAL A  29      56.288  60.863  34.333  1.00  0.00           H0.      0
ATOM    413  CG1 VAL A  29      58.339  61.257  34.674  1.00  0.00           C0.      0
ATOM    414 HG11 VAL A  29      58.257  62.269  35.072  1.00  0.00           H0.      0
ATOM    415 HG12 VAL A  29      59.281  60.810  34.991  1.00  0.00           H0.      0
ATOM    416 HG13 VAL A  29      58.418  61.428  33.600  1.00  0.00           H0.      0
ATOM    417  CG2 VAL A  29      56.964  58.869  34.622  1.00  0.00           C0.      0
ATOM    418 HG21 VAL A  29      57.733  58.351  35.196  1.00  0.00           H0.      0
ATOM    419 HG22 VAL A  29      56.031  58.367  34.877  1.00  0.00           H0.      0
ATOM    420 HG23 VAL A  29      57.126  58.586  33.582  1.00  0.00           H0.      0
ATOM    421  C   VAL A  29      55.240  60.065  36.711  1.00  0.00           C0.      0
ATOM    422  O   VAL A  29      54.436  60.333  35.763  1.00  0.00           O0.      0
ATOM    423  N   TRP A  30      54.866  59.462  37.883  1.00  0.00           N0.      0
ATOM    424  H   TRP A  30      55.551  59.159  38.560  1.00  0.00           H0.      0
ATOM    425  CA  TRP A  30      53.477  58.897  38.021  1.00  0.00           C0.      0
ATOM    426  HA  TRP A  30      53.250  58.380  37.088  1.00  0.00           H0.      0
ATOM    427  CB  TRP A  30      53.330  58.007  39.246  1.00  0.00           C0.      0
ATOM    428  HB2 TRP A  30      54.180  57.349  39.429  1.00  0.00           H0.      0
ATOM    429  HB3 TRP A  30      53.181  58.682  40.088  1.00  0.00           H0.      0
ATOM    430  CG  TRP A  30      52.271  57.031  39.204  1.00  0.00           C0.      0
ATOM    431  CD1 TRP A  30      51.205  57.064  40.011  1.00  0.00           C0.      0
ATOM    432  HD1 TRP A  30      51.194  57.729  40.862  1.00  0.00           H0.      0
ATOM    433  NE1 TRP A  30      50.317  56.067  39.662  1.00  0.00           N0.      0
ATOM    434  HE1 TRP A  30      49.638  55.664  40.292  1.00  0.00           H0.      0
ATOM    435  CE2 TRP A  30      50.800  55.350  38.588  1.00  0.00           C0.      0
ATOM    436  CZ2 TRP A  30      50.359  54.184  37.938  1.00  0.00           C0.      0
ATOM    437  HZ2 TRP A  30      49.339  53.943  38.201  1.00  0.00           H0.      0
ATOM    438  CH2 TRP A  30      51.098  53.639  36.922  1.00  0.00           C0.      0
ATOM    439  HH2 TRP A  30      50.775  52.713  36.468  1.00  0.00           H0.      0
ATOM    440  CZ3 TRP A  30      52.356  54.208  36.530  1.00  0.00           C0.      0
ATOM    441  HZ3 TRP A  30      52.964  53.713  35.787  1.00  0.00           H0.      0
ATOM    442  CE3 TRP A  30      52.805  55.385  37.197  1.00  0.00           C0.      0
ATOM    443  HE3 TRP A  30      53.735  55.858  36.919  1.00  0.00           H0.      0
ATOM    444  CD2 TRP A  30      52.107  55.857  38.314  1.00  0.00           C0.      0
ATOM    445  C   TRP A  30      52.520  60.069  38.223  1.00  0.00           C0.      0
ATOM    446  O   TRP A  30      51.446  59.978  37.724  1.00  0.00           O0.      0
ATOM    447  N   GLN A  31      53.042  61.112  38.863  1.00  0.00           N0.      0
ATOM    448  H   GLN A  31      53.949  61.135  39.307  1.00  0.00           H0.      0
ATOM    449  CA  GLN A  31      52.324  62.434  38.953  1.00  0.00           C0.      0
ATOM    450  HA  GLN A  31      51.377  62.335  39.484  1.00  0.00           H0.      0
ATOM    451  CB  GLN A  31      53.116  63.366  39.835  1.00  0.00           C0.      0
ATOM    452  HB2 GLN A  31      52.488  64.257  39.827  1.00  0.00           H0.      0
ATOM    453  HB3 GLN A  31      53.210  62.922  40.826  1.00  0.00           H0.      0
ATOM    454  CG  GLN A  31      54.538  63.761  39.350  1.00  0.00           C0.      0
ATOM    455  HG2 GLN A  31      54.618  63.818  38.264  1.00  0.00           H0.      0
ATOM    456  HG3 GLN A  31      54.837  64.735  39.737  1.00  0.00           H0.      0
ATOM    457  CD  GLN A  31      55.545  62.753  39.779  1.00  0.00           C0.      0
ATOM    458  OE1 GLN A  31      55.348  61.628  40.229  1.00  0.00           O0.      0
ATOM    459  NE2 GLN A  31      56.776  63.008  39.489  1.00  0.00           N0.      0
ATOM    460 HE21 GLN A  31      57.424  62.270  39.724  1.00  0.00           H0.      0
ATOM    461 HE22 GLN A  31      57.025  63.965  39.285  1.00  0.00           H0.      0
ATOM    462  C   GLN A  31      51.912  63.014  37.590  1.00  0.00           C0.      0
ATOM    463  O   GLN A  31      50.816  63.526  37.434  1.00  0.00           O0.      0
ATOM    464  N   LEU A  32      52.621  62.743  36.503  1.00  0.00           N0.      0
ATOM    465  H   LEU A  32      53.306  62.022  36.681  1.00  0.00           H0.      0
ATOM    466  CA  LEU A  32      52.299  63.095  35.121  1.00  0.00           C0.      0
ATOM    467  HA  LEU A  32      51.673  63.986  35.099  1.00  0.00           H0.      0
ATOM    468  CB  LEU A  32      53.656  63.294  34.446  1.00  0.00           C0.      0
ATOM    469  HB2 LEU A  32      54.090  62.299  34.352  1.00  0.00           H0.      0
ATOM    470  HB3 LEU A  32      53.519  63.664  33.430  1.00  0.00           H0.      0
ATOM    471  CG  LEU A  32      54.654  64.334  35.089  1.00  0.00           C0.      0
ATOM    472  HG  LEU A  32      54.920  63.920  36.061  1.00  0.00           H0.      0
ATOM    473  CD1 LEU A  32      55.897  64.415  34.278  1.00  0.00           C0.      0
ATOM    474 HD11 LEU A  32      55.633  64.782  33.286  1.00  0.00           H0.      0
ATOM    475 HD12 LEU A  32      56.620  65.100  34.723  1.00  0.00           H0.      0
ATOM    476 HD13 LEU A  32      56.483  63.496  34.269  1.00  0.00           H0.      0
ATOM    477  CD2 LEU A  32      54.009  65.671  35.215  1.00  0.00           C0.      0
ATOM    478 HD21 LEU A  32      53.031  65.676  35.698  1.00  0.00           H0.      0
ATOM    479 HD22 LEU A  32      54.685  66.270  35.825  1.00  0.00           H0.      0
ATOM    480 HD23 LEU A  32      53.888  66.081  34.212  1.00  0.00           H0.      0
ATOM    481  C   LEU A  32      51.514  62.061  34.228  1.00  0.00           C0.      0
ATOM    482  O   LEU A  32      50.822  62.465  33.307  1.00  0.00           O0.      0
ATOM    483  N   TYR A  33      51.536  60.719  34.603  1.00  0.00           N0.      0
ATOM    484  H   TYR A  33      52.253  60.317  35.189  1.00  0.00           H0.      0
ATOM    485  CA  TYR A  33      50.744  59.591  34.043  1.00  0.00           C0.      0
ATOM    486  HA  TYR A  33      50.532  59.871  33.011  1.00  0.00           H0.      0
ATOM    487  CB  TYR A  33      51.478  58.259  34.183  1.00  0.00           C0.      0
ATOM    488  HB2 TYR A  33      52.461  58.420  33.741  1.00  0.00           H0.      0
ATOM    489  HB3 TYR A  33      51.636  57.879  35.192  1.00  0.00           H0.      0
ATOM    490  CG  TYR A  33      50.660  57.105  33.574  1.00  0.00           C0.      0
ATOM    491  CD1 TYR A  33      50.104  56.106  34.433  1.00  0.00           C0.      0
ATOM    492  HD1 TYR A  33      50.129  56.175  35.511  1.00  0.00           H0.      0
ATOM    493  CE1 TYR A  33      49.314  55.075  33.890  1.00  0.00           C0.      0
ATOM    494  HE1 TYR A  33      48.796  54.403  34.559  1.00  0.00           H0.      0
ATOM    495  CZ  TYR A  33      49.046  54.934  32.498  1.00  0.00           C0.      0
ATOM    496  OH  TYR A  33      48.164  53.981  32.002  1.00  0.00           O0.      0
ATOM    497  HH  TYR A  33      47.684  53.532  32.702  1.00  0.00           H0.      0
ATOM    498  CE2 TYR A  33      49.606  55.982  31.699  1.00  0.00           C0.      0
ATOM    499  HE2 TYR A  33      49.277  56.089  30.676  1.00  0.00           H0.      0
ATOM    500  CD2 TYR A  33      50.407  57.023  32.209  1.00  0.00           C0.      0
ATOM    501  HD2 TYR A  33      50.857  57.628  31.436  1.00  0.00           H0.      0
ATOM    502  C   TYR A  33      49.340  59.512  34.726  1.00  0.00           C0.      0
ATOM    503  O   TYR A  33      48.343  59.206  34.063  1.00  0.00           O0.      0
ATOM    504  N   ILE A  34      49.175  60.024  35.978  1.00  0.00           N0.      0
ATOM    505  H   ILE A  34      49.995  60.427  36.409  1.00  0.00           H0.      0
ATOM    506  CA  ILE A  34      47.856  60.263  36.566  1.00  0.00           C0.      0
ATOM    507  HA  ILE A  34      47.207  59.405  36.384  1.00  0.00           H0.      0
ATOM    508  CB  ILE A  34      47.950  60.519  38.069  1.00  0.00           C0.      0
ATOM    509  HB  ILE A  34      48.904  60.969  38.342  1.00  0.00           H0.      0
ATOM    510  CG2 ILE A  34      46.914  61.410  38.680  1.00  0.00           C0.      0
ATOM    511 HG21 ILE A  34      47.100  61.583  39.740  1.00  0.00           H0.      0
ATOM    512 HG22 ILE A  34      47.157  62.360  38.204  1.00  0.00           H0.      0
ATOM    513 HG23 ILE A  34      45.918  60.996  38.523  1.00  0.00           H0.      0
ATOM    514  CG1 ILE A  34      47.856  59.173  38.853  1.00  0.00           C0.      0
ATOM    515 HG12 ILE A  34      46.806  58.903  38.742  1.00  0.00           H0.      0
ATOM    516 HG13 ILE A  34      48.526  58.433  38.414  1.00  0.00           H0.      0
ATOM    517  CD1 ILE A  34      48.197  59.165  40.343  1.00  0.00           C0.      0
ATOM    518 HD11 ILE A  34      49.263  59.339  40.495  1.00  0.00           H0.      0
ATOM    519 HD12 ILE A  34      47.601  59.913  40.864  1.00  0.00           H0.      0
ATOM    520 HD13 ILE A  34      47.843  58.219  40.753  1.00  0.00           H0.      0
ATOM    521  C   ILE A  34      47.202  61.487  35.783  1.00  0.00           C0.      0
ATOM    522  O   ILE A  34      46.003  61.359  35.419  1.00  0.00           O0.      0
ATOM    523  N   GLY A  35      47.909  62.524  35.318  1.00  0.00           N0.      0
ATOM    524  H   GLY A  35      48.908  62.493  35.462  1.00  0.00           H0.      0
ATOM    525  CA  GLY A  35      47.410  63.747  34.855  1.00  0.00           C0.      0
ATOM    526  HA2 GLY A  35      48.153  64.152  34.167  1.00  0.00           H0.      0
ATOM    527  HA3 GLY A  35      46.527  63.517  34.259  1.00  0.00           H0.      0
ATOM    528  C   GLY A  35      47.114  64.657  36.025  1.00  0.00           C0.      0
ATOM    529  O   GLY A  35      47.740  64.547  37.056  1.00  0.00           O0.      0
ATOM    530  N   ASP A  36      46.115  65.529  35.929  1.00  0.00           N0.      0
ATOM    531  H   ASP A  36      45.644  65.610  35.039  1.00  0.00           H0.      0
ATOM    532  CA  ASP A  36      45.685  66.332  37.050  1.00  0.00           C0.      0
ATOM    533  HA  ASP A  36      46.557  66.755  37.549  1.00  0.00           H0.      0
ATOM    534  CB  ASP A  36      44.930  67.501  36.398  1.00  0.00           C0.      0
ATOM    535  HB2 ASP A  36      45.731  68.031  35.883  1.00  0.00           H0.      0
ATOM    536  HB3 ASP A  36      44.269  67.222  35.577  1.00  0.00           H0.      0
ATOM    537  CG  ASP A  36      44.219  68.394  37.469  1.00  0.00           C0.      0
ATOM    538  OD1 ASP A  36      43.525  69.377  37.071  1.00  0.00           O0.      0
ATOM    539  OD2 ASP A  36      44.183  68.055  38.711  1.00  0.00           O0.      0
ATOM    540  C   ASP A  36      44.870  65.398  37.949  1.00  0.00           C0.      0
ATOM    541  O   ASP A  36      43.882  64.767  37.503  1.00  0.00           O0.      0
ATOM    542  N   THR A  37      45.194  65.280  39.195  1.00  0.00           N0.      0
ATOM    543  H   THR A  37      45.976  65.841  39.498  1.00  0.00           H0.      0
ATOM    544  CA  THR A  37      44.694  64.310  40.190  1.00  0.00           C0.      0
ATOM    545  HA  THR A  37      44.683  63.269  39.867  1.00  0.00           H0.      0
ATOM    546  CB  THR A  37      45.568  64.311  41.372  1.00  0.00           C0.      0
ATOM    547  HB  THR A  37      45.458  65.308  41.799  1.00  0.00           H0.      0
ATOM    548  CG2 THR A  37      45.125  63.322  42.512  1.00  0.00           C0.      0
ATOM    549 HG21 THR A  37      45.969  63.003  43.124  1.00  0.00           H0.      0
ATOM    550 HG22 THR A  37      44.340  63.799  43.098  1.00  0.00           H0.      0
ATOM    551 HG23 THR A  37      44.731  62.437  42.012  1.00  0.00           H0.      0
ATOM    552  OG1 THR A  37      46.874  64.164  40.971  1.00  0.00           O0.      0
ATOM    553  HG1 THR A  37      47.425  64.431  41.711  1.00  0.00           H0.      0
ATOM    554  C   THR A  37      43.195  64.677  40.621  1.00  0.00           C0.      0
ATOM    555  O   THR A  37      42.377  63.783  40.965  1.00  0.00           O0.      0
ATOM    556  N   ARG A  38      42.846  65.948  40.333  1.00  0.00           N0.      0
ATOM    557  H   ARG A  38      43.487  66.628  39.950  1.00  0.00           H0.      0
ATOM    558  CA  ARG A  38      41.414  66.300  40.325  1.00  0.00           C0.      0
ATOM    559  HA  ARG A  38      40.918  66.131  41.281  1.00  0.00           H0.      0
ATOM    560  CB  ARG A  38      41.186  67.723  40.035  1.00  0.00           C0.      0
ATOM    561  HB2 ARG A  38      41.472  68.004  39.021  1.00  0.00           H0.      0
ATOM    562  HB3 ARG A  38      40.128  67.954  40.160  1.00  0.00           H0.      0
ATOM    563  CG  ARG A  38      41.998  68.728  40.924  1.00  0.00           C0.      0
ATOM    564  HG2 ARG A  38      41.616  68.488  41.916  1.00  0.00           H0.      0
ATOM    565  HG3 ARG A  38      43.060  68.548  40.760  1.00  0.00           H0.      0
ATOM    566  CD  ARG A  38      41.744  70.246  40.672  1.00  0.00           C0.      0
ATOM    567  HD2 ARG A  38      40.667  70.377  40.560  1.00  0.00           H0.      0
ATOM    568  HD3 ARG A  38      42.259  70.718  41.508  1.00  0.00           H0.      0
ATOM    569  NE  ARG A  38      42.328  70.677  39.407  1.00  0.00           N0.      0
ATOM    570  HE  ARG A  38      42.843  69.882  39.056  1.00  0.00           H0.      0
ATOM    571  CZ  ARG A  38      42.438  71.809  38.845  1.00  0.00           C0.      0
ATOM    572  NH1 ARG A  38      41.990  72.867  39.388  1.00  0.00           N0.      0
ATOM    573 HH11 ARG A  38      41.710  72.900  40.358  1.00  0.00           H0.      0
ATOM    574 HH12 ARG A  38      42.051  73.723  38.857  1.00  0.00           H0.      0
ATOM    575  NH2 ARG A  38      43.029  71.991  37.766  1.00  0.00           N0.      0
ATOM    576 HH21 ARG A  38      43.352  71.196  37.233  1.00  0.00           H0.      0
ATOM    577 HH22 ARG A  38      42.974  72.897  37.324  1.00  0.00           H0.      0
ATOM    578  C   ARG A  38      40.590  65.502  39.333  1.00  0.00           C0.      0
ATOM    579  O   ARG A  38      39.412  65.206  39.522  1.00  0.00           O0.      0
ATOM    580  N   SER A  39      41.142  65.146  38.191  1.00  0.00           N0.      0
ATOM    581  H   SER A  39      42.116  65.394  38.090  1.00  0.00           H0.      0
ATOM    582  CA  SER A  39      40.425  64.780  36.963  1.00  0.00           C0.      0
ATOM    583  HA  SER A  39      39.650  65.542  36.867  1.00  0.00           H0.      0
ATOM    584  CB  SER A  39      41.359  64.907  35.769  1.00  0.00           C0.      0
ATOM    585  HB2 SER A  39      41.994  65.761  36.004  1.00  0.00           H0.      0
ATOM    586  HB3 SER A  39      41.836  63.932  35.662  1.00  0.00           H0.      0
ATOM    587  OG  SER A  39      40.709  65.176  34.545  1.00  0.00           O0.      0
ATOM    588  HG  SER A  39      40.677  66.133  34.470  1.00  0.00           H0.      0
ATOM    589  C   SER A  39      39.796  63.375  37.096  1.00  0.00           C0.      0
ATOM    590  O   SER A  39      38.661  62.994  36.652  1.00  0.00           O0.      0
ATOM    591  N   ARG A  40      40.569  62.541  37.880  1.00  0.00           N0.      0
ATOM    592  H   ARG A  40      41.528  62.815  38.036  1.00  0.00           H0.      0
ATOM    593  CA  ARG A  40      40.219  61.107  38.173  1.00  0.00           C0.      0
ATOM    594  HA  ARG A  40      39.771  60.705  37.264  1.00  0.00           H0.      0
ATOM    595  CB  ARG A  40      41.544  60.306  38.487  1.00  0.00           C0.      0
ATOM    596  HB2 ARG A  40      41.217  59.291  38.714  1.00  0.00           H0.      0
ATOM    597  HB3 ARG A  40      42.114  60.145  37.572  1.00  0.00           H0.      0
ATOM    598  CG  ARG A  40      42.492  60.955  39.594  1.00  0.00           C0.      0
ATOM    599  HG2 ARG A  40      42.809  61.921  39.203  1.00  0.00           H0.      0
ATOM    600  HG3 ARG A  40      41.929  61.252  40.479  1.00  0.00           H0.      0
ATOM    601  CD  ARG A  40      43.746  60.123  39.948  1.00  0.00           C0.      0
ATOM    602  HD2 ARG A  40      44.136  59.730  39.009  1.00  0.00           H0.      0
ATOM    603  HD3 ARG A  40      44.430  60.889  40.314  1.00  0.00           H0.      0
ATOM    604  NE  ARG A  40      43.458  59.063  40.986  1.00  0.00           N0.      0
ATOM    605  HE  ARG A  40      42.941  59.350  41.804  1.00  0.00           H0.      0
ATOM    606  CZ  ARG A  40      43.828  57.770  40.899  1.00  0.00           C0.      0
ATOM    607  NH1 ARG A  40      44.456  57.316  39.869  1.00  0.00           N0.      0
ATOM    608 HH11 ARG A  40      44.624  57.847  39.027  1.00  0.00           H0.      0
ATOM    609 HH12 ARG A  40      44.754  56.351  39.867  1.00  0.00           H0.      0
ATOM    610  NH2 ARG A  40      43.578  57.056  41.939  1.00  0.00           N0.      0
ATOM    611 HH21 ARG A  40      43.175  57.475  42.765  1.00  0.00           H0.      0
ATOM    612 HH22 ARG A  40      43.772  56.065  41.957  1.00  0.00           H0.      0
ATOM    613  C   ARG A  40      39.145  61.041  39.243  1.00  0.00           C0.      0
ATOM    614  O   ARG A  40      38.212  60.244  39.124  1.00  0.00           O0.      0
ATOM    615  N   THR A  41      39.244  61.931  40.197  1.00  0.00           N0.      0
ATOM    616  H   THR A  41      40.133  62.411  40.202  1.00  0.00           H0.      0
ATOM    617  CA  THR A  41      38.415  61.943  41.432  1.00  0.00           C0.      0
ATOM    618  HA  THR A  41      38.475  60.949  41.875  1.00  0.00           H0.      0
ATOM    619  CB  THR A  41      39.038  63.049  42.391  1.00  0.00           C0.      0
ATOM    620  HB  THR A  41      39.305  63.979  41.889  1.00  0.00           H0.      0
ATOM    621  CG2 THR A  41      38.351  63.464  43.757  1.00  0.00           C0.      0
ATOM    622 HG21 THR A  41      39.050  64.127  44.267  1.00  0.00           H0.      0
ATOM    623 HG22 THR A  41      37.344  63.854  43.606  1.00  0.00           H0.      0
ATOM    624 HG23 THR A  41      38.228  62.498  44.246  1.00  0.00           H0.      0
ATOM    625  OG1 THR A  41      40.415  62.644  42.624  1.00  0.00           O0.      0
ATOM    626  HG1 THR A  41      40.981  63.376  42.369  1.00  0.00           H0.      0
ATOM    627  C   THR A  41      36.894  62.142  41.217  1.00  0.00           C0.      0
ATOM    628  O   THR A  41      36.130  61.369  41.841  1.00  0.00           O0.      0
ATOM    629  N   ALA A  42      36.473  63.061  40.339  1.00  0.00           N0.      0
ATOM    630  H   ALA A  42      37.234  63.560  39.900  1.00  0.00           H0.      0
ATOM    631  CA  ALA A  42      35.086  63.334  39.994  1.00  0.00           C0.      0
ATOM    632  HA  ALA A  42      34.628  63.636  40.936  1.00  0.00           H0.      0
ATOM    633  CB  ALA A  42      35.003  64.599  39.044  1.00  0.00           C0.      0
ATOM    634  HB1 ALA A  42      35.303  65.435  39.676  1.00  0.00           H0.      0
ATOM    635  HB2 ALA A  42      35.739  64.430  38.259  1.00  0.00           H0.      0
ATOM    636  HB3 ALA A  42      34.035  64.806  38.588  1.00  0.00           H0.      0
ATOM    637  C   ALA A  42      34.300  62.132  39.369  1.00  0.00           C0.      0
ATOM    638  O   ALA A  42      33.032  62.045  39.368  1.00  0.00           O0.      0
ATOM    639  N   GLU A  43      35.039  61.163  38.796  1.00  0.00           N0.      0
ATOM    640  H   GLU A  43      36.017  61.322  38.601  1.00  0.00           H0.      0
ATOM    641  CA  GLU A  43      34.414  60.027  38.223  1.00  0.00           C0.      0
ATOM    642  HA  GLU A  43      33.635  60.291  37.508  1.00  0.00           H0.      0
ATOM    643  CB  GLU A  43      35.480  59.223  37.446  1.00  0.00           C0.      0
ATOM    644  HB2 GLU A  43      36.171  58.867  38.210  1.00  0.00           H0.      0
ATOM    645  HB3 GLU A  43      34.968  58.374  36.993  1.00  0.00           H0.      0
ATOM    646  CG  GLU A  43      36.232  59.966  36.217  1.00  0.00           C0.      0
ATOM    647  HG2 GLU A  43      36.713  60.853  36.628  1.00  0.00           H0.      0
ATOM    648  HG3 GLU A  43      36.953  59.259  35.807  1.00  0.00           H0.      0
ATOM    649  CD  GLU A  43      35.230  60.255  35.109  1.00  0.00           C0.      0
ATOM    650  OE1 GLU A  43      35.645  60.701  34.025  1.00  0.00           O0.      0
ATOM    651  OE2 GLU A  43      33.951  60.127  35.303  1.00  0.00           O0.      0
ATOM    652  C   GLU A  43      33.845  59.078  39.233  1.00  0.00           C0.      0
ATOM    653  O   GLU A  43      32.948  58.326  38.948  1.00  0.00           O0.      0
ATOM    654  N   TYR A  44      34.378  59.030  40.428  1.00  0.00           N0.      0
ATOM    655  H   TYR A  44      35.158  59.635  40.642  1.00  0.00           H0.      0
ATOM    656  CA  TYR A  44      34.146  57.892  41.340  1.00  0.00           C0.      0
ATOM    657  HA  TYR A  44      33.140  57.515  41.158  1.00  0.00           H0.      0
ATOM    658  CB  TYR A  44      35.001  56.628  41.036  1.00  0.00           C0.      0
ATOM    659  HB2 TYR A  44      34.469  55.746  41.392  1.00  0.00           H0.      0
ATOM    660  HB3 TYR A  44      35.065  56.479  39.958  1.00  0.00           H0.      0
ATOM    661  CG  TYR A  44      36.394  56.626  41.565  1.00  0.00           C0.      0
ATOM    662  CD1 TYR A  44      37.290  57.590  41.093  1.00  0.00           C0.      0
ATOM    663  HD1 TYR A  44      37.009  58.354  40.383  1.00  0.00           H0.      0
ATOM    664  CE1 TYR A  44      38.599  57.625  41.579  1.00  0.00           C0.      0
ATOM    665  HE1 TYR A  44      39.326  58.305  41.159  1.00  0.00           H0.      0
ATOM    666  CZ  TYR A  44      39.047  56.580  42.383  1.00  0.00           C0.      0
ATOM    667  OH  TYR A  44      40.310  56.716  42.807  1.00  0.00           O0.      0
ATOM    668  HH  TYR A  44      40.713  55.902  43.117  1.00  0.00           H0.      0
ATOM    669  CE2 TYR A  44      38.135  55.599  42.936  1.00  0.00           C0.      0
ATOM    670  HE2 TYR A  44      38.544  54.868  43.618  1.00  0.00           H0.      0
ATOM    671  CD2 TYR A  44      36.795  55.642  42.470  1.00  0.00           C0.      0
ATOM    672  HD2 TYR A  44      36.007  55.001  42.837  1.00  0.00           H0.      0
ATOM    673  C   TYR A  44      34.196  58.170  42.858  1.00  0.00           C0.      0
ATOM    674  O   TYR A  44      33.786  57.341  43.631  1.00  0.00           O0.      0
ATOM    675  N   LYS A  45      34.626  59.406  43.246  1.00  0.00           N0.      0
ATOM    676  H   LYS A  45      35.018  60.046  42.570  1.00  0.00           H0.      0
ATOM    677  CA  LYS A  45      34.545  59.891  44.626  1.00  0.00           C0.      0
ATOM    678  HA  LYS A  45      35.164  59.168  45.155  1.00  0.00           H0.      0
ATOM    679  CB  LYS A  45      35.150  61.256  44.849  1.00  0.00           C0.      0
ATOM    680  HB2 LYS A  45      36.103  61.371  44.331  1.00  0.00           H0.      0
ATOM    681  HB3 LYS A  45      34.481  61.975  44.377  1.00  0.00           H0.      0
ATOM    682  CG  LYS A  45      35.311  61.685  46.345  1.00  0.00           C0.      0
ATOM    683  HG2 LYS A  45      34.322  61.714  46.802  1.00  0.00           H0.      0
ATOM    684  HG3 LYS A  45      35.982  60.985  46.843  1.00  0.00           H0.      0
ATOM    685  CD  LYS A  45      35.887  63.006  46.827  1.00  0.00           C0.      0
ATOM    686  HD2 LYS A  45      35.634  63.325  47.838  1.00  0.00           H0.      0
ATOM    687  HD3 LYS A  45      36.945  63.147  46.605  1.00  0.00           H0.      0
ATOM    688  CE  LYS A  45      35.167  64.182  46.122  1.00  0.00           C0.      0
ATOM    689  HE2 LYS A  45      35.065  64.167  45.037  1.00  0.00           H0.      0
ATOM    690  HE3 LYS A  45      34.129  64.175  46.456  1.00  0.00           H0.      0
ATOM    691  NZ  LYS A  45      35.776  65.496  46.430  1.00  0.00           N0.      0
ATOM    692  HZ1 LYS A  45      36.708  65.636  46.065  1.00  0.00           H0.      0
ATOM    693  HZ2 LYS A  45      35.255  66.241  45.990  1.00  0.00           H0.      0
ATOM    694  HZ3 LYS A  45      35.718  65.781  47.397  1.00  0.00           H0.      0
ATOM    695  C   LYS A  45      33.159  59.747  45.231  1.00  0.00           C0.      0
ATOM    696  O   LYS A  45      33.077  58.998  46.221  1.00  0.00           O0.      0
ATOM    697  N   ALA A  46      32.156  60.319  44.674  1.00  0.00           N0.      0
ATOM    698  H   ALA A  46      32.211  60.908  43.856  1.00  0.00           H0.      0
ATOM    699  CA  ALA A  46      30.799  60.230  45.226  1.00  0.00           C0.      0
ATOM    700  HA  ALA A  46      30.780  60.630  46.240  1.00  0.00           H0.      0
ATOM    701  CB  ALA A  46      29.924  61.238  44.530  1.00  0.00           C0.      0
ATOM    702  HB1 ALA A  46      30.215  61.277  43.480  1.00  0.00           H0.      0
ATOM    703  HB2 ALA A  46      28.894  60.887  44.590  1.00  0.00           H0.      0
ATOM    704  HB3 ALA A  46      30.260  62.190  44.940  1.00  0.00           H0.      0
ATOM    705  C   ALA A  46      30.201  58.836  45.282  1.00  0.00           C0.      0
ATOM    706  O   ALA A  46      29.423  58.543  46.202  1.00  0.00           O0.      0
ATOM    707  N   TRP A  47      30.624  57.903  44.409  1.00  0.00           N0.      0
ATOM    708  H   TRP A  47      31.082  58.180  43.552  1.00  0.00           H0.      0
ATOM    709  CA  TRP A  47      30.171  56.451  44.431  1.00  0.00           C0.      0
ATOM    710  HA  TRP A  47      29.099  56.261  44.486  1.00  0.00           H0.      0
ATOM    711  CB  TRP A  47      30.529  55.797  43.125  1.00  0.00           C0.      0
ATOM    712  HB2 TRP A  47      29.869  56.262  42.393  1.00  0.00           H0.      0
ATOM    713  HB3 TRP A  47      31.561  56.011  42.849  1.00  0.00           H0.      0
ATOM    714  CG  TRP A  47      30.291  54.326  43.072  1.00  0.00           C0.      0
ATOM    715  CD1 TRP A  47      29.056  53.788  42.824  1.00  0.00           C0.      0
ATOM    716  HD1 TRP A  47      28.154  54.362  42.675  1.00  0.00           H0.      0
ATOM    717  NE1 TRP A  47      29.142  52.377  43.043  1.00  0.00           N0.      0
ATOM    718  HE1 TRP A  47      28.411  51.684  42.972  1.00  0.00           H0.      0
ATOM    719  CE2 TRP A  47      30.449  52.021  43.425  1.00  0.00           C0.      0
ATOM    720  CZ2 TRP A  47      30.975  50.805  43.913  1.00  0.00           C0.      0
ATOM    721  HZ2 TRP A  47      30.388  49.933  44.161  1.00  0.00           H0.      0
ATOM    722  CH2 TRP A  47      32.360  50.745  44.128  1.00  0.00           C0.      0
ATOM    723  HH2 TRP A  47      32.777  49.818  44.492  1.00  0.00           H0.      0
ATOM    724  CZ3 TRP A  47      33.137  51.900  44.044  1.00  0.00           C0.      0
ATOM    725  HZ3 TRP A  47      34.183  51.900  44.313  1.00  0.00           H0.      0
ATOM    726  CE3 TRP A  47      32.579  53.133  43.698  1.00  0.00           C0.      0
ATOM    727  HE3 TRP A  47      33.180  54.029  43.738  1.00  0.00           H0.      0
ATOM    728  CD2 TRP A  47      31.199  53.209  43.421  1.00  0.00           C0.      0
ATOM    729  C   TRP A  47      30.842  55.727  45.665  1.00  0.00           C0.      0
ATOM    730  O   TRP A  47      30.191  55.010  46.376  1.00  0.00           O0.      0
ATOM    731  N   LEU A  48      32.162  55.982  45.832  1.00  0.00           N0.      0
ATOM    732  H   LEU A  48      32.537  56.652  45.175  1.00  0.00           H0.      0
ATOM    733  CA  LEU A  48      33.048  55.325  46.790  1.00  0.00           C0.      0
ATOM    734  HA  LEU A  48      32.720  54.287  46.843  1.00  0.00           H0.      0
ATOM    735  CB  LEU A  48      34.552  55.554  46.354  1.00  0.00           C0.      0
ATOM    736  HB2 LEU A  48      34.676  55.289  45.304  1.00  0.00           H0.      0
ATOM    737  HB3 LEU A  48      34.802  56.604  46.508  1.00  0.00           H0.      0
ATOM    738  CG  LEU A  48      35.475  54.654  47.248  1.00  0.00           C0.      0
ATOM    739  HG  LEU A  48      35.157  54.549  48.286  1.00  0.00           H0.      0
ATOM    740  CD1 LEU A  48      35.420  53.321  46.707  1.00  0.00           C0.      0
ATOM    741 HD11 LEU A  48      34.490  52.831  46.998  1.00  0.00           H0.      0
ATOM    742 HD12 LEU A  48      35.621  53.302  45.636  1.00  0.00           H0.      0
ATOM    743 HD13 LEU A  48      36.179  52.666  47.135  1.00  0.00           H0.      0
ATOM    744  CD2 LEU A  48      36.909  55.240  47.182  1.00  0.00           C0.      0
ATOM    745 HD21 LEU A  48      37.650  54.646  47.716  1.00  0.00           H0.      0
ATOM    746 HD22 LEU A  48      37.217  55.292  46.138  1.00  0.00           H0.      0
ATOM    747 HD23 LEU A  48      36.960  56.249  47.589  1.00  0.00           H0.      0
ATOM    748  C   LEU A  48      32.851  55.853  48.236  1.00  0.00           C0.      0
ATOM    749  O   LEU A  48      32.686  55.051  49.200  1.00  0.00           O0.      0
ATOM    750  N   LEU A  49      32.789  57.167  48.346  1.00  0.00           N0.      0
ATOM    751  H   LEU A  49      32.986  57.765  47.556  1.00  0.00           H0.      0
ATOM    752  CA  LEU A  49      32.323  57.811  49.563  1.00  0.00           C0.      0
ATOM    753  HA  LEU A  49      32.925  57.396  50.371  1.00  0.00           H0.      0
ATOM    754  CB  LEU A  49      32.401  59.365  49.453  1.00  0.00           C0.      0
ATOM    755  HB2 LEU A  49      31.814  59.671  48.588  1.00  0.00           H0.      0
ATOM    756  HB3 LEU A  49      31.946  59.807  50.340  1.00  0.00           H0.      0
ATOM    757  CG  LEU A  49      33.714  60.157  49.341  1.00  0.00           C0.      0
ATOM    758  HG  LEU A  49      34.146  59.869  48.382  1.00  0.00           H0.      0
ATOM    759  CD1 LEU A  49      33.535  61.687  49.418  1.00  0.00           C0.      0
ATOM    760 HD11 LEU A  49      32.959  61.831  50.331  1.00  0.00           H0.      0
ATOM    761 HD12 LEU A  49      34.457  62.269  49.438  1.00  0.00           H0.      0
ATOM    762 HD13 LEU A  49      32.919  62.170  48.659  1.00  0.00           H0.      0
ATOM    763  CD2 LEU A  49      34.655  59.761  50.522  1.00  0.00           C0.      0
ATOM    764 HD21 LEU A  49      35.606  60.286  50.431  1.00  0.00           H0.      0
ATOM    765 HD22 LEU A  49      34.138  60.082  51.425  1.00  0.00           H0.      0
ATOM    766 HD23 LEU A  49      34.913  58.704  50.442  1.00  0.00           H0.      0
ATOM    767  C   LEU A  49      30.884  57.482  49.983  1.00  0.00           C0.      0
ATOM    768  O   LEU A  49      30.722  57.180  51.130  1.00  0.00           O0.      0
ATOM    769  N   GLY A  50      29.962  57.449  49.039  1.00  0.00           N0.      0
ATOM    770  H   GLY A  50      30.231  57.950  48.205  1.00  0.00           H0.      0
ATOM    771  CA  GLY A  50      28.637  56.929  49.197  1.00  0.00           C0.      0
ATOM    772  HA2 GLY A  50      28.053  57.502  49.918  1.00  0.00           H0.      0
ATOM    773  HA3 GLY A  50      28.039  56.884  48.286  1.00  0.00           H0.      0
ATOM    774  C   GLY A  50      28.603  55.483  49.686  1.00  0.00           C0.      0
ATOM    775  O   GLY A  50      27.818  55.227  50.583  1.00  0.00           O0.      0
ATOM    776  N   LEU A  51      29.408  54.579  49.124  1.00  0.00           N0.      0
ATOM    777  H   LEU A  51      29.877  54.856  48.274  1.00  0.00           H0.      0
ATOM    778  CA  LEU A  51      29.545  53.228  49.687  1.00  0.00           C0.      0
ATOM    779  HA  LEU A  51      28.591  52.760  49.931  1.00  0.00           H0.      0
ATOM    780  CB  LEU A  51      30.319  52.266  48.743  1.00  0.00           C0.      0
ATOM    781  HB2 LEU A  51      29.932  52.498  47.750  1.00  0.00           H0.      0
ATOM    782  HB3 LEU A  51      31.373  52.542  48.739  1.00  0.00           H0.      0
ATOM    783  CG  LEU A  51      30.188  50.729  48.793  1.00  0.00           C0.      0
ATOM    784  HG  LEU A  51      30.551  50.367  49.755  1.00  0.00           H0.      0
ATOM    785  CD1 LEU A  51      28.805  50.065  48.561  1.00  0.00           C0.      0
ATOM    786 HD11 LEU A  51      28.565  50.087  47.498  1.00  0.00           H0.      0
ATOM    787 HD12 LEU A  51      28.727  49.041  48.928  1.00  0.00           H0.      0
ATOM    788 HD13 LEU A  51      27.997  50.665  48.980  1.00  0.00           H0.      0
ATOM    789  CD2 LEU A  51      31.092  50.171  47.716  1.00  0.00           C0.      0
ATOM    790 HD21 LEU A  51      31.271  49.107  47.869  1.00  0.00           H0.      0
ATOM    791 HD22 LEU A  51      30.875  50.514  46.704  1.00  0.00           H0.      0
ATOM    792 HD23 LEU A  51      32.079  50.598  47.891  1.00  0.00           H0.      0
ATOM    793  C   LEU A  51      30.170  53.066  51.092  1.00  0.00           C0.      0
ATOM    794  O   LEU A  51      29.793  52.093  51.832  1.00  0.00           O0.      0
ATOM    795  N   LEU A  52      31.069  53.926  51.546  1.00  0.00           N0.      0
ATOM    796  H   LEU A  52      31.361  54.668  50.927  1.00  0.00           H0.      0
ATOM    797  CA  LEU A  52      31.755  53.817  52.863  1.00  0.00           C0.      0
ATOM    798  HA  LEU A  52      31.816  52.753  53.093  1.00  0.00           H0.      0
ATOM    799  CB  LEU A  52      33.227  54.387  52.702  1.00  0.00           C0.      0
ATOM    800  HB2 LEU A  52      33.102  55.321  52.154  1.00  0.00           H0.      0
ATOM    801  HB3 LEU A  52      33.687  54.562  53.674  1.00  0.00           H0.      0
ATOM    802  CG  LEU A  52      34.187  53.512  51.876  1.00  0.00           C0.      0
ATOM    803  HG  LEU A  52      33.641  53.275  50.962  1.00  0.00           H0.      0
ATOM    804  CD1 LEU A  52      35.511  54.263  51.683  1.00  0.00           C0.      0
ATOM    805 HD11 LEU A  52      36.261  53.725  51.104  1.00  0.00           H0.      0
ATOM    806 HD12 LEU A  52      35.226  55.233  51.275  1.00  0.00           H0.      0
ATOM    807 HD13 LEU A  52      35.900  54.518  52.669  1.00  0.00           H0.      0
ATOM    808  CD2 LEU A  52      34.556  52.134  52.585  1.00  0.00           C0.      0
ATOM    809 HD21 LEU A  52      34.969  52.327  53.575  1.00  0.00           H0.      0
ATOM    810 HD22 LEU A  52      33.734  51.462  52.831  1.00  0.00           H0.      0
ATOM    811 HD23 LEU A  52      35.316  51.603  52.011  1.00  0.00           H0.      0
ATOM    812  C   LEU A  52      30.861  54.503  53.900  1.00  0.00           C0.      0
ATOM    813  O   LEU A  52      30.548  53.924  54.916  1.00  0.00           O0.      0
ATOM    814  N   ARG A  53      30.273  55.738  53.632  1.00  0.00           N0.      0
ATOM    815  H   ARG A  53      30.442  56.195  52.747  1.00  0.00           H0.      0
ATOM    816  CA  ARG A  53      29.218  56.281  54.524  1.00  0.00           C0.      0
ATOM    817  HA  ARG A  53      29.684  56.360  55.507  1.00  0.00           H0.      0
ATOM    818  CB  ARG A  53      28.702  57.657  54.143  1.00  0.00           C0.      0
ATOM    819  HB2 ARG A  53      28.249  57.662  53.151  1.00  0.00           H0.      0
ATOM    820  HB3 ARG A  53      27.984  58.057  54.860  1.00  0.00           H0.      0
ATOM    821  CG  ARG A  53      29.745  58.787  54.023  1.00  0.00           C0.      0
ATOM    822  HG2 ARG A  53      30.613  58.560  53.404  1.00  0.00           H0.      0
ATOM    823  HG3 ARG A  53      29.208  59.662  53.657  1.00  0.00           H0.      0
ATOM    824  CD  ARG A  53      30.394  59.202  55.350  1.00  0.00           C0.      0
ATOM    825  HD2 ARG A  53      29.511  59.455  55.936  1.00  0.00           H0.      0
ATOM    826  HD3 ARG A  53      30.825  58.353  55.880  1.00  0.00           H0.      0
ATOM    827  NE  ARG A  53      31.422  60.206  55.181  1.00  0.00           N0.      0
ATOM    828  HE  ARG A  53      31.199  60.989  54.584  1.00  0.00           H0.      0
ATOM    829  CZ  ARG A  53      32.624  60.087  55.671  1.00  0.00           C0.      0
ATOM    830  NH1 ARG A  53      33.154  58.986  56.105  1.00  0.00           N0.      0
ATOM    831 HH11 ARG A  53      32.577  58.157  56.099  1.00  0.00           H0.      0
ATOM    832 HH12 ARG A  53      34.074  58.878  56.506  1.00  0.00           H0.      0
ATOM    833  NH2 ARG A  53      33.401  61.089  55.556  1.00  0.00           N0.      0
ATOM    834 HH21 ARG A  53      33.098  61.970  55.167  1.00  0.00           H0.      0
ATOM    835 HH22 ARG A  53      34.397  60.991  55.695  1.00  0.00           H0.      0
ATOM    836  C   ARG A  53      28.015  55.343  54.689  1.00  0.00           C0.      0
ATOM    837  O   ARG A  53      27.635  55.032  55.830  1.00  0.00           O0.      0
ATOM    838  N   GLN A  54      27.430  54.797  53.631  1.00  0.00           N0.      0
ATOM    839  H   GLN A  54      27.791  54.937  52.698  1.00  0.00           H0.      0
ATOM    840  CA  GLN A  54      26.246  53.948  53.770  1.00  0.00           C0.      0
ATOM    841  HA  GLN A  54      25.435  54.510  54.234  1.00  0.00           H0.      0
ATOM    842  CB  GLN A  54      25.718  53.459  52.424  1.00  0.00           C0.      0
ATOM    843  HB2 GLN A  54      26.454  52.998  51.766  1.00  0.00           H0.      0
ATOM    844  HB3 GLN A  54      24.971  52.681  52.580  1.00  0.00           H0.      0
ATOM    845  CG  GLN A  54      24.885  54.560  51.665  1.00  0.00           C0.      0
ATOM    846  HG2 GLN A  54      23.892  54.553  52.114  1.00  0.00           H0.      0
ATOM    847  HG3 GLN A  54      25.518  55.416  51.899  1.00  0.00           H0.      0
ATOM    848  CD  GLN A  54      24.906  54.262  50.149  1.00  0.00           C0.      0
ATOM    849  OE1 GLN A  54      24.954  53.218  49.604  1.00  0.00           O0.      0
ATOM    850  NE2 GLN A  54      24.570  55.249  49.365  1.00  0.00           N0.      0
ATOM    851 HE21 GLN A  54      24.388  55.089  48.384  1.00  0.00           H0.      0
ATOM    852 HE22 GLN A  54      24.343  56.151  49.759  1.00  0.00           H0.      0
ATOM    853  C   GLN A  54      26.392  52.704  54.654  1.00  0.00           C0.      0
ATOM    854  O   GLN A  54      25.422  52.307  55.296  1.00  0.00           O0.      0
ATOM    855  N   HIP A  55      27.535  52.047  54.734  1.00  0.00           N0.      0
ATOM    856  H   HIP A  55      28.243  52.204  54.031  1.00  0.00           H0.      0
ATOM    857  CA  HIP A  55      27.781  50.923  55.646  1.00  0.00           C0.      0
ATOM    858  HA  HIP A  55      26.786  50.619  55.972  1.00  0.00           H0.      0
ATOM    859  CB  HIP A  55      28.329  49.805  54.778  1.00  0.00           C0.      0
ATOM    860  HB2 HIP A  55      27.670  49.582  53.939  1.00  0.00           H0.      0
ATOM    861  HB3 HIP A  55      29.338  50.092  54.481  1.00  0.00           H0.      0
ATOM    862  CG  HIP A  55      28.248  48.472  55.484  1.00  0.00           C0.      0
ATOM    863  ND1 HIP A  55      27.057  47.968  56.062  1.00  0.00           N0.      0
ATOM    864  HD1 HIP A  55      26.121  48.331  55.950  1.00  0.00           H0.      0
ATOM    865  CE1 HIP A  55      27.412  46.966  56.857  1.00  0.00           C0.      0
ATOM    866  HE1 HIP A  55      26.729  46.392  57.465  1.00  0.00           H0.      0
ATOM    867  NE2 HIP A  55      28.730  46.748  56.726  1.00  0.00           N0.      0
ATOM    868  HE2 HIP A  55      29.235  46.114  57.328  1.00  0.00           H0.      0
ATOM    869  CD2 HIP A  55      29.300  47.743  55.873  1.00  0.00           C0.      0
ATOM    870  HD2 HIP A  55      30.356  47.856  55.676  1.00  0.00           H0.      0
ATOM    871  C   HIP A  55      28.715  51.363  56.746  1.00  0.00           C0.      0
ATOM    872  O   HIP A  55      29.372  50.571  57.353  1.00  0.00           O0.      0
ATOM    873  N   GLY A  56      28.689  52.695  57.148  1.00  0.00           N0.      0
ATOM    874  H   GLY A  56      28.002  53.286  56.701  1.00  0.00           H0.      0
ATOM    875  CA  GLY A  56      29.368  53.216  58.299  1.00  0.00           C0.      0
ATOM    876  HA2 GLY A  56      29.191  54.287  58.403  1.00  0.00           H0.      0
ATOM    877  HA3 GLY A  56      28.953  52.692  59.160  1.00  0.00           H0.      0
ATOM    878  C   GLY A  56      30.947  52.999  58.369  1.00  0.00           C0.      0
ATOM    879  O   GLY A  56      31.589  53.232  59.417  1.00  0.00           O0.      0
ATOM    880  N   CYS A  57      31.534  52.675  57.259  1.00  0.00           N0.      0
ATOM    881  H   CYS A  57      30.995  52.610  56.407  1.00  0.00           H0.      0
ATOM    882  CA  CYS A  57      32.891  52.114  57.090  1.00  0.00           C0.      0
ATOM    883  HA  CYS A  57      33.151  51.448  57.913  1.00  0.00           H0.      0
ATOM    884  CB  CYS A  57      33.093  51.572  55.637  1.00  0.00           C0.      0
ATOM    885  HB2 CYS A  57      32.774  52.272  54.864  1.00  0.00           H0.      0
ATOM    886  HB3 CYS A  57      34.145  51.296  55.573  1.00  0.00           H0.      0
ATOM    887  SG  CYS A  57      32.035  50.124  55.488  1.00  0.00           S0.      0
ATOM    888  HG  CYS A  57      32.753  49.335  56.291  1.00  0.00           H0.      0
ATOM    889  C   CYS A  57      33.894  53.307  57.248  1.00  0.00           C0.      0
ATOM    890  O   CYS A  57      33.873  54.218  56.482  1.00  0.00           O0.      0
ATOM    891  N   HIE A  58      34.822  53.239  58.233  1.00  0.00           N0.      0
ATOM    892  H   HIE A  58      34.774  52.419  58.820  1.00  0.00           H0.      0
ATOM    893  CA  HIE A  58      35.691  54.373  58.762  1.00  0.00           C0.      0
ATOM    894  HA  HIE A  58      35.697  55.208  58.062  1.00  0.00           H0.      0
ATOM    895  CB  HIE A  58      35.157  54.929  60.143  1.00  0.00           C0.      0
ATOM    896  HB2 HIE A  58      34.187  55.394  59.969  1.00  0.00           H0.      0
ATOM    897  HB3 HIE A  58      35.146  53.970  60.661  1.00  0.00           H0.      0
ATOM    898  CG  HIE A  58      36.155  55.824  60.942  1.00  0.00           C0.      0
ATOM    899  ND1 HIE A  58      36.903  56.893  60.462  1.00  0.00           N0.      0
ATOM    900  CE1 HIE A  58      37.467  57.297  61.629  1.00  0.00           C0.      0
ATOM    901  HE1 HIE A  58      38.054  58.198  61.733  1.00  0.00           H0.      0
ATOM    902  NE2 HIE A  58      37.225  56.528  62.671  1.00  0.00           N0.      0
ATOM    903  HE2 HIE A  58      37.486  56.658  63.638  1.00  0.00           H0.      0
ATOM    904  CD2 HIE A  58      36.479  55.479  62.225  1.00  0.00           C0.      0
ATOM    905  HD2 HIE A  58      36.088  54.673  62.828  1.00  0.00           H0.      0
ATOM    906  C   HIE A  58      37.205  54.033  58.798  1.00  0.00           C0.      0
ATOM    907  O   HIE A  58      38.071  54.713  58.219  1.00  0.00           O0.      0
ATOM    908  N   ARG A  59      37.487  52.859  59.427  1.00  0.00           N0.      0
ATOM    909  H   ARG A  59      36.774  52.284  59.852  1.00  0.00           H0.      0
ATOM    910  CA  ARG A  59      38.792  52.276  59.415  1.00  0.00           C0.      0
ATOM    911  HA  ARG A  59      39.584  53.015  59.294  1.00  0.00           H0.      0
ATOM    912  CB  ARG A  59      38.998  51.538  60.808  1.00  0.00           C0.      0
ATOM    913  HB2 ARG A  59      38.606  52.243  61.542  1.00  0.00           H0.      0
ATOM    914  HB3 ARG A  59      38.508  50.568  60.728  1.00  0.00           H0.      0
ATOM    915  CG  ARG A  59      40.466  51.388  61.070  1.00  0.00           C0.      0
ATOM    916  HG2 ARG A  59      40.992  50.885  60.258  1.00  0.00           H0.      0
ATOM    917  HG3 ARG A  59      40.975  52.345  61.186  1.00  0.00           H0.      0
ATOM    918  CD  ARG A  59      40.687  50.523  62.360  1.00  0.00           C0.      0
ATOM    919  HD2 ARG A  59      40.947  51.105  63.244  1.00  0.00           H0.      0
ATOM    920  HD3 ARG A  59      39.735  50.068  62.633  1.00  0.00           H0.      0
ATOM    921  NE  ARG A  59      41.584  49.284  62.210  1.00  0.00           N0.      0
ATOM    922  HE  ARG A  59      41.042  48.434  62.149  1.00  0.00           H0.      0
ATOM    923  CZ  ARG A  59      42.900  49.156  62.065  1.00  0.00           C0.      0
ATOM    924  NH1 ARG A  59      43.739  50.153  61.963  1.00  0.00           N0.      0
ATOM    925 HH11 ARG A  59      43.433  51.110  62.059  1.00  0.00           H0.      0
ATOM    926 HH12 ARG A  59      44.721  49.942  62.071  1.00  0.00           H0.      0
ATOM    927  NH2 ARG A  59      43.329  47.965  62.171  1.00  0.00           N0.      0
ATOM    928 HH21 ARG A  59      42.602  47.268  62.100  1.00  0.00           H0.      0
ATOM    929 HH22 ARG A  59      44.332  47.858  62.116  1.00  0.00           H0.      0
ATOM    930  C   ARG A  59      38.950  51.347  58.224  1.00  0.00           C0.      0
ATOM    931  O   ARG A  59      38.420  50.263  58.234  1.00  0.00           O0.      0
ATOM    932  N   VAL A  60      39.819  51.789  57.331  1.00  0.00           N0.      0
ATOM    933  H   VAL A  60      40.383  52.618  57.454  1.00  0.00           H0.      0
ATOM    934  CA  VAL A  60      40.089  51.189  56.012  1.00  0.00           C0.      0
ATOM    935  HA  VAL A  60      39.787  50.144  56.083  1.00  0.00           H0.      0
ATOM    936  CB  VAL A  60      39.355  51.923  54.860  1.00  0.00           C0.      0
ATOM    937  HB  VAL A  60      39.443  51.392  53.912  1.00  0.00           H0.      0
ATOM    938  CG1 VAL A  60      37.871  51.973  55.091  1.00  0.00           C0.      0
ATOM    939 HG11 VAL A  60      37.606  52.565  55.967  1.00  0.00           H0.      0
ATOM    940 HG12 VAL A  60      37.460  52.391  54.172  1.00  0.00           H0.      0
ATOM    941 HG13 VAL A  60      37.359  51.011  55.134  1.00  0.00           H0.      0
ATOM    942  CG2 VAL A  60      39.940  53.377  54.497  1.00  0.00           C0.      0
ATOM    943 HG21 VAL A  60      41.018  53.287  54.624  1.00  0.00           H0.      0
ATOM    944 HG22 VAL A  60      39.672  53.798  53.527  1.00  0.00           H0.      0
ATOM    945 HG23 VAL A  60      39.589  54.060  55.271  1.00  0.00           H0.      0
ATOM    946  C   VAL A  60      41.535  51.043  55.592  1.00  0.00           C0.      0
ATOM    947  O   VAL A  60      42.436  51.625  56.190  1.00  0.00           O0.      0
ATOM    948  N   LEU A  61      41.814  50.082  54.677  1.00  0.00           N0.      0
ATOM    949  H   LEU A  61      41.020  49.556  54.340  1.00  0.00           H0.      0
ATOM    950  CA  LEU A  61      43.139  49.701  54.223  1.00  0.00           C0.      0
ATOM    951  HA  LEU A  61      43.880  50.302  54.750  1.00  0.00           H0.      0
ATOM    952  CB  LEU A  61      43.490  48.267  54.795  1.00  0.00           C0.      0
ATOM    953  HB2 LEU A  61      43.854  48.339  55.820  1.00  0.00           H0.      0
ATOM    954  HB3 LEU A  61      42.606  47.653  54.971  1.00  0.00           H0.      0
ATOM    955  CG  LEU A  61      44.448  47.430  53.946  1.00  0.00           C0.      0
ATOM    956  HG  LEU A  61      43.968  47.353  52.970  1.00  0.00           H0.      0
ATOM    957  CD1 LEU A  61      45.861  48.055  53.820  1.00  0.00           C0.      0
ATOM    958 HD11 LEU A  61      46.465  47.907  54.715  1.00  0.00           H0.      0
ATOM    959 HD12 LEU A  61      46.352  47.485  53.031  1.00  0.00           H0.      0
ATOM    960 HD13 LEU A  61      45.749  49.107  53.559  1.00  0.00           H0.      0
ATOM    961  CD2 LEU A  61      44.460  45.957  54.299  1.00  0.00           C0.      0
ATOM    962 HD21 LEU A  61      43.439  45.607  54.453  1.00  0.00           H0.      0
ATOM    963 HD22 LEU A  61      44.916  45.392  53.486  1.00  0.00           H0.      0
ATOM    964 HD23 LEU A  61      45.094  45.847  55.179  1.00  0.00           H0.      0
ATOM    965  C   LEU A  61      43.231  49.875  52.704  1.00  0.00           C0.      0
ATOM    966  O   LEU A  61      42.391  49.280  52.045  1.00  0.00           O0.      0
ATOM    967  N   ASH A  62      44.208  50.601  52.176  1.00  0.00           N0.      0
ATOM    968  H   ASH A  62      44.676  51.242  52.800  1.00  0.00           H0.      0
ATOM    969  CA  ASH A  62      44.597  50.557  50.801  1.00  0.00           C0.      0
ATOM    970  HA  ASH A  62      43.779  50.121  50.227  1.00  0.00           H0.      0
ATOM    971  CB  ASH A  62      44.884  51.945  50.192  1.00  0.00           C0.      0
ATOM    972  HB2 ASH A  62      44.240  52.700  50.643  1.00  0.00           H0.      0
ATOM    973  HB3 ASH A  62      45.871  52.332  50.444  1.00  0.00           H0.      0
ATOM    974  CG  ASH A  62      44.923  52.047  48.701  1.00  0.00           C0.      0
ATOM    975  OD1 ASH A  62      45.051  51.113  47.918  1.00  0.00           O0.      0
ATOM    976  OD2 ASH A  62      45.093  53.301  48.239  1.00  0.00           O0.      0
ATOM    977  HD2 ASH A  62      45.063  53.180  47.287  1.00  0.00           H0.      0
ATOM    978  C   ASH A  62      45.758  49.569  50.511  1.00  0.00           C0.      0
ATOM    979  O   ASH A  62      46.878  49.854  50.957  1.00  0.00           O0.      0
ATOM    980  N   VAL A  63      45.531  48.478  49.748  1.00  0.00           N0.      0
ATOM    981  H   VAL A  63      44.590  48.292  49.431  1.00  0.00           H0.      0
ATOM    982  CA  VAL A  63      46.596  47.470  49.430  1.00  0.00           C0.      0
ATOM    983  HA  VAL A  63      47.347  47.534  50.217  1.00  0.00           H0.      0
ATOM    984  CB  VAL A  63      46.029  46.014  49.423  1.00  0.00           C0.      0
ATOM    985  HB  VAL A  63      46.939  45.415  49.381  1.00  0.00           H0.      0
ATOM    986  CG1 VAL A  63      45.413  45.742  50.815  1.00  0.00           C0.      0
ATOM    987 HG11 VAL A  63      45.142  44.691  50.914  1.00  0.00           H0.      0
ATOM    988 HG12 VAL A  63      46.274  45.982  51.440  1.00  0.00           H0.      0
ATOM    989 HG13 VAL A  63      44.580  46.409  51.036  1.00  0.00           H0.      0
ATOM    990  CG2 VAL A  63      45.067  45.664  48.291  1.00  0.00           C0.      0
ATOM    991 HG21 VAL A  63      44.021  45.802  48.563  1.00  0.00           H0.      0
ATOM    992 HG22 VAL A  63      45.355  46.188  47.379  1.00  0.00           H0.      0
ATOM    993 HG23 VAL A  63      45.056  44.599  48.061  1.00  0.00           H0.      0
ATOM    994  C   VAL A  63      47.320  47.760  48.109  1.00  0.00           C0.      0
ATOM    995  O   VAL A  63      48.440  47.223  47.947  1.00  0.00           O0.      0
ATOM    996  N   ALA A  64      46.776  48.599  47.226  1.00  0.00           N0.      0
ATOM    997  H   ALA A  64      45.841  48.956  47.355  1.00  0.00           H0.      0
ATOM    998  CA  ALA A  64      47.454  48.987  45.989  1.00  0.00           C0.      0
ATOM    999  HA  ALA A  64      48.411  48.466  46.009  1.00  0.00           H0.      0
ATOM   1000  CB  ALA A  64      46.554  48.377  44.827  1.00  0.00           C0.      0
ATOM   1001  HB1 ALA A  64      47.166  48.434  43.927  1.00  0.00           H0.      0
ATOM   1002  HB2 ALA A  64      46.292  47.387  45.200  1.00  0.00           H0.      0
ATOM   1003  HB3 ALA A  64      45.688  49.039  44.820  1.00  0.00           H0.      0
ATOM   1004  C   ALA A  64      47.695  50.476  45.991  1.00  0.00           C0.      0
ATOM   1005  O   ALA A  64      47.066  51.277  45.373  1.00  0.00           O0.      0
ATOM   1006  N   CYS A  65      48.408  50.932  47.036  1.00  0.00           N0.      0
ATOM   1007  H   CYS A  65      48.813  50.365  47.768  1.00  0.00           H0.      0
ATOM   1008  CA  CYS A  65      48.608  52.327  47.400  1.00  0.00           C0.      0
ATOM   1009  HA  CYS A  65      47.689  52.884  47.578  1.00  0.00           H0.      0
ATOM   1010  CB  CYS A  65      49.567  52.496  48.573  1.00  0.00           C0.      0
ATOM   1011  HB2 CYS A  65      49.072  51.985  49.399  1.00  0.00           H0.      0
ATOM   1012  HB3 CYS A  65      50.405  51.855  48.300  1.00  0.00           H0.      0
ATOM   1013  SG  CYS A  65      50.083  54.226  48.943  1.00  0.00           S0.      0
ATOM   1014  HG  CYS A  65      51.122  54.244  48.103  1.00  0.00           H0.      0
ATOM   1015  C   CYS A  65      49.269  53.056  46.192  1.00  0.00           C0.      0
ATOM   1016  O   CYS A  65      48.848  54.138  45.789  1.00  0.00           O0.      0
ATOM   1017  N   GLY A  66      50.375  52.549  45.577  1.00  0.00           N0.      0
ATOM   1018  H   GLY A  66      50.665  51.617  45.837  1.00  0.00           H0.      0
ATOM   1019  CA  GLY A  66      51.284  53.349  44.748  1.00  0.00           C0.      0
ATOM   1020  HA2 GLY A  66      52.274  52.937  44.550  1.00  0.00           H0.      0
ATOM   1021  HA3 GLY A  66      50.880  53.629  43.775  1.00  0.00           H0.      0
ATOM   1022  C   GLY A  66      51.822  54.590  45.462  1.00  0.00           C0.      0
ATOM   1023  O   GLY A  66      52.224  54.546  46.568  1.00  0.00           O0.      0
ATOM   1024  N   THR A  67      51.789  55.695  44.712  1.00  0.00           N0.      0
ATOM   1025  H   THR A  67      51.445  55.692  43.762  1.00  0.00           H0.      0
ATOM   1026  CA  THR A  67      52.041  56.996  45.291  1.00  0.00           C0.      0
ATOM   1027  HA  THR A  67      52.982  57.152  45.819  1.00  0.00           H0.      0
ATOM   1028  CB  THR A  67      52.202  57.977  44.129  1.00  0.00           C0.      0
ATOM   1029  HB  THR A  67      52.457  58.951  44.545  1.00  0.00           H0.      0
ATOM   1030  CG2 THR A  67      53.306  57.591  43.136  1.00  0.00           C0.      0
ATOM   1031 HG21 THR A  67      53.783  58.366  42.534  1.00  0.00           H0.      0
ATOM   1032 HG22 THR A  67      54.199  57.198  43.622  1.00  0.00           H0.      0
ATOM   1033 HG23 THR A  67      53.061  56.800  42.427  1.00  0.00           H0.      0
ATOM   1034  OG1 THR A  67      51.021  58.049  43.408  1.00  0.00           O0.      0
ATOM   1035  HG1 THR A  67      51.224  58.849  42.918  1.00  0.00           H0.      0
ATOM   1036  C   THR A  67      51.022  57.579  46.234  1.00  0.00           C0.      0
ATOM   1037  O   THR A  67      51.345  58.513  46.880  1.00  0.00           O0.      0
ATOM   1038  N   GLY A  68      49.827  56.942  46.363  1.00  0.00           N0.      0
ATOM   1039  H   GLY A  68      49.777  56.051  45.890  1.00  0.00           H0.      0
ATOM   1040  CA  GLY A  68      48.953  57.107  47.554  1.00  0.00           C0.      0
ATOM   1041  HA2 GLY A  68      48.613  56.085  47.724  1.00  0.00           H0.      0
ATOM   1042  HA3 GLY A  68      49.552  57.330  48.437  1.00  0.00           H0.      0
ATOM   1043  C   GLY A  68      47.627  58.057  47.465  1.00  0.00           C0.      0
ATOM   1044  O   GLY A  68      47.086  58.456  48.473  1.00  0.00           O0.      0
ATOM   1045  N   VAL A  69      47.226  58.466  46.222  1.00  0.00           N0.      0
ATOM   1046  H   VAL A  69      47.516  57.918  45.425  1.00  0.00           H0.      0
ATOM   1047  CA  VAL A  69      46.239  59.498  46.025  1.00  0.00           C0.      0
ATOM   1048  HA  VAL A  69      46.420  60.261  46.781  1.00  0.00           H0.      0
ATOM   1049  CB  VAL A  69      46.382  60.131  44.654  1.00  0.00           C0.      0
ATOM   1050  HB  VAL A  69      45.836  61.071  44.735  1.00  0.00           H0.      0
ATOM   1051  CG1 VAL A  69      47.790  60.475  44.244  1.00  0.00           C0.      0
ATOM   1052 HG11 VAL A  69      48.489  59.641  44.310  1.00  0.00           H0.      0
ATOM   1053 HG12 VAL A  69      47.809  60.895  43.238  1.00  0.00           H0.      0
ATOM   1054 HG13 VAL A  69      48.040  61.329  44.874  1.00  0.00           H0.      0
ATOM   1055  CG2 VAL A  69      45.841  59.336  43.493  1.00  0.00           C0.      0
ATOM   1056 HG21 VAL A  69      45.884  59.992  42.622  1.00  0.00           H0.      0
ATOM   1057 HG22 VAL A  69      46.536  58.552  43.191  1.00  0.00           H0.      0
ATOM   1058 HG23 VAL A  69      44.817  59.003  43.659  1.00  0.00           H0.      0
ATOM   1059  C   VAL A  69      44.752  59.132  46.287  1.00  0.00           C0.      0
ATOM   1060  O   VAL A  69      43.984  59.949  46.890  1.00  0.00           O0.      0
ATOM   1061  N   ASP A  70      44.389  57.840  46.134  1.00  0.00           N0.      0
ATOM   1062  H   ASP A  70      45.109  57.239  45.760  1.00  0.00           H0.      0
ATOM   1063  CA  ASP A  70      43.111  57.275  46.515  1.00  0.00           C0.      0
ATOM   1064  HA  ASP A  70      42.350  58.056  46.508  1.00  0.00           H0.      0
ATOM   1065  CB  ASP A  70      42.744  56.131  45.602  1.00  0.00           C0.      0
ATOM   1066  HB2 ASP A  70      41.820  55.661  45.940  1.00  0.00           H0.      0
ATOM   1067  HB3 ASP A  70      42.554  56.602  44.638  1.00  0.00           H0.      0
ATOM   1068  CG  ASP A  70      43.836  55.024  45.469  1.00  0.00           C0.      0
ATOM   1069  OD1 ASP A  70      44.989  55.156  45.896  1.00  0.00           O0.      0
ATOM   1070  OD2 ASP A  70      43.514  53.916  44.932  1.00  0.00           O0.      0
ATOM   1071  C   ASP A  70      43.044  56.853  48.021  1.00  0.00           C0.      0
ATOM   1072  O   ASP A  70      42.011  56.565  48.582  1.00  0.00           O0.      0
ATOM   1073  N   SER A  71      44.205  56.803  48.682  1.00  0.00           N0.      0
ATOM   1074  H   SER A  71      45.025  56.911  48.103  1.00  0.00           H0.      0
ATOM   1075  CA  SER A  71      44.397  56.921  50.153  1.00  0.00           C0.      0
ATOM   1076  HA  SER A  71      43.606  56.314  50.593  1.00  0.00           H0.      0
ATOM   1077  CB  SER A  71      45.736  56.260  50.666  1.00  0.00           C0.      0
ATOM   1078  HB2 SER A  71      46.570  56.920  50.426  1.00  0.00           H0.      0
ATOM   1079  HB3 SER A  71      45.674  56.127  51.746  1.00  0.00           H0.      0
ATOM   1080  OG  SER A  71      46.017  55.011  50.153  1.00  0.00           O0.      0
ATOM   1081  HG  SER A  71      45.815  54.963  49.216  1.00  0.00           H0.      0
ATOM   1082  C   SER A  71      44.089  58.360  50.612  1.00  0.00           C0.      0
ATOM   1083  O   SER A  71      43.274  58.609  51.451  1.00  0.00           O0.      0
ATOM   1084  N   ILE A  72      44.826  59.329  50.049  1.00  0.00           N0.      0
ATOM   1085  H   ILE A  72      45.597  59.091  49.441  1.00  0.00           H0.      0
ATOM   1086  CA  ILE A  72      44.627  60.762  50.409  1.00  0.00           C0.      0
ATOM   1087  HA  ILE A  72      44.894  60.778  51.466  1.00  0.00           H0.      0
ATOM   1088  CB  ILE A  72      45.591  61.738  49.674  1.00  0.00           C0.      0
ATOM   1089  HB  ILE A  72      45.528  61.509  48.610  1.00  0.00           H0.      0
ATOM   1090  CG2 ILE A  72      45.288  63.208  49.924  1.00  0.00           C0.      0
ATOM   1091 HG21 ILE A  72      45.379  63.400  50.993  1.00  0.00           H0.      0
ATOM   1092 HG22 ILE A  72      46.005  63.908  49.494  1.00  0.00           H0.      0
ATOM   1093 HG23 ILE A  72      44.210  63.361  49.876  1.00  0.00           H0.      0
ATOM   1094  CG1 ILE A  72      47.043  61.412  50.189  1.00  0.00           C0.      0
ATOM   1095 HG12 ILE A  72      47.247  61.800  51.187  1.00  0.00           H0.      0
ATOM   1096 HG13 ILE A  72      47.116  60.324  50.181  1.00  0.00           H0.      0
ATOM   1097  CD1 ILE A  72      48.073  62.104  49.342  1.00  0.00           C0.      0
ATOM   1098 HD11 ILE A  72      49.007  61.595  49.579  1.00  0.00           H0.      0
ATOM   1099 HD12 ILE A  72      47.794  61.988  48.295  1.00  0.00           H0.      0
ATOM   1100 HD13 ILE A  72      48.093  63.170  49.570  1.00  0.00           H0.      0
ATOM   1101  C   ILE A  72      43.190  61.192  50.290  1.00  0.00           C0.      0
ATOM   1102  O   ILE A  72      42.699  61.816  51.181  1.00  0.00           O0.      0
ATOM   1103  N   MET A  73      42.472  60.809  49.191  1.00  0.00           N0.      0
ATOM   1104  H   MET A  73      42.929  60.243  48.489  1.00  0.00           H0.      0
ATOM   1105  CA  MET A  73      41.061  61.106  49.061  1.00  0.00           C0.      0
ATOM   1106  HA  MET A  73      41.008  62.184  48.910  1.00  0.00           H0.      0
ATOM   1107  CB  MET A  73      40.495  60.449  47.749  1.00  0.00           C0.      0
ATOM   1108  HB2 MET A  73      41.158  60.673  46.914  1.00  0.00           H0.      0
ATOM   1109  HB3 MET A  73      40.484  59.378  47.953  1.00  0.00           H0.      0
ATOM   1110  CG  MET A  73      39.093  60.833  47.394  1.00  0.00           C0.      0
ATOM   1111  HG2 MET A  73      38.341  60.693  48.170  1.00  0.00           H0.      0
ATOM   1112  HG3 MET A  73      39.110  61.921  47.325  1.00  0.00           H0.      0
ATOM   1113  SD  MET A  73      38.584  60.218  45.708  1.00  0.00           S0.      0
ATOM   1114  CE  MET A  73      38.412  58.454  46.029  1.00  0.00           C0.      0
ATOM   1115  HE1 MET A  73      37.651  58.346  46.802  1.00  0.00           H0.      0
ATOM   1116  HE2 MET A  73      37.894  58.107  45.135  1.00  0.00           H0.      0
ATOM   1117  HE3 MET A  73      39.351  57.983  46.320  1.00  0.00           H0.      0
ATOM   1118  C   MET A  73      40.162  60.853  50.332  1.00  0.00           C0.      0
ATOM   1119  O   MET A  73      39.171  61.442  50.523  1.00  0.00           O0.      0
ATOM   1120  N   LEU A  74      40.555  59.857  51.129  1.00  0.00           N0.      0
ATOM   1121  H   LEU A  74      41.511  59.557  50.997  1.00  0.00           H0.      0
ATOM   1122  CA  LEU A  74      39.826  59.477  52.307  1.00  0.00           C0.      0
ATOM   1123  HA  LEU A  74      38.785  59.792  52.237  1.00  0.00           H0.      0
ATOM   1124  CB  LEU A  74      39.858  57.963  52.400  1.00  0.00           C0.      0
ATOM   1125  HB2 LEU A  74      40.880  57.646  52.606  1.00  0.00           H0.      0
ATOM   1126  HB3 LEU A  74      39.304  57.588  53.260  1.00  0.00           H0.      0
ATOM   1127  CG  LEU A  74      39.323  57.174  51.156  1.00  0.00           C0.      0
ATOM   1128  HG  LEU A  74      39.886  57.233  50.224  1.00  0.00           H0.      0
ATOM   1129  CD1 LEU A  74      39.434  55.710  51.590  1.00  0.00           C0.      0
ATOM   1130 HD11 LEU A  74      40.443  55.348  51.788  1.00  0.00           H0.      0
ATOM   1131 HD12 LEU A  74      38.785  55.513  52.443  1.00  0.00           H0.      0
ATOM   1132 HD13 LEU A  74      39.002  55.217  50.719  1.00  0.00           H0.      0
ATOM   1133  CD2 LEU A  74      37.891  57.557  50.943  1.00  0.00           C0.      0
ATOM   1134 HD21 LEU A  74      37.401  57.431  51.909  1.00  0.00           H0.      0
ATOM   1135 HD22 LEU A  74      37.771  58.613  50.704  1.00  0.00           H0.      0
ATOM   1136 HD23 LEU A  74      37.415  56.954  50.170  1.00  0.00           H0.      0
ATOM   1137  C   LEU A  74      40.447  60.172  53.545  1.00  0.00           C0.      0
ATOM   1138  O   LEU A  74      39.753  60.489  54.449  1.00  0.00           O0.      0
ATOM   1139  N   VAL A  75      41.774  60.413  53.593  1.00  0.00           N0.      0
ATOM   1140  H   VAL A  75      42.306  60.115  52.788  1.00  0.00           H0.      0
ATOM   1141  CA  VAL A  75      42.366  61.132  54.764  1.00  0.00           C0.      0
ATOM   1142  HA  VAL A  75      42.117  60.597  55.681  1.00  0.00           H0.      0
ATOM   1143  CB  VAL A  75      43.884  60.986  54.737  1.00  0.00           C0.      0
ATOM   1144  HB  VAL A  75      44.203  61.572  53.875  1.00  0.00           H0.      0
ATOM   1145  CG1 VAL A  75      44.526  61.466  56.018  1.00  0.00           C0.      0
ATOM   1146 HG11 VAL A  75      44.415  60.678  56.763  1.00  0.00           H0.      0
ATOM   1147 HG12 VAL A  75      45.604  61.488  55.859  1.00  0.00           H0.      0
ATOM   1148 HG13 VAL A  75      44.101  62.413  56.350  1.00  0.00           H0.      0
ATOM   1149  CG2 VAL A  75      44.442  59.557  54.420  1.00  0.00           C0.      0
ATOM   1150 HG21 VAL A  75      44.296  59.370  53.356  1.00  0.00           H0.      0
ATOM   1151 HG22 VAL A  75      45.517  59.594  54.598  1.00  0.00           H0.      0
ATOM   1152 HG23 VAL A  75      43.963  58.820  55.064  1.00  0.00           H0.      0
ATOM   1153  C   VAL A  75      41.992  62.669  54.704  1.00  0.00           C0.      0
ATOM   1154  O   VAL A  75      41.763  63.301  55.793  1.00  0.00           O0.      0
ATOM   1155  N   GLU A  76      41.719  63.265  53.536  1.00  0.00           N0.      0
ATOM   1156  H   GLU A  76      42.079  62.790  52.720  1.00  0.00           H0.      0
ATOM   1157  CA  GLU A  76      41.097  64.553  53.376  1.00  0.00           C0.      0
ATOM   1158  HA  GLU A  76      41.761  65.190  53.961  1.00  0.00           H0.      0
ATOM   1159  CB  GLU A  76      41.110  65.006  51.891  1.00  0.00           C0.      0
ATOM   1160  HB2 GLU A  76      40.358  64.402  51.384  1.00  0.00           H0.      0
ATOM   1161  HB3 GLU A  76      40.729  66.025  51.833  1.00  0.00           H0.      0
ATOM   1162  CG  GLU A  76      42.441  65.066  51.162  1.00  0.00           C0.      0
ATOM   1163  HG2 GLU A  76      43.112  64.253  51.438  1.00  0.00           H0.      0
ATOM   1164  HG3 GLU A  76      42.159  64.914  50.120  1.00  0.00           H0.      0
ATOM   1165  CD  GLU A  76      43.217  66.447  51.366  1.00  0.00           C0.      0
ATOM   1166  OE1 GLU A  76      44.157  66.768  50.584  1.00  0.00           O0.      0
ATOM   1167  OE2 GLU A  76      43.049  67.086  52.450  1.00  0.00           O0.      0
ATOM   1168  C   GLU A  76      39.620  64.670  53.894  1.00  0.00           C0.      0
ATOM   1169  O   GLU A  76      39.072  65.775  54.027  1.00  0.00           O0.      0
ATOM   1170  N   GLU A  77      39.015  63.473  54.080  1.00  0.00           N0.      0
ATOM   1171  H   GLU A  77      39.569  62.629  54.049  1.00  0.00           H0.      0
ATOM   1172  CA  GLU A  77      37.532  63.212  54.346  1.00  0.00           C0.      0
ATOM   1173  HA  GLU A  77      37.131  64.225  54.375  1.00  0.00           H0.      0
ATOM   1174  CB  GLU A  77      36.893  62.581  53.096  1.00  0.00           C0.      0
ATOM   1175  HB2 GLU A  77      37.356  62.864  52.150  1.00  0.00           H0.      0
ATOM   1176  HB3 GLU A  77      36.954  61.502  53.239  1.00  0.00           H0.      0
ATOM   1177  CG  GLU A  77      35.385  62.730  52.919  1.00  0.00           C0.      0
ATOM   1178  HG2 GLU A  77      34.999  61.965  52.245  1.00  0.00           H0.      0
ATOM   1179  HG3 GLU A  77      34.946  62.560  53.902  1.00  0.00           H0.      0
ATOM   1180  CD  GLU A  77      34.857  64.102  52.318  1.00  0.00           C0.      0
ATOM   1181  OE1 GLU A  77      33.652  64.397  52.398  1.00  0.00           O0.      0
ATOM   1182  OE2 GLU A  77      35.577  64.807  51.555  1.00  0.00           O0.      0
ATOM   1183  C   GLU A  77      37.256  62.500  55.735  1.00  0.00           C0.      0
ATOM   1184  O   GLU A  77      36.205  61.872  55.882  1.00  0.00           O0.      0
ATOM   1185  N   GLY A  78      38.209  62.508  56.679  1.00  0.00           N0.      0
ATOM   1186  H   GLY A  78      39.069  62.980  56.439  1.00  0.00           H0.      0
ATOM   1187  CA  GLY A  78      38.100  62.176  58.156  1.00  0.00           C0.      0
ATOM   1188  HA2 GLY A  78      38.843  62.755  58.705  1.00  0.00           H0.      0
ATOM   1189  HA3 GLY A  78      37.135  62.540  58.510  1.00  0.00           H0.      0
ATOM   1190  C   GLY A  78      38.350  60.702  58.538  1.00  0.00           C0.      0
ATOM   1191  O   GLY A  78      38.292  60.333  59.760  1.00  0.00           O0.      0
ATOM   1192  N   PHE A  79      38.525  59.783  57.563  1.00  0.00           N0.      0
ATOM   1193  H   PHE A  79      38.672  60.162  56.639  1.00  0.00           H0.      0
ATOM   1194  CA  PHE A  79      38.837  58.351  57.752  1.00  0.00           C0.      0
ATOM   1195  HA  PHE A  79      37.994  57.935  58.305  1.00  0.00           H0.      0
ATOM   1196  CB  PHE A  79      38.810  57.666  56.386  1.00  0.00           C0.      0
ATOM   1197  HB2 PHE A  79      39.648  58.008  55.779  1.00  0.00           H0.      0
ATOM   1198  HB3 PHE A  79      39.021  56.618  56.598  1.00  0.00           H0.      0
ATOM   1199  CG  PHE A  79      37.484  57.777  55.614  1.00  0.00           C0.      0
ATOM   1200  CD1 PHE A  79      36.707  56.599  55.601  1.00  0.00           C0.      0
ATOM   1201  HD1 PHE A  79      36.896  55.711  56.187  1.00  0.00           H0.      0
ATOM   1202  CE1 PHE A  79      35.612  56.472  54.790  1.00  0.00           C0.      0
ATOM   1203  HE1 PHE A  79      35.027  55.564  54.833  1.00  0.00           H0.      0
ATOM   1204  CZ  PHE A  79      35.193  57.561  53.982  1.00  0.00           C0.      0
ATOM   1205  HZ  PHE A  79      34.265  57.487  53.434  1.00  0.00           H0.      0
ATOM   1206  CE2 PHE A  79      35.931  58.765  53.972  1.00  0.00           C0.      0
ATOM   1207  HE2 PHE A  79      35.542  59.672  53.534  1.00  0.00           H0.      0
ATOM   1208  CD2 PHE A  79      37.082  58.926  54.829  1.00  0.00           C0.      0
ATOM   1209  HD2 PHE A  79      37.641  59.848  54.764  1.00  0.00           H0.      0
ATOM   1210  C   PHE A  79      40.129  58.009  58.543  1.00  0.00           C0.      0
ATOM   1211  O   PHE A  79      41.010  58.880  58.737  1.00  0.00           O0.      0
ATOM   1212  N   SER A  80      40.201  56.742  58.950  1.00  0.00           N0.      0
ATOM   1213  H   SER A  80      39.498  56.091  58.629  1.00  0.00           H0.      0
ATOM   1214  CA  SER A  80      41.280  56.142  59.744  1.00  0.00           C0.      0
ATOM   1215  HA  SER A  80      41.975  56.911  60.083  1.00  0.00           H0.      0
ATOM   1216  CB  SER A  80      40.540  55.576  60.975  1.00  0.00           C0.      0
ATOM   1217  HB2 SER A  80      40.069  56.396  61.518  1.00  0.00           H0.      0
ATOM   1218  HB3 SER A  80      39.744  54.897  60.667  1.00  0.00           H0.      0
ATOM   1219  OG  SER A  80      41.349  54.921  61.943  1.00  0.00           O0.      0
ATOM   1220  HG  SER A  80      40.703  54.421  62.446  1.00  0.00           H0.      0
ATOM   1221  C   SER A  80      42.040  55.092  58.971  1.00  0.00           C0.      0
ATOM   1222  O   SER A  80      41.659  53.889  58.851  1.00  0.00           O0.      0
ATOM   1223  N   VAL A  81      43.007  55.538  58.130  1.00  0.00           N0.      0
ATOM   1224  H   VAL A  81      43.365  56.472  58.264  1.00  0.00           H0.      0
ATOM   1225  CA  VAL A  81      43.497  54.784  56.960  1.00  0.00           C0.      0
ATOM   1226  HA  VAL A  81      42.760  54.039  56.658  1.00  0.00           H0.      0
ATOM   1227  CB  VAL A  81      43.652  55.728  55.716  1.00  0.00           C0.      0
ATOM   1228  HB  VAL A  81      44.280  56.592  55.930  1.00  0.00           H0.      0
ATOM   1229  CG1 VAL A  81      44.365  55.046  54.517  1.00  0.00           C0.      0
ATOM   1230 HG11 VAL A  81      44.535  55.580  53.582  1.00  0.00           H0.      0
ATOM   1231 HG12 VAL A  81      45.349  54.808  54.919  1.00  0.00           H0.      0
ATOM   1232 HG13 VAL A  81      43.894  54.096  54.262  1.00  0.00           H0.      0
ATOM   1233  CG2 VAL A  81      42.237  56.213  55.279  1.00  0.00           C0.      0
ATOM   1234 HG21 VAL A  81      42.389  56.809  54.379  1.00  0.00           H0.      0
ATOM   1235 HG22 VAL A  81      41.589  55.381  55.004  1.00  0.00           H0.      0
ATOM   1236 HG23 VAL A  81      41.758  56.830  56.038  1.00  0.00           H0.      0
ATOM   1237  C   VAL A  81      44.750  53.974  57.334  1.00  0.00           C0.      0
ATOM   1238  O   VAL A  81      45.618  54.539  58.044  1.00  0.00           O0.      0
ATOM   1239  N   THR A  82      44.923  52.774  56.774  1.00  0.00           N0.      0
ATOM   1240  H   THR A  82      44.157  52.274  56.345  1.00  0.00           H0.      0
ATOM   1241  CA  THR A  82      46.234  52.064  56.691  1.00  0.00           C0.      0
ATOM   1242  HA  THR A  82      47.000  52.713  57.115  1.00  0.00           H0.      0
ATOM   1243  CB  THR A  82      46.256  50.858  57.597  1.00  0.00           C0.      0
ATOM   1244  HB  THR A  82      45.300  50.357  57.445  1.00  0.00           H0.      0
ATOM   1245  CG2 THR A  82      47.375  49.809  57.386  1.00  0.00           C0.      0
ATOM   1246 HG21 THR A  82      47.320  49.059  58.175  1.00  0.00           H0.      0
ATOM   1247 HG22 THR A  82      47.200  49.336  56.420  1.00  0.00           H0.      0
ATOM   1248 HG23 THR A  82      48.355  50.285  57.370  1.00  0.00           H0.      0
ATOM   1249  OG1 THR A  82      46.238  51.277  58.996  1.00  0.00           O0.      0
ATOM   1250  HG1 THR A  82      45.459  51.734  59.321  1.00  0.00           H0.      0
ATOM   1251  C   THR A  82      46.568  51.842  55.248  1.00  0.00           C0.      0
ATOM   1252  O   THR A  82      45.702  51.388  54.498  1.00  0.00           O0.      0
ATOM   1253  N   SER A  83      47.804  52.078  54.787  1.00  0.00           N0.      0
ATOM   1254  H   SER A  83      48.454  52.439  55.470  1.00  0.00           H0.      0
ATOM   1255  CA  SER A  83      48.203  52.028  53.324  1.00  0.00           C0.      0
ATOM   1256  HA  SER A  83      47.456  51.423  52.810  1.00  0.00           H0.      0
ATOM   1257  CB  SER A  83      48.226  53.320  52.521  1.00  0.00           C0.      0
ATOM   1258  HB2 SER A  83      49.095  53.939  52.743  1.00  0.00           H0.      0
ATOM   1259  HB3 SER A  83      48.393  53.073  51.472  1.00  0.00           H0.      0
ATOM   1260  OG  SER A  83      47.058  54.134  52.748  1.00  0.00           O0.      0
ATOM   1261  HG  SER A  83      46.605  54.270  51.912  1.00  0.00           H0.      0
ATOM   1262  C   SER A  83      49.483  51.243  53.177  1.00  0.00           C0.      0
ATOM   1263  O   SER A  83      50.481  51.555  53.870  1.00  0.00           O0.      0
ATOM   1264  N   VAL A  84      49.612  50.301  52.214  1.00  0.00           N0.      0
ATOM   1265  H   VAL A  84      48.845  50.153  51.574  1.00  0.00           H0.      0
ATOM   1266  CA  VAL A  84      50.870  49.658  52.060  1.00  0.00           C0.      0
ATOM   1267  HA  VAL A  84      51.647  50.271  52.517  1.00  0.00           H0.      0
ATOM   1268  CB  VAL A  84      50.889  48.302  52.765  1.00  0.00           C0.      0
ATOM   1269  HB  VAL A  84      51.842  47.809  52.571  1.00  0.00           H0.      0
ATOM   1270  CG1 VAL A  84      50.589  48.191  54.286  1.00  0.00           C0.      0
ATOM   1271 HG11 VAL A  84      49.544  48.424  54.489  1.00  0.00           H0.      0
ATOM   1272 HG12 VAL A  84      50.857  47.170  54.556  1.00  0.00           H0.      0
ATOM   1273 HG13 VAL A  84      51.275  48.918  54.721  1.00  0.00           H0.      0
ATOM   1274  CG2 VAL A  84      49.788  47.366  52.208  1.00  0.00           C0.      0
ATOM   1275 HG21 VAL A  84      48.819  47.752  52.524  1.00  0.00           H0.      0
ATOM   1276 HG22 VAL A  84      49.781  47.515  51.129  1.00  0.00           H0.      0
ATOM   1277 HG23 VAL A  84      50.050  46.347  52.490  1.00  0.00           H0.      0
ATOM   1278  C   VAL A  84      51.255  49.520  50.581  1.00  0.00           C0.      0
ATOM   1279  O   VAL A  84      50.356  49.519  49.763  1.00  0.00           O0.      0
ATOM   1280  N   ASP A  85      52.503  49.183  50.261  1.00  0.00           N0.      0
ATOM   1281  H   ASP A  85      53.234  48.983  50.930  1.00  0.00           H0.      0
ATOM   1282  CA  ASP A  85      52.895  48.820  48.864  1.00  0.00           C0.      0
ATOM   1283  HA  ASP A  85      52.113  48.254  48.357  1.00  0.00           H0.      0
ATOM   1284  CB  ASP A  85      53.036  50.067  48.047  1.00  0.00           C0.      0
ATOM   1285  HB2 ASP A  85      52.240  50.781  48.258  1.00  0.00           H0.      0
ATOM   1286  HB3 ASP A  85      53.970  50.559  48.319  1.00  0.00           H0.      0
ATOM   1287  CG  ASP A  85      52.962  49.940  46.556  1.00  0.00           C0.      0
ATOM   1288  OD1 ASP A  85      51.919  50.154  45.872  1.00  0.00           O0.      0
ATOM   1289  OD2 ASP A  85      53.935  49.525  45.936  1.00  0.00           O0.      0
ATOM   1290  C   ASP A  85      54.229  47.960  48.837  1.00  0.00           C0.      0
ATOM   1291  O   ASP A  85      54.965  47.975  49.831  1.00  0.00           O0.      0
ATOM   1292  N   ALA A  86      54.633  47.319  47.690  1.00  0.00           N0.      0
ATOM   1293  H   ALA A  86      53.988  47.376  46.915  1.00  0.00           H0.      0
ATOM   1294  CA  ALA A  86      55.955  46.725  47.488  1.00  0.00           C0.      0
ATOM   1295  HA  ALA A  86      56.410  46.371  48.412  1.00  0.00           H0.      0
ATOM   1296  CB  ALA A  86      55.717  45.369  46.740  1.00  0.00           C0.      0
ATOM   1297  HB1 ALA A  86      56.677  44.852  46.726  1.00  0.00           H0.      0
ATOM   1298  HB2 ALA A  86      55.018  44.731  47.279  1.00  0.00           H0.      0
ATOM   1299  HB3 ALA A  86      55.457  45.495  45.689  1.00  0.00           H0.      0
ATOM   1300  C   ALA A  86      57.040  47.663  46.896  1.00  0.00           C0.      0
ATOM   1301  O   ALA A  86      58.250  47.430  47.093  1.00  0.00           O0.      0
ATOM   1302  N   SER A  87      56.668  48.757  46.220  1.00  0.00           N0.      0
ATOM   1303  H   SER A  87      55.697  48.884  45.974  1.00  0.00           H0.      0
ATOM   1304  CA  SER A  87      57.541  49.836  45.791  1.00  0.00           C0.      0
ATOM   1305  HA  SER A  87      58.447  49.362  45.412  1.00  0.00           H0.      0
ATOM   1306  CB  SER A  87      56.898  50.445  44.531  1.00  0.00           C0.      0
ATOM   1307  HB2 SER A  87      56.828  49.700  43.738  1.00  0.00           H0.      0
ATOM   1308  HB3 SER A  87      55.871  50.769  44.700  1.00  0.00           H0.      0
ATOM   1309  OG  SER A  87      57.709  51.442  44.040  1.00  0.00           O0.      0
ATOM   1310  HG  SER A  87      58.004  51.179  43.165  1.00  0.00           H0.      0
ATOM   1311  C   SER A  87      57.723  50.907  46.856  1.00  0.00           C0.      0
ATOM   1312  O   SER A  87      56.767  51.458  47.360  1.00  0.00           O0.      0
ATOM   1313  N   ASP A  88      58.987  51.100  47.213  1.00  0.00           N0.      0
ATOM   1314  H   ASP A  88      59.726  50.528  46.829  1.00  0.00           H0.      0
ATOM   1315  CA  ASP A  88      59.527  52.249  47.963  1.00  0.00           C0.      0
ATOM   1316  HA  ASP A  88      58.819  52.399  48.778  1.00  0.00           H0.      0
ATOM   1317  CB  ASP A  88      60.915  51.875  48.487  1.00  0.00           C0.      0
ATOM   1318  HB2 ASP A  88      61.433  52.714  48.951  1.00  0.00           H0.      0
ATOM   1319  HB3 ASP A  88      60.903  51.078  49.230  1.00  0.00           H0.      0
ATOM   1320  CG  ASP A  88      62.004  51.514  47.415  1.00  0.00           C0.      0
ATOM   1321  OD1 ASP A  88      61.642  50.976  46.310  1.00  0.00           O0.      0
ATOM   1322  OD2 ASP A  88      63.174  51.658  47.690  1.00  0.00           O0.      0
ATOM   1323  C   ASP A  88      59.578  53.482  47.107  1.00  0.00           C0.      0
ATOM   1324  O   ASP A  88      59.262  54.565  47.571  1.00  0.00           O0.      0
ATOM   1325  N   LYS A  89      59.948  53.342  45.829  1.00  0.00           N0.      0
ATOM   1326  H   LYS A  89      60.120  52.384  45.557  1.00  0.00           H0.      0
ATOM   1327  CA  LYS A  89      59.882  54.486  44.893  1.00  0.00           C0.      0
ATOM   1328  HA  LYS A  89      60.620  55.253  45.130  1.00  0.00           H0.      0
ATOM   1329  CB  LYS A  89      60.482  53.996  43.567  1.00  0.00           C0.      0
ATOM   1330  HB2 LYS A  89      59.688  53.396  43.122  1.00  0.00           H0.      0
ATOM   1331  HB3 LYS A  89      60.546  54.882  42.935  1.00  0.00           H0.      0
ATOM   1332  CG  LYS A  89      61.848  53.149  43.661  1.00  0.00           C0.      0
ATOM   1333  HG2 LYS A  89      61.884  52.600  44.602  1.00  0.00           H0.      0
ATOM   1334  HG3 LYS A  89      61.970  52.557  42.753  1.00  0.00           H0.      0
ATOM   1335  CD  LYS A  89      62.970  54.201  43.633  1.00  0.00           C0.      0
ATOM   1336  HD2 LYS A  89      62.860  54.889  42.794  1.00  0.00           H0.      0
ATOM   1337  HD3 LYS A  89      62.807  54.773  44.546  1.00  0.00           H0.      0
ATOM   1338  CE  LYS A  89      64.231  53.354  43.521  1.00  0.00           C0.      0
ATOM   1339  HE2 LYS A  89      64.186  52.661  44.361  1.00  0.00           H0.      0
ATOM   1340  HE3 LYS A  89      64.260  52.661  42.680  1.00  0.00           H0.      0
ATOM   1341  NZ  LYS A  89      65.452  54.110  43.548  1.00  0.00           N0.      0
ATOM   1342  HZ1 LYS A  89      65.758  54.423  42.638  1.00  0.00           H0.      0
ATOM   1343  HZ2 LYS A  89      65.496  54.924  44.145  1.00  0.00           H0.      0
ATOM   1344  HZ3 LYS A  89      66.223  53.662  44.022  1.00  0.00           H0.      0
ATOM   1345  C   LYS A  89      58.488  55.097  44.658  1.00  0.00           C0.      0
ATOM   1346  O   LYS A  89      58.371  56.273  44.375  1.00  0.00           O0.      0
ATOM   1347  N   MET A  90      57.409  54.404  44.923  1.00  0.00           N0.      0
ATOM   1348  H   MET A  90      57.525  53.408  45.041  1.00  0.00           H0.      0
ATOM   1349  CA  MET A  90      56.043  54.881  44.874  1.00  0.00           C0.      0
ATOM   1350  HA  MET A  90      56.077  55.695  44.149  1.00  0.00           H0.      0
ATOM   1351  CB  MET A  90      55.097  53.806  44.265  1.00  0.00           C0.      0
ATOM   1352  HB2 MET A  90      55.029  52.940  44.923  1.00  0.00           H0.      0
ATOM   1353  HB3 MET A  90      54.077  54.188  44.222  1.00  0.00           H0.      0
ATOM   1354  CG  MET A  90      55.313  53.417  42.807  1.00  0.00           C0.      0
ATOM   1355  HG2 MET A  90      56.359  53.163  42.636  1.00  0.00           H0.      0
ATOM   1356  HG3 MET A  90      54.800  52.473  42.619  1.00  0.00           H0.      0
ATOM   1357  SD  MET A  90      54.616  54.401  41.474  1.00  0.00           S0.      0
ATOM   1358  CE  MET A  90      52.879  53.910  41.436  1.00  0.00           C0.      0
ATOM   1359  HE1 MET A  90      52.757  52.838  41.592  1.00  0.00           H0.      0
ATOM   1360  HE2 MET A  90      52.271  54.455  42.158  1.00  0.00           H0.      0
ATOM   1361  HE3 MET A  90      52.508  54.106  40.430  1.00  0.00           H0.      0
ATOM   1362  C   MET A  90      55.510  55.360  46.176  1.00  0.00           C0.      0
ATOM   1363  O   MET A  90      55.178  56.512  46.334  1.00  0.00           O0.      0
ATOM   1364  N   LEU A  91      55.643  54.502  47.198  1.00  0.00           N0.      0
ATOM   1365  H   LEU A  91      56.017  53.564  47.163  1.00  0.00           H0.      0
ATOM   1366  CA  LEU A  91      55.126  54.829  48.521  1.00  0.00           C0.      0
ATOM   1367  HA  LEU A  91      54.107  55.212  48.467  1.00  0.00           H0.      0
ATOM   1368  CB  LEU A  91      55.118  53.535  49.384  1.00  0.00           C0.      0
ATOM   1369  HB2 LEU A  91      54.545  52.797  48.821  1.00  0.00           H0.      0
ATOM   1370  HB3 LEU A  91      56.161  53.230  49.464  1.00  0.00           H0.      0
ATOM   1371  CG  LEU A  91      54.503  53.592  50.777  1.00  0.00           C0.      0
ATOM   1372  HG  LEU A  91      55.041  54.259  51.451  1.00  0.00           H0.      0
ATOM   1373  CD1 LEU A  91      53.016  53.979  50.728  1.00  0.00           C0.      0
ATOM   1374 HD11 LEU A  91      52.409  53.772  51.609  1.00  0.00           H0.      0
ATOM   1375 HD12 LEU A  91      52.910  55.049  50.550  1.00  0.00           H0.      0
ATOM   1376 HD13 LEU A  91      52.617  53.333  49.946  1.00  0.00           H0.      0
ATOM   1377  CD2 LEU A  91      54.628  52.200  51.381  1.00  0.00           C0.      0
ATOM   1378 HD21 LEU A  91      55.646  51.837  51.520  1.00  0.00           H0.      0
ATOM   1379 HD22 LEU A  91      54.230  52.294  52.391  1.00  0.00           H0.      0
ATOM   1380 HD23 LEU A  91      54.097  51.429  50.821  1.00  0.00           H0.      0
ATOM   1381  C   LEU A  91      55.833  56.043  49.145  1.00  0.00           C0.      0
ATOM   1382  O   LEU A  91      55.211  56.882  49.802  1.00  0.00           O0.      0
ATOM   1383  N   LYS A  92      57.119  56.315  48.738  1.00  0.00           N0.      0
ATOM   1384  H   LYS A  92      57.664  55.731  48.120  1.00  0.00           H0.      0
ATOM   1385  CA  LYS A  92      57.839  57.555  49.306  1.00  0.00           C0.      0
ATOM   1386  HA  LYS A  92      57.924  57.326  50.369  1.00  0.00           H0.      0
ATOM   1387  CB  LYS A  92      59.338  57.499  48.878  1.00  0.00           C0.      0
ATOM   1388  HB2 LYS A  92      59.836  58.157  49.590  1.00  0.00           H0.      0
ATOM   1389  HB3 LYS A  92      59.736  56.494  49.015  1.00  0.00           H0.      0
ATOM   1390  CG  LYS A  92      59.668  57.856  47.449  1.00  0.00           C0.      0
ATOM   1391  HG2 LYS A  92      59.154  57.145  46.801  1.00  0.00           H0.      0
ATOM   1392  HG3 LYS A  92      59.249  58.856  47.334  1.00  0.00           H0.      0
ATOM   1393  CD  LYS A  92      61.129  57.909  47.033  1.00  0.00           C0.      0
ATOM   1394  HD2 LYS A  92      61.230  58.120  45.969  1.00  0.00           H0.      0
ATOM   1395  HD3 LYS A  92      61.464  58.758  47.628  1.00  0.00           H0.      0
ATOM   1396  CE  LYS A  92      61.992  56.699  47.382  1.00  0.00           C0.      0
ATOM   1397  HE2 LYS A  92      62.261  56.712  48.438  1.00  0.00           H0.      0
ATOM   1398  HE3 LYS A  92      61.372  55.841  47.124  1.00  0.00           H0.      0
ATOM   1399  NZ  LYS A  92      63.257  56.680  46.640  1.00  0.00           N0.      0
ATOM   1400  HZ1 LYS A  92      63.606  55.735  46.714  1.00  0.00           H0.      0
ATOM   1401  HZ2 LYS A  92      63.129  57.102  45.732  1.00  0.00           H0.      0
ATOM   1402  HZ3 LYS A  92      63.955  57.187  47.166  1.00  0.00           H0.      0
ATOM   1403  C   LYS A  92      57.209  58.959  49.114  1.00  0.00           C0.      0
ATOM   1404  O   LYS A  92      57.423  59.867  49.927  1.00  0.00           O0.      0
ATOM   1405  N   TYR A  93      56.431  59.124  48.013  1.00  0.00           N0.      0
ATOM   1406  H   TYR A  93      56.228  58.329  47.424  1.00  0.00           H0.      0
ATOM   1407  CA  TYR A  93      55.608  60.341  47.712  1.00  0.00           C0.      0
ATOM   1408  HA  TYR A  93      56.221  61.240  47.655  1.00  0.00           H0.      0
ATOM   1409  CB  TYR A  93      54.891  60.209  46.350  1.00  0.00           C0.      0
ATOM   1410  HB2 TYR A  93      54.337  59.273  46.285  1.00  0.00           H0.      0
ATOM   1411  HB3 TYR A  93      54.096  60.954  46.388  1.00  0.00           H0.      0
ATOM   1412  CG  TYR A  93      55.787  60.344  45.147  1.00  0.00           C0.      0
ATOM   1413  CD1 TYR A  93      55.927  61.596  44.605  1.00  0.00           C0.      0
ATOM   1414  HD1 TYR A  93      55.515  62.488  45.053  1.00  0.00           H0.      0
ATOM   1415  CE1 TYR A  93      56.817  61.713  43.496  1.00  0.00           C0.      0
ATOM   1416  HE1 TYR A  93      57.034  62.633  42.974  1.00  0.00           H0.      0
ATOM   1417  CZ  TYR A  93      57.422  60.614  42.862  1.00  0.00           C0.      0
ATOM   1418  OH  TYR A  93      57.994  60.730  41.578  1.00  0.00           O0.      0
ATOM   1419  HH  TYR A  93      57.700  60.069  40.947  1.00  0.00           H0.      0
ATOM   1420  CE2 TYR A  93      57.148  59.350  43.435  1.00  0.00           C0.      0
ATOM   1421  HE2 TYR A  93      57.452  58.486  42.862  1.00  0.00           H0.      0
ATOM   1422  CD2 TYR A  93      56.364  59.229  44.629  1.00  0.00           C0.      0
ATOM   1423  HD2 TYR A  93      56.250  58.241  45.051  1.00  0.00           H0.      0
ATOM   1424  C   TYR A  93      54.510  60.496  48.776  1.00  0.00           C0.      0
ATOM   1425  O   TYR A  93      54.294  61.599  49.268  1.00  0.00           O0.      0
ATOM   1426  N   ALA A  94      53.845  59.452  49.262  1.00  0.00           N0.      0
ATOM   1427  H   ALA A  94      54.025  58.563  48.818  1.00  0.00           H0.      0
ATOM   1428  CA  ALA A  94      52.844  59.509  50.353  1.00  0.00           C0.      0
ATOM   1429  HA  ALA A  94      52.161  60.350  50.228  1.00  0.00           H0.      0
ATOM   1430  CB  ALA A  94      52.076  58.202  50.239  1.00  0.00           C0.      0
ATOM   1431  HB1 ALA A  94      51.476  58.147  51.147  1.00  0.00           H0.      0
ATOM   1432  HB2 ALA A  94      51.342  58.347  49.447  1.00  0.00           H0.      0
ATOM   1433  HB3 ALA A  94      52.714  57.328  50.107  1.00  0.00           H0.      0
ATOM   1434  C   ALA A  94      53.544  59.784  51.744  1.00  0.00           C0.      0
ATOM   1435  O   ALA A  94      52.909  60.387  52.588  1.00  0.00           O0.      0
ATOM   1436  N   LEU A  95      54.785  59.287  51.967  1.00  0.00           N0.      0
ATOM   1437  H   LEU A  95      55.262  58.754  51.254  1.00  0.00           H0.      0
ATOM   1438  CA  LEU A  95      55.486  59.448  53.282  1.00  0.00           C0.      0
ATOM   1439  HA  LEU A  95      54.901  59.121  54.141  1.00  0.00           H0.      0
ATOM   1440  CB  LEU A  95      56.740  58.497  53.309  1.00  0.00           C0.      0
ATOM   1441  HB2 LEU A  95      57.308  58.682  52.398  1.00  0.00           H0.      0
ATOM   1442  HB3 LEU A  95      57.370  58.724  54.168  1.00  0.00           H0.      0
ATOM   1443  CG  LEU A  95      56.548  56.952  53.447  1.00  0.00           C0.      0
ATOM   1444  HG  LEU A  95      55.992  56.568  52.592  1.00  0.00           H0.      0
ATOM   1445  CD1 LEU A  95      57.946  56.294  53.534  1.00  0.00           C0.      0
ATOM   1446 HD11 LEU A  95      58.583  56.447  52.663  1.00  0.00           H0.      0
ATOM   1447 HD12 LEU A  95      58.443  56.655  54.434  1.00  0.00           H0.      0
ATOM   1448 HD13 LEU A  95      57.809  55.224  53.687  1.00  0.00           H0.      0
ATOM   1449  CD2 LEU A  95      55.765  56.588  54.695  1.00  0.00           C0.      0
ATOM   1450 HD21 LEU A  95      55.627  55.519  54.858  1.00  0.00           H0.      0
ATOM   1451 HD22 LEU A  95      56.339  56.987  55.531  1.00  0.00           H0.      0
ATOM   1452 HD23 LEU A  95      54.758  56.991  54.796  1.00  0.00           H0.      0
ATOM   1453  C   LEU A  95      55.917  60.941  53.512  1.00  0.00           C0.      0
ATOM   1454  O   LEU A  95      55.902  61.544  54.624  1.00  0.00           O0.      0
ATOM   1455  N   LYS A  96      56.262  61.653  52.391  1.00  0.00           N0.      0
ATOM   1456  H   LYS A  96      56.330  61.151  51.518  1.00  0.00           H0.      0
ATOM   1457  CA  LYS A  96      56.461  63.117  52.403  1.00  0.00           C0.      0
ATOM   1458  HA  LYS A  96      57.206  63.329  53.168  1.00  0.00           H0.      0
ATOM   1459  CB  LYS A  96      56.933  63.555  50.976  1.00  0.00           C0.      0
ATOM   1460  HB2 LYS A  96      56.163  63.234  50.274  1.00  0.00           H0.      0
ATOM   1461  HB3 LYS A  96      57.120  64.623  50.866  1.00  0.00           H0.      0
ATOM   1462  CG  LYS A  96      58.275  63.048  50.551  1.00  0.00           C0.      0
ATOM   1463  HG2 LYS A  96      59.043  63.650  51.037  1.00  0.00           H0.      0
ATOM   1464  HG3 LYS A  96      58.450  62.038  50.920  1.00  0.00           H0.      0
ATOM   1465  CD  LYS A  96      58.555  63.244  49.052  1.00  0.00           C0.      0
ATOM   1466  HD2 LYS A  96      59.534  62.800  48.874  1.00  0.00           H0.      0
ATOM   1467  HD3 LYS A  96      57.695  62.745  48.605  1.00  0.00           H0.      0
ATOM   1468  CE  LYS A  96      58.544  64.718  48.607  1.00  0.00           C0.      0
ATOM   1469  HE2 LYS A  96      58.585  64.795  47.520  1.00  0.00           H0.      0
ATOM   1470  HE3 LYS A  96      57.591  65.168  48.887  1.00  0.00           H0.      0
ATOM   1471  NZ  LYS A  96      59.599  65.523  49.269  1.00  0.00           N0.      0
ATOM   1472  HZ1 LYS A  96      59.578  65.573  50.277  1.00  0.00           H0.      0
ATOM   1473  HZ2 LYS A  96      60.502  65.185  48.969  1.00  0.00           H0.      0
ATOM   1474  HZ3 LYS A  96      59.545  66.490  48.984  1.00  0.00           H0.      0
ATOM   1475  C   LYS A  96      55.212  63.847  52.751  1.00  0.00           C0.      0
ATOM   1476  O   LYS A  96      55.282  64.653  53.625  1.00  0.00           O0.      0
ATOM   1477  N   GLU A  97      54.142  63.480  52.045  1.00  0.00           N0.      0
ATOM   1478  H   GLU A  97      54.236  62.766  51.336  1.00  0.00           H0.      0
ATOM   1479  CA  GLU A  97      52.820  64.149  52.247  1.00  0.00           C0.      0
ATOM   1480  HA  GLU A  97      52.990  65.216  52.102  1.00  0.00           H0.      0
ATOM   1481  CB  GLU A  97      51.799  63.642  51.230  1.00  0.00           C0.      0
ATOM   1482  HB2 GLU A  97      52.015  63.979  50.216  1.00  0.00           H0.      0
ATOM   1483  HB3 GLU A  97      51.610  62.569  51.232  1.00  0.00           H0.      0
ATOM   1484  CG  GLU A  97      50.362  64.261  51.280  1.00  0.00           C0.      0
ATOM   1485  HG2 GLU A  97      49.725  63.548  50.757  1.00  0.00           H0.      0
ATOM   1486  HG3 GLU A  97      50.102  64.333  52.336  1.00  0.00           H0.      0
ATOM   1487  CD  GLU A  97      50.193  65.689  50.715  1.00  0.00           C0.      0
ATOM   1488  OE1 GLU A  97      49.055  66.137  50.765  1.00  0.00           O0.      0
ATOM   1489  OE2 GLU A  97      51.126  66.413  50.264  1.00  0.00           O0.      0
ATOM   1490  C   GLU A  97      52.392  63.906  53.756  1.00  0.00           C0.      0
ATOM   1491  O   GLU A  97      51.964  64.883  54.438  1.00  0.00           O0.      0
ATOM   1492  N   ARG A  98      52.546  62.712  54.372  1.00  0.00           N0.      0
ATOM   1493  H   ARG A  98      52.752  61.876  53.845  1.00  0.00           H0.      0
ATOM   1494  CA  ARG A  98      52.247  62.546  55.811  1.00  0.00           C0.      0
ATOM   1495  HA  ARG A  98      51.260  62.995  55.928  1.00  0.00           H0.      0
ATOM   1496  CB  ARG A  98      52.098  61.020  56.133  1.00  0.00           C0.      0
ATOM   1497  HB2 ARG A  98      51.425  60.549  55.417  1.00  0.00           H0.      0
ATOM   1498  HB3 ARG A  98      53.078  60.547  56.072  1.00  0.00           H0.      0
ATOM   1499  CG  ARG A  98      51.506  60.898  57.542  1.00  0.00           C0.      0
ATOM   1500  HG2 ARG A  98      51.947  61.528  58.314  1.00  0.00           H0.      0
ATOM   1501  HG3 ARG A  98      50.502  61.307  57.420  1.00  0.00           H0.      0
ATOM   1502  CD  ARG A  98      51.552  59.480  58.119  1.00  0.00           C0.      0
ATOM   1503  HD2 ARG A  98      51.365  59.624  59.183  1.00  0.00           H0.      0
ATOM   1504  HD3 ARG A  98      50.800  58.858  57.633  1.00  0.00           H0.      0
ATOM   1505  NE  ARG A  98      52.919  58.875  58.058  1.00  0.00           N0.      0
ATOM   1506  HE  ARG A  98      53.608  59.430  57.570  1.00  0.00           H0.      0
ATOM   1507  CZ  ARG A  98      53.386  57.718  58.426  1.00  0.00           C0.      0
ATOM   1508  NH1 ARG A  98      52.667  56.786  58.989  1.00  0.00           N0.      0
ATOM   1509 HH11 ARG A  98      51.687  56.955  59.166  1.00  0.00           H0.      0
ATOM   1510 HH12 ARG A  98      53.138  56.084  59.542  1.00  0.00           H0.      0
ATOM   1511  NH2 ARG A  98      54.695  57.418  58.229  1.00  0.00           N0.      0
ATOM   1512 HH21 ARG A  98      55.191  57.970  57.543  1.00  0.00           H0.      0
ATOM   1513 HH22 ARG A  98      55.019  56.467  58.325  1.00  0.00           H0.      0
ATOM   1514  C   ARG A  98      53.198  63.316  56.689  1.00  0.00           C0.      0
ATOM   1515  O   ARG A  98      52.697  64.005  57.613  1.00  0.00           O0.      0
ATOM   1516  N   TRP A  99      54.490  63.328  56.369  1.00  0.00           N0.      0
ATOM   1517  H   TRP A  99      54.691  62.873  55.490  1.00  0.00           H0.      0
ATOM   1518  CA  TRP A  99      55.538  63.984  57.213  1.00  0.00           C0.      0
ATOM   1519  HA  TRP A  99      55.429  63.605  58.229  1.00  0.00           H0.      0
ATOM   1520  CB  TRP A  99      56.934  63.654  56.751  1.00  0.00           C0.      0
ATOM   1521  HB2 TRP A  99      57.217  62.685  57.162  1.00  0.00           H0.      0
ATOM   1522  HB3 TRP A  99      56.976  63.724  55.664  1.00  0.00           H0.      0
ATOM   1523  CG  TRP A  99      58.018  64.557  57.272  1.00  0.00           C0.      0
ATOM   1524  CD1 TRP A  99      58.449  65.634  56.655  1.00  0.00           C0.      0
ATOM   1525  HD1 TRP A  99      58.088  66.027  55.716  1.00  0.00           H0.      0
ATOM   1526  NE1 TRP A  99      59.473  66.156  57.426  1.00  0.00           N0.      0
ATOM   1527  HE1 TRP A  99      60.026  66.936  57.099  1.00  0.00           H0.      0
ATOM   1528  CE2 TRP A  99      59.824  65.418  58.506  1.00  0.00           C0.      0
ATOM   1529  CZ2 TRP A  99      60.797  65.448  59.547  1.00  0.00           C0.      0
ATOM   1530  HZ2 TRP A  99      61.506  66.262  59.592  1.00  0.00           H0.      0
ATOM   1531  CH2 TRP A  99      60.809  64.495  60.582  1.00  0.00           C0.      0
ATOM   1532  HH2 TRP A  99      61.568  64.487  61.351  1.00  0.00           H0.      0
ATOM   1533  CZ3 TRP A  99      59.792  63.555  60.552  1.00  0.00           C0.      0
ATOM   1534  HZ3 TRP A  99      59.832  62.670  61.171  1.00  0.00           H0.      0
ATOM   1535  CE3 TRP A  99      58.802  63.434  59.490  1.00  0.00           C0.      0
ATOM   1536  HE3 TRP A  99      58.065  62.648  59.412  1.00  0.00           H0.      0
ATOM   1537  CD2 TRP A  99      58.852  64.406  58.417  1.00  0.00           C0.      0
ATOM   1538  C   TRP A  99      55.349  65.499  57.288  1.00  0.00           C0.      0
ATOM   1539  O   TRP A  99      55.400  66.131  58.337  1.00  0.00           O0.      0
ATOM   1540  N   ASN A 100      54.982  66.057  56.134  1.00  0.00           N0.      0
ATOM   1541  H   ASN A 100      54.942  65.550  55.261  1.00  0.00           H0.      0
ATOM   1542  CA  ASN A 100      54.570  67.421  55.960  1.00  0.00           C0.      0
ATOM   1543  HA  ASN A 100      55.205  68.208  56.365  1.00  0.00           H0.      0
ATOM   1544  CB  ASN A 100      54.616  67.651  54.412  1.00  0.00           C0.      0
ATOM   1545  HB2 ASN A 100      53.901  66.923  54.029  1.00  0.00           H0.      0
ATOM   1546  HB3 ASN A 100      54.265  68.667  54.228  1.00  0.00           H0.      0
ATOM   1547  CG  ASN A 100      55.898  67.425  53.615  1.00  0.00           C0.      0
ATOM   1548  OD1 ASN A 100      57.005  67.694  54.106  1.00  0.00           O0.      0
ATOM   1549  ND2 ASN A 100      55.755  67.039  52.364  1.00  0.00           N0.      0
ATOM   1550 HD21 ASN A 100      56.611  66.785  51.890  1.00  0.00           H0.      0
ATOM   1551 HD22 ASN A 100      54.880  66.879  51.886  1.00  0.00           H0.      0
ATOM   1552  C   ASN A 100      53.149  67.778  56.486  1.00  0.00           C0.      0
ATOM   1553  O   ASN A 100      52.940  68.904  56.854  1.00  0.00           O0.      0
ATOM   1554  N   ARG A 101      52.214  66.855  56.608  1.00  0.00           N0.      0
ATOM   1555  H   ARG A 101      52.500  65.947  56.271  1.00  0.00           H0.      0
ATOM   1556  CA  ARG A 101      50.755  67.107  56.991  1.00  0.00           C0.      0
ATOM   1557  HA  ARG A 101      50.755  68.196  56.943  1.00  0.00           H0.      0
ATOM   1558  CB  ARG A 101      49.780  66.559  55.910  1.00  0.00           C0.      0
ATOM   1559  HB2 ARG A 101      50.009  65.517  55.687  1.00  0.00           H0.      0
ATOM   1560  HB3 ARG A 101      48.792  66.718  56.343  1.00  0.00           H0.      0
ATOM   1561  CG  ARG A 101      49.896  67.466  54.657  1.00  0.00           C0.      0
ATOM   1562  HG2 ARG A 101      49.702  68.484  54.995  1.00  0.00           H0.      0
ATOM   1563  HG3 ARG A 101      50.883  67.618  54.220  1.00  0.00           H0.      0
ATOM   1564  CD  ARG A 101      48.934  67.180  53.547  1.00  0.00           C0.      0
ATOM   1565  HD2 ARG A 101      49.236  67.680  52.627  1.00  0.00           H0.      0
ATOM   1566  HD3 ARG A 101      48.799  66.099  53.499  1.00  0.00           H0.      0
ATOM   1567  NE  ARG A 101      47.640  67.685  53.822  1.00  0.00           N0.      0
ATOM   1568  HE  ARG A 101      47.572  68.357  54.573  1.00  0.00           H0.      0
ATOM   1569  CZ  ARG A 101      46.568  67.472  53.094  1.00  0.00           C0.      0
ATOM   1570  NH1 ARG A 101      46.622  66.846  51.928  1.00  0.00           N0.      0
ATOM   1571 HH11 ARG A 101      47.522  66.711  51.491  1.00  0.00           H0.      0
ATOM   1572 HH12 ARG A 101      45.766  66.648  51.430  1.00  0.00           H0.      0
ATOM   1573  NH2 ARG A 101      45.412  67.811  53.550  1.00  0.00           N0.      0
ATOM   1574 HH21 ARG A 101      45.316  68.198  54.478  1.00  0.00           H0.      0
ATOM   1575 HH22 ARG A 101      44.542  67.524  53.125  1.00  0.00           H0.      0
ATOM   1576  C   ARG A 101      50.208  66.812  58.410  1.00  0.00           C0.      0
ATOM   1577  O   ARG A 101      49.090  67.138  58.743  1.00  0.00           O0.      0
ATOM   1578  N   ARG A 102      51.065  66.302  59.284  1.00  0.00           N0.      0
ATOM   1579  H   ARG A 102      51.901  65.884  58.901  1.00  0.00           H0.      0
ATOM   1580  CA  ARG A 102      50.723  65.891  60.667  1.00  0.00           C0.      0
ATOM   1581  HA  ARG A 102      49.846  65.254  60.549  1.00  0.00           H0.      0
ATOM   1582  CB  ARG A 102      51.724  65.011  61.446  1.00  0.00           C0.      0
ATOM   1583  HB2 ARG A 102      52.644  65.539  61.697  1.00  0.00           H0.      0
ATOM   1584  HB3 ARG A 102      51.217  64.942  62.408  1.00  0.00           H0.      0
ATOM   1585  CG  ARG A 102      52.117  63.697  60.826  1.00  0.00           C0.      0
ATOM   1586  HG2 ARG A 102      51.192  63.396  60.334  1.00  0.00           H0.      0
ATOM   1587  HG3 ARG A 102      52.836  63.886  60.029  1.00  0.00           H0.      0
ATOM   1588  CD  ARG A 102      52.589  62.640  61.827  1.00  0.00           C0.      0
ATOM   1589  HD2 ARG A 102      53.537  62.907  62.293  1.00  0.00           H0.      0
ATOM   1590  HD3 ARG A 102      51.823  62.426  62.573  1.00  0.00           H0.      0
ATOM   1591  NE  ARG A 102      52.813  61.370  61.112  1.00  0.00           N0.      0
ATOM   1592  HE  ARG A 102      52.273  60.573  61.417  1.00  0.00           H0.      0
ATOM   1593  CZ  ARG A 102      54.034  61.051  60.835  1.00  0.00           C0.      0
ATOM   1594  NH1 ARG A 102      54.964  61.827  60.400  1.00  0.00           N0.      0
ATOM   1595 HH11 ARG A 102      54.788  62.818  60.479  1.00  0.00           H0.      0
ATOM   1596 HH12 ARG A 102      55.929  61.535  60.346  1.00  0.00           H0.      0
ATOM   1597  NH2 ARG A 102      54.251  59.790  60.867  1.00  0.00           N0.      0
ATOM   1598 HH21 ARG A 102      53.492  59.179  61.133  1.00  0.00           H0.      0
ATOM   1599 HH22 ARG A 102      55.169  59.391  60.735  1.00  0.00           H0.      0
ATOM   1600  C   ARG A 102      50.218  67.042  61.559  1.00  0.00           C0.      0
ATOM   1601  O   ARG A 102      49.639  66.775  62.592  1.00  0.00           O0.      0
ATOM   1602  N   LYS A 103      50.322  68.308  61.098  1.00  0.00           N0.      0
ATOM   1603  H   LYS A 103      50.828  68.533  60.253  1.00  0.00           H0.      0
ATOM   1604  CA  LYS A 103      49.432  69.328  61.629  1.00  0.00           C0.      0
ATOM   1605  HA  LYS A 103      49.715  69.409  62.678  1.00  0.00           H0.      0
ATOM   1606  CB  LYS A 103      49.642  70.675  60.940  1.00  0.00           C0.      0
ATOM   1607  HB2 LYS A 103      50.713  70.831  61.072  1.00  0.00           H0.      0
ATOM   1608  HB3 LYS A 103      49.272  70.571  59.920  1.00  0.00           H0.      0
ATOM   1609  CG  LYS A 103      48.931  71.812  61.651  1.00  0.00           C0.      0
ATOM   1610  HG2 LYS A 103      47.842  71.783  61.640  1.00  0.00           H0.      0
ATOM   1611  HG3 LYS A 103      49.222  71.787  62.701  1.00  0.00           H0.      0
ATOM   1612  CD  LYS A 103      49.260  73.227  61.026  1.00  0.00           C0.      0
ATOM   1613  HD2 LYS A 103      48.730  73.218  60.074  1.00  0.00           H0.      0
ATOM   1614  HD3 LYS A 103      48.763  73.958  61.665  1.00  0.00           H0.      0
ATOM   1615  CE  LYS A 103      50.700  73.594  60.795  1.00  0.00           C0.      0
ATOM   1616  HE2 LYS A 103      51.343  73.291  61.621  1.00  0.00           H0.      0
ATOM   1617  HE3 LYS A 103      51.188  73.017  60.009  1.00  0.00           H0.      0
ATOM   1618  NZ  LYS A 103      50.854  74.997  60.646  1.00  0.00           N0.      0
ATOM   1619  HZ1 LYS A 103      50.186  75.343  59.972  1.00  0.00           H0.      0
ATOM   1620  HZ2 LYS A 103      50.702  75.473  61.523  1.00  0.00           H0.      0
ATOM   1621  HZ3 LYS A 103      51.777  75.328  60.401  1.00  0.00           H0.      0
ATOM   1622  C   LYS A 103      47.943  68.997  61.621  1.00  0.00           C0.      0
ATOM   1623  O   LYS A 103      47.311  69.154  62.630  1.00  0.00           O0.      0
ATOM   1624  N   GLU A 104      47.401  68.587  60.500  1.00  0.00           N0.      0
ATOM   1625  H   GLU A 104      48.105  68.530  59.778  1.00  0.00           H0.      0
ATOM   1626  CA  GLU A 104      46.144  67.970  60.240  1.00  0.00           C0.      0
ATOM   1627  HA  GLU A 104      45.343  68.580  60.657  1.00  0.00           H0.      0
ATOM   1628  CB  GLU A 104      45.934  67.865  58.724  1.00  0.00           C0.      0
ATOM   1629  HB2 GLU A 104      46.693  67.177  58.351  1.00  0.00           H0.      0
ATOM   1630  HB3 GLU A 104      44.916  67.632  58.409  1.00  0.00           H0.      0
ATOM   1631  CG  GLU A 104      46.027  69.211  58.034  1.00  0.00           C0.      0
ATOM   1632  HG2 GLU A 104      45.370  69.892  58.575  1.00  0.00           H0.      0
ATOM   1633  HG3 GLU A 104      47.033  69.553  58.277  1.00  0.00           H0.      0
ATOM   1634  CD  GLU A 104      45.702  69.167  56.507  1.00  0.00           C0.      0
ATOM   1635  OE1 GLU A 104      46.549  69.496  55.649  1.00  0.00           O0.      0
ATOM   1636  OE2 GLU A 104      44.553  68.871  56.178  1.00  0.00           O0.      0
ATOM   1637  C   GLU A 104      45.917  66.599  60.956  1.00  0.00           C0.      0
ATOM   1638  O   GLU A 104      46.443  65.521  60.539  1.00  0.00           O0.      0
ATOM   1639  N   PRO A 105      45.053  66.567  61.981  1.00  0.00           N0.      0
ATOM   1640  CD  PRO A 105      44.295  67.711  62.625  1.00  0.00           C0.      0
ATOM   1641  HD2 PRO A 105      43.544  68.079  61.926  1.00  0.00           H0.      0
ATOM   1642  HD3 PRO A 105      44.972  68.509  62.929  1.00  0.00           H0.      0
ATOM   1643  CG  PRO A 105      43.613  67.144  63.844  1.00  0.00           C0.      0
ATOM   1644  HG2 PRO A 105      42.630  67.556  64.073  1.00  0.00           H0.      0
ATOM   1645  HG3 PRO A 105      44.190  67.359  64.744  1.00  0.00           H0.      0
ATOM   1646  CB  PRO A 105      43.563  65.644  63.625  1.00  0.00           C0.      0
ATOM   1647  HB2 PRO A 105      42.650  65.371  63.095  1.00  0.00           H0.      0
ATOM   1648  HB3 PRO A 105      43.677  65.113  64.570  1.00  0.00           H0.      0
ATOM   1649  CA  PRO A 105      44.778  65.269  62.775  1.00  0.00           C0.      0
ATOM   1650  HA  PRO A 105      45.611  65.072  63.449  1.00  0.00           H0.      0
ATOM   1651  C   PRO A 105      44.532  63.943  62.079  1.00  0.00           C0.      0
ATOM   1652  O   PRO A 105      45.079  62.922  62.521  1.00  0.00           O0.      0
ATOM   1653  N   ALA A 106      43.858  63.889  60.907  1.00  0.00           N0.      0
ATOM   1654  H   ALA A 106      43.543  64.763  60.511  1.00  0.00           H0.      0
ATOM   1655  CA  ALA A 106      43.788  62.676  60.061  1.00  0.00           C0.      0
ATOM   1656  HA  ALA A 106      43.319  61.838  60.575  1.00  0.00           H0.      0
ATOM   1657  CB  ALA A 106      42.791  62.898  58.841  1.00  0.00           C0.      0
ATOM   1658  HB1 ALA A 106      42.607  61.955  58.326  1.00  0.00           H0.      0
ATOM   1659  HB2 ALA A 106      41.870  63.247  59.309  1.00  0.00           H0.      0
ATOM   1660  HB3 ALA A 106      43.110  63.641  58.110  1.00  0.00           H0.      0
ATOM   1661  C   ALA A 106      45.228  62.175  59.568  1.00  0.00           C0.      0
ATOM   1662  O   ALA A 106      45.455  60.968  59.468  1.00  0.00           O0.      0
ATOM   1663  N   PHE A 107      46.113  63.069  59.264  1.00  0.00           N0.      0
ATOM   1664  H   PHE A 107      45.870  64.028  59.466  1.00  0.00           H0.      0
ATOM   1665  CA  PHE A 107      47.450  62.783  58.757  1.00  0.00           C0.      0
ATOM   1666  HA  PHE A 107      47.329  61.920  58.101  1.00  0.00           H0.      0
ATOM   1667  CB  PHE A 107      47.883  63.952  57.888  1.00  0.00           C0.      0
ATOM   1668  HB2 PHE A 107      47.827  64.898  58.427  1.00  0.00           H0.      0
ATOM   1669  HB3 PHE A 107      48.903  63.741  57.566  1.00  0.00           H0.      0
ATOM   1670  CG  PHE A 107      47.152  64.218  56.550  1.00  0.00           C0.      0
ATOM   1671  CD1 PHE A 107      45.788  64.665  56.631  1.00  0.00           C0.      0
ATOM   1672  HD1 PHE A 107      45.355  64.989  57.566  1.00  0.00           H0.      0
ATOM   1673  CE1 PHE A 107      45.054  64.780  55.475  1.00  0.00           C0.      0
ATOM   1674  HE1 PHE A 107      44.081  65.245  55.532  1.00  0.00           H0.      0
ATOM   1675  CZ  PHE A 107      45.580  64.476  54.248  1.00  0.00           C0.      0
ATOM   1676  HZ  PHE A 107      44.895  64.625  53.427  1.00  0.00           H0.      0
ATOM   1677  CE2 PHE A 107      46.866  63.913  54.126  1.00  0.00           C0.      0
ATOM   1678  HE2 PHE A 107      47.184  63.565  53.154  1.00  0.00           H0.      0
ATOM   1679  CD2 PHE A 107      47.689  63.825  55.254  1.00  0.00           C0.      0
ATOM   1680  HD2 PHE A 107      48.665  63.361  55.229  1.00  0.00           H0.      0
ATOM   1681  C   PHE A 107      48.383  62.394  59.849  1.00  0.00           C0.      0
ATOM   1682  O   PHE A 107      49.349  61.651  59.659  1.00  0.00           O0.      0
ATOM   1683  N   ASP A 108      48.146  62.836  61.082  1.00  0.00           N0.      0
ATOM   1684  H   ASP A 108      47.469  63.572  61.224  1.00  0.00           H0.      0
ATOM   1685  CA  ASP A 108      48.751  62.167  62.259  1.00  0.00           C0.      0
ATOM   1686  HA  ASP A 108      49.839  62.221  62.277  1.00  0.00           H0.      0
ATOM   1687  CB  ASP A 108      48.364  62.939  63.550  1.00  0.00           C0.      0
ATOM   1688  HB2 ASP A 108      48.795  63.922  63.359  1.00  0.00           H0.      0
ATOM   1689  HB3 ASP A 108      47.280  63.032  63.620  1.00  0.00           H0.      0
ATOM   1690  CG  ASP A 108      48.930  62.270  64.843  1.00  0.00           C0.      0
ATOM   1691  OD1 ASP A 108      48.300  61.251  65.246  1.00  0.00           O0.      0
ATOM   1692  OD2 ASP A 108      49.982  62.719  65.368  1.00  0.00           O0.      0
ATOM   1693  C   ASP A 108      48.220  60.703  62.317  1.00  0.00           C0.      0
ATOM   1694  O   ASP A 108      48.996  59.751  62.535  1.00  0.00           O0.      0
ATOM   1695  N   LYS A 109      46.914  60.512  62.168  1.00  0.00           N0.      0
ATOM   1696  H   LYS A 109      46.359  61.355  62.119  1.00  0.00           H0.      0
ATOM   1697  CA  LYS A 109      46.090  59.195  62.148  1.00  0.00           C0.      0
ATOM   1698  HA  LYS A 109      46.364  58.780  63.118  1.00  0.00           H0.      0
ATOM   1699  CB  LYS A 109      44.597  59.517  62.130  1.00  0.00           C0.      0
ATOM   1700  HB2 LYS A 109      44.332  60.399  62.714  1.00  0.00           H0.      0
ATOM   1701  HB3 LYS A 109      44.242  59.763  61.129  1.00  0.00           H0.      0
ATOM   1702  CG  LYS A 109      43.771  58.246  62.630  1.00  0.00           C0.      0
ATOM   1703  HG2 LYS A 109      43.949  57.418  61.944  1.00  0.00           H0.      0
ATOM   1704  HG3 LYS A 109      44.294  58.095  63.574  1.00  0.00           H0.      0
ATOM   1705  CD  LYS A 109      42.242  58.471  62.917  1.00  0.00           C0.      0
ATOM   1706  HD2 LYS A 109      41.963  58.960  61.984  1.00  0.00           H0.      0
ATOM   1707  HD3 LYS A 109      41.545  57.633  62.948  1.00  0.00           H0.      0
ATOM   1708  CE  LYS A 109      41.978  59.381  64.105  1.00  0.00           C0.      0
ATOM   1709  HE2 LYS A 109      42.673  60.217  64.022  1.00  0.00           H0.      0
ATOM   1710  HE3 LYS A 109      40.954  59.752  64.127  1.00  0.00           H0.      0
ATOM   1711  NZ  LYS A 109      42.126  58.560  65.323  1.00  0.00           N0.      0
ATOM   1712  HZ1 LYS A 109      42.596  57.678  65.177  1.00  0.00           H0.      0
ATOM   1713  HZ2 LYS A 109      42.546  59.034  66.110  1.00  0.00           H0.      0
ATOM   1714  HZ3 LYS A 109      41.198  58.322  65.643  1.00  0.00           H0.      0
ATOM   1715  C   LYS A 109      46.499  58.208  61.056  1.00  0.00           C0.      0
ATOM   1716  O   LYS A 109      46.408  57.006  61.317  1.00  0.00           O0.      0
ATOM   1717  N   TRP A 110      47.027  58.579  59.868  1.00  0.00           N0.      0
ATOM   1718  H   TRP A 110      47.154  59.580  59.820  1.00  0.00           H0.      0
ATOM   1719  CA  TRP A 110      47.391  57.752  58.785  1.00  0.00           C0.      0
ATOM   1720  HA  TRP A 110      46.539  57.082  58.671  1.00  0.00           H0.      0
ATOM   1721  CB  TRP A 110      47.471  58.653  57.578  1.00  0.00           C0.      0
ATOM   1722  HB2 TRP A 110      46.649  59.359  57.465  1.00  0.00           H0.      0
ATOM   1723  HB3 TRP A 110      48.329  59.284  57.814  1.00  0.00           H0.      0
ATOM   1724  CG  TRP A 110      47.723  57.939  56.224  1.00  0.00           C0.      0
ATOM   1725  CD1 TRP A 110      47.461  56.648  55.946  1.00  0.00           C0.      0
ATOM   1726  HD1 TRP A 110      47.050  55.897  56.604  1.00  0.00           H0.      0
ATOM   1727  NE1 TRP A 110      47.787  56.347  54.598  1.00  0.00           N0.      0
ATOM   1728  HE1 TRP A 110      47.753  55.455  54.125  1.00  0.00           H0.      0
ATOM   1729  CE2 TRP A 110      48.296  57.485  54.028  1.00  0.00           C0.      0
ATOM   1730  CZ2 TRP A 110      48.658  57.732  52.680  1.00  0.00           C0.      0
ATOM   1731  HZ2 TRP A 110      48.418  57.052  51.875  1.00  0.00           H0.      0
ATOM   1732  CH2 TRP A 110      49.241  59.055  52.340  1.00  0.00           C0.      0
ATOM   1733  HH2 TRP A 110      49.432  59.375  51.326  1.00  0.00           H0.      0
ATOM   1734  CZ3 TRP A 110      49.447  59.990  53.383  1.00  0.00           C0.      0
ATOM   1735  HZ3 TRP A 110      49.861  60.945  53.095  1.00  0.00           H0.      0
ATOM   1736  CE3 TRP A 110      48.990  59.703  54.695  1.00  0.00           C0.      0
ATOM   1737  HE3 TRP A 110      48.873  60.518  55.394  1.00  0.00           H0.      0
ATOM   1738  CD2 TRP A 110      48.338  58.476  55.004  1.00  0.00           C0.      0
ATOM   1739  C   TRP A 110      48.540  56.884  59.029  1.00  0.00           C0.      0
ATOM   1740  O   TRP A 110      49.691  57.260  59.212  1.00  0.00           O0.      0
ATOM   1741  N   VAL A 111      48.303  55.563  59.069  1.00  0.00           N0.      0
ATOM   1742  H   VAL A 111      47.389  55.267  58.756  1.00  0.00           H0.      0
ATOM   1743  CA  VAL A 111      49.350  54.513  59.206  1.00  0.00           C0.      0
ATOM   1744  HA  VAL A 111      50.182  54.995  59.721  1.00  0.00           H0.      0
ATOM   1745  CB  VAL A 111      48.886  53.314  60.070  1.00  0.00           C0.      0
ATOM   1746  HB  VAL A 111      48.296  52.653  59.436  1.00  0.00           H0.      0
ATOM   1747  CG1 VAL A 111      49.978  52.404  60.528  1.00  0.00           C0.      0
ATOM   1748 HG11 VAL A 111      50.694  52.976  61.119  1.00  0.00           H0.      0
ATOM   1749 HG12 VAL A 111      49.624  51.497  61.018  1.00  0.00           H0.      0
ATOM   1750 HG13 VAL A 111      50.479  52.026  59.636  1.00  0.00           H0.      0
ATOM   1751  CG2 VAL A 111      48.135  53.602  61.382  1.00  0.00           C0.      0
ATOM   1752 HG21 VAL A 111      47.644  52.670  61.663  1.00  0.00           H0.      0
ATOM   1753 HG22 VAL A 111      48.874  53.829  62.150  1.00  0.00           H0.      0
ATOM   1754 HG23 VAL A 111      47.369  54.377  61.372  1.00  0.00           H0.      0
ATOM   1755  C   VAL A 111      49.755  54.106  57.850  1.00  0.00           C0.      0
ATOM   1756  O   VAL A 111      48.916  53.808  56.969  1.00  0.00           O0.      0
ATOM   1757  N   ILE A 112      51.099  54.013  57.627  1.00  0.00           N0.      0
ATOM   1758  H   ILE A 112      51.755  54.208  58.371  1.00  0.00           H0.      0
ATOM   1759  CA  ILE A 112      51.663  53.571  56.297  1.00  0.00           C0.      0
ATOM   1760  HA  ILE A 112      50.833  53.178  55.710  1.00  0.00           H0.      0
ATOM   1761  CB  ILE A 112      52.152  54.811  55.560  1.00  0.00           C0.      0
ATOM   1762  HB  ILE A 112      52.932  55.276  56.162  1.00  0.00           H0.      0
ATOM   1763  CG2 ILE A 112      52.856  54.165  54.313  1.00  0.00           C0.      0
ATOM   1764 HG21 ILE A 112      52.292  53.313  53.931  1.00  0.00           H0.      0
ATOM   1765 HG22 ILE A 112      52.964  54.868  53.487  1.00  0.00           H0.      0
ATOM   1766 HG23 ILE A 112      53.886  53.890  54.540  1.00  0.00           H0.      0
ATOM   1767  CG1 ILE A 112      51.244  55.882  54.972  1.00  0.00           C0.      0
ATOM   1768 HG12 ILE A 112      50.782  55.477  54.072  1.00  0.00           H0.      0
ATOM   1769 HG13 ILE A 112      50.493  56.215  55.689  1.00  0.00           H0.      0
ATOM   1770  CD1 ILE A 112      51.946  57.214  54.585  1.00  0.00           C0.      0
ATOM   1771 HD11 ILE A 112      52.380  57.629  55.495  1.00  0.00           H0.      0
ATOM   1772 HD12 ILE A 112      52.690  57.039  53.808  1.00  0.00           H0.      0
ATOM   1773 HD13 ILE A 112      51.210  57.968  54.308  1.00  0.00           H0.      0
ATOM   1774  C   ILE A 112      52.765  52.544  56.543  1.00  0.00           C0.      0
ATOM   1775  O   ILE A 112      53.728  52.912  57.263  1.00  0.00           O0.      0
ATOM   1776  N   GLU A 113      52.598  51.289  55.987  1.00  0.00           N0.      0
ATOM   1777  H   GLU A 113      51.953  51.136  55.225  1.00  0.00           H0.      0
ATOM   1778  CA  GLU A 113      53.572  50.182  56.361  1.00  0.00           C0.      0
ATOM   1779  HA  GLU A 113      54.493  50.595  56.771  1.00  0.00           H0.      0
ATOM   1780  CB  GLU A 113      52.931  49.287  57.389  1.00  0.00           C0.      0
ATOM   1781  HB2 GLU A 113      52.019  48.820  57.016  1.00  0.00           H0.      0
ATOM   1782  HB3 GLU A 113      53.622  48.484  57.648  1.00  0.00           H0.      0
ATOM   1783  CG  GLU A 113      52.541  49.996  58.735  1.00  0.00           C0.      0
ATOM   1784  HG2 GLU A 113      51.742  50.712  58.545  1.00  0.00           H0.      0
ATOM   1785  HG3 GLU A 113      52.049  49.297  59.412  1.00  0.00           H0.      0
ATOM   1786  CD  GLU A 113      53.688  50.683  59.409  1.00  0.00           C0.      0
ATOM   1787  OE1 GLU A 113      53.481  51.708  60.062  1.00  0.00           O0.      0
ATOM   1788  OE2 GLU A 113      54.810  50.147  59.532  1.00  0.00           O0.      0
ATOM   1789  C   GLU A 113      54.052  49.400  55.082  1.00  0.00           C0.      0
ATOM   1790  O   GLU A 113      53.329  49.346  54.125  1.00  0.00           O0.      0
ATOM   1791  N   GLU A 114      55.270  48.934  54.977  1.00  0.00           N0.      0
ATOM   1792  H   GLU A 114      55.852  48.725  55.775  1.00  0.00           H0.      0
ATOM   1793  CA  GLU A 114      55.628  48.185  53.775  1.00  0.00           C0.      0
ATOM   1794  HA  GLU A 114      55.123  48.659  52.934  1.00  0.00           H0.      0
ATOM   1795  CB  GLU A 114      57.121  48.212  53.378  1.00  0.00           C0.      0
ATOM   1796  HB2 GLU A 114      57.228  47.627  52.465  1.00  0.00           H0.      0
ATOM   1797  HB3 GLU A 114      57.498  49.193  53.087  1.00  0.00           H0.      0
ATOM   1798  CG  GLU A 114      58.201  47.768  54.341  1.00  0.00           C0.      0
ATOM   1799  HG2 GLU A 114      58.103  46.729  54.656  1.00  0.00           H0.      0
ATOM   1800  HG3 GLU A 114      59.152  47.818  53.810  1.00  0.00           H0.      0
ATOM   1801  CD  GLU A 114      58.313  48.710  55.534  1.00  0.00           C0.      0
ATOM   1802  OE1 GLU A 114      57.662  48.488  56.588  1.00  0.00           O0.      0
ATOM   1803  OE2 GLU A 114      59.072  49.704  55.450  1.00  0.00           O0.      0
ATOM   1804  C   GLU A 114      55.228  46.720  53.891  1.00  0.00           C0.      0
ATOM   1805  O   GLU A 114      55.448  46.045  54.894  1.00  0.00           O0.      0
ATOM   1806  N   ALA A 115      54.705  46.159  52.782  1.00  0.00           N0.      0
ATOM   1807  H   ALA A 115      54.494  46.759  51.997  1.00  0.00           H0.      0
ATOM   1808  CA  ALA A 115      54.187  44.758  52.678  1.00  0.00           C0.      0
ATOM   1809  HA  ALA A 115      54.769  44.048  53.266  1.00  0.00           H0.      0
ATOM   1810  CB  ALA A 115      52.778  44.788  53.282  1.00  0.00           C0.      0
ATOM   1811  HB1 ALA A 115      52.838  45.247  54.269  1.00  0.00           H0.      0
ATOM   1812  HB2 ALA A 115      52.181  45.319  52.542  1.00  0.00           H0.      0
ATOM   1813  HB3 ALA A 115      52.413  43.769  53.408  1.00  0.00           H0.      0
ATOM   1814  C   ALA A 115      54.206  44.229  51.233  1.00  0.00           C0.      0
ATOM   1815  O   ALA A 115      54.172  45.027  50.350  1.00  0.00           O0.      0
ATOM   1816  N   ASN A 116      54.009  42.849  51.025  1.00  0.00           N0.      0
ATOM   1817  H   ASN A 116      53.853  42.235  51.811  1.00  0.00           H0.      0
ATOM   1818  CA  ASN A 116      53.589  42.278  49.772  1.00  0.00           C0.      0
ATOM   1819  HA  ASN A 116      53.196  43.035  49.094  1.00  0.00           H0.      0
ATOM   1820  CB  ASN A 116      54.743  41.485  49.132  1.00  0.00           C0.      0
ATOM   1821  HB2 ASN A 116      55.569  42.197  49.147  1.00  0.00           H0.      0
ATOM   1822  HB3 ASN A 116      55.069  40.615  49.701  1.00  0.00           H0.      0
ATOM   1823  CG  ASN A 116      54.575  41.123  47.697  1.00  0.00           C0.      0
ATOM   1824  OD1 ASN A 116      53.609  40.397  47.393  1.00  0.00           O0.      0
ATOM   1825  ND2 ASN A 116      55.448  41.369  46.749  1.00  0.00           N0.      0
ATOM   1826 HD21 ASN A 116      55.300  40.982  45.828  1.00  0.00           H0.      0
ATOM   1827 HD22 ASN A 116      56.273  41.887  47.014  1.00  0.00           H0.      0
ATOM   1828  C   ASN A 116      52.310  41.428  50.018  1.00  0.00           C0.      0
ATOM   1829  O   ASN A 116      52.150  40.774  51.044  1.00  0.00           O0.      0
ATOM   1830  N   TRP A 117      51.409  41.401  49.048  1.00  0.00           N0.      0
ATOM   1831  H   TRP A 117      51.769  41.916  48.257  1.00  0.00           H0.      0
ATOM   1832  CA  TRP A 117      50.145  40.612  49.022  1.00  0.00           C0.      0
ATOM   1833  HA  TRP A 117      49.428  40.974  49.759  1.00  0.00           H0.      0
ATOM   1834  CB  TRP A 117      49.507  40.819  47.669  1.00  0.00           C0.      0
ATOM   1835  HB2 TRP A 117      50.141  40.392  46.891  1.00  0.00           H0.      0
ATOM   1836  HB3 TRP A 117      48.586  40.236  47.698  1.00  0.00           H0.      0
ATOM   1837  CG  TRP A 117      49.197  42.294  47.271  1.00  0.00           C0.      0
ATOM   1838  CD1 TRP A 117      49.305  43.407  48.076  1.00  0.00           C0.      0
ATOM   1839  HD1 TRP A 117      49.512  43.407  49.136  1.00  0.00           H0.      0
ATOM   1840  NE1 TRP A 117      48.936  44.462  47.331  1.00  0.00           N0.      0
ATOM   1841  HE1 TRP A 117      48.847  45.389  47.722  1.00  0.00           H0.      0
ATOM   1842  CE2 TRP A 117      48.599  44.184  46.036  1.00  0.00           C0.      0
ATOM   1843  CZ2 TRP A 117      48.173  44.924  44.932  1.00  0.00           C0.      0
ATOM   1844  HZ2 TRP A 117      47.918  45.971  45.007  1.00  0.00           H0.      0
ATOM   1845  CH2 TRP A 117      47.764  44.217  43.809  1.00  0.00           C0.      0
ATOM   1846  HH2 TRP A 117      47.339  44.675  42.927  1.00  0.00           H0.      0
ATOM   1847  CZ3 TRP A 117      47.864  42.804  43.728  1.00  0.00           C0.      0
ATOM   1848  HZ3 TRP A 117      47.495  42.296  42.849  1.00  0.00           H0.      0
ATOM   1849  CE3 TRP A 117      48.470  42.100  44.768  1.00  0.00           C0.      0
ATOM   1850  HE3 TRP A 117      48.507  41.020  44.776  1.00  0.00           H0.      0
ATOM   1851  CD2 TRP A 117      48.778  42.801  45.964  1.00  0.00           C0.      0
ATOM   1852  C   TRP A 117      50.406  39.082  49.339  1.00  0.00           C0.      0
ATOM   1853  O   TRP A 117      49.557  38.432  49.930  1.00  0.00           O0.      0
ATOM   1854  N   LEU A 118      51.538  38.487  48.904  1.00  0.00           N0.      0
ATOM   1855  H   LEU A 118      52.128  39.049  48.307  1.00  0.00           H0.      0
ATOM   1856  CA  LEU A 118      51.998  37.100  49.281  1.00  0.00           C0.      0
ATOM   1857  HA  LEU A 118      51.238  36.448  48.851  1.00  0.00           H0.      0
ATOM   1858  CB  LEU A 118      53.338  36.976  48.560  1.00  0.00           C0.      0
ATOM   1859  HB2 LEU A 118      53.942  37.830  48.865  1.00  0.00           H0.      0
ATOM   1860  HB3 LEU A 118      53.709  36.002  48.877  1.00  0.00           H0.      0
ATOM   1861  CG  LEU A 118      53.333  36.963  47.029  1.00  0.00           C0.      0
ATOM   1862  HG  LEU A 118      52.909  37.907  46.687  1.00  0.00           H0.      0
ATOM   1863  CD1 LEU A 118      54.783  36.985  46.637  1.00  0.00           C0.      0
ATOM   1864 HD11 LEU A 118      54.851  36.816  45.563  1.00  0.00           H0.      0
ATOM   1865 HD12 LEU A 118      55.225  37.919  46.983  1.00  0.00           H0.      0
ATOM   1866 HD13 LEU A 118      55.328  36.289  47.275  1.00  0.00           H0.      0
ATOM   1867  CD2 LEU A 118      52.501  35.825  46.430  1.00  0.00           C0.      0
ATOM   1868 HD21 LEU A 118      51.444  36.055  46.567  1.00  0.00           H0.      0
ATOM   1869 HD22 LEU A 118      52.747  35.720  45.374  1.00  0.00           H0.      0
ATOM   1870 HD23 LEU A 118      52.773  34.841  46.813  1.00  0.00           H0.      0
ATOM   1871  C   LEU A 118      52.072  36.862  50.841  1.00  0.00           C0.      0
ATOM   1872  O   LEU A 118      51.958  35.658  51.293  1.00  0.00           O0.      0
ATOM   1873  N   THR A 119      52.300  37.937  51.649  1.00  0.00           N0.      0
ATOM   1874  H   THR A 119      52.603  38.772  51.168  1.00  0.00           H0.      0
ATOM   1875  CA  THR A 119      52.763  38.002  53.021  1.00  0.00           C0.      0
ATOM   1876  HA  THR A 119      52.575  37.007  53.425  1.00  0.00           H0.      0
ATOM   1877  CB  THR A 119      54.262  38.330  52.940  1.00  0.00           C0.      0
ATOM   1878  HB  THR A 119      54.671  38.571  53.921  1.00  0.00           H0.      0
ATOM   1879  CG2 THR A 119      55.169  37.386  52.098  1.00  0.00           C0.      0
ATOM   1880 HG21 THR A 119      54.700  37.272  51.121  1.00  0.00           H0.      0
ATOM   1881 HG22 THR A 119      56.200  37.742  52.103  1.00  0.00           H0.      0
ATOM   1882 HG23 THR A 119      55.138  36.431  52.623  1.00  0.00           H0.      0
ATOM   1883  OG1 THR A 119      54.349  39.593  52.231  1.00  0.00           O0.      0
ATOM   1884  HG1 THR A 119      54.107  40.299  52.836  1.00  0.00           H0.      0
ATOM   1885  C   THR A 119      51.977  38.989  53.977  1.00  0.00           C0.      0
ATOM   1886  O   THR A 119      52.293  39.209  55.130  1.00  0.00           O0.      0
ATOM   1887  N   LEU A 120      50.960  39.548  53.458  1.00  0.00           N0.      0
ATOM   1888  H   LEU A 120      50.676  39.005  52.655  1.00  0.00           H0.      0
ATOM   1889  CA  LEU A 120      50.139  40.702  53.942  1.00  0.00           C0.      0
ATOM   1890  HA  LEU A 120      50.775  41.585  53.891  1.00  0.00           H0.      0
ATOM   1891  CB  LEU A 120      49.028  40.867  52.959  1.00  0.00           C0.      0
ATOM   1892  HB2 LEU A 120      49.320  40.908  51.910  1.00  0.00           H0.      0
ATOM   1893  HB3 LEU A 120      48.283  40.082  53.091  1.00  0.00           H0.      0
ATOM   1894  CG  LEU A 120      48.449  42.231  53.035  1.00  0.00           C0.      0
ATOM   1895  HG  LEU A 120      48.207  42.398  54.085  1.00  0.00           H0.      0
ATOM   1896  CD1 LEU A 120      49.308  43.368  52.561  1.00  0.00           C0.      0
ATOM   1897 HD11 LEU A 120      50.199  43.593  53.147  1.00  0.00           H0.      0
ATOM   1898 HD12 LEU A 120      49.685  43.098  51.575  1.00  0.00           H0.      0
ATOM   1899 HD13 LEU A 120      48.640  44.226  52.484  1.00  0.00           H0.      0
ATOM   1900  CD2 LEU A 120      47.106  42.335  52.353  1.00  0.00           C0.      0
ATOM   1901 HD21 LEU A 120      46.563  41.394  52.443  1.00  0.00           H0.      0
ATOM   1902 HD22 LEU A 120      46.467  43.158  52.675  1.00  0.00           H0.      0
ATOM   1903 HD23 LEU A 120      47.347  42.522  51.307  1.00  0.00           H0.      0
ATOM   1904  C   LEU A 120      49.506  40.482  55.348  1.00  0.00           C0.      0
ATOM   1905  O   LEU A 120      49.180  41.421  56.074  1.00  0.00           O0.      0
ATOM   1906  N   ASP A 121      49.224  39.193  55.730  1.00  0.00           N0.      0
ATOM   1907  H   ASP A 121      49.430  38.362  55.194  1.00  0.00           H0.      0
ATOM   1908  CA  ASP A 121      48.800  38.884  57.060  1.00  0.00           C0.      0
ATOM   1909  HA  ASP A 121      48.115  39.663  57.395  1.00  0.00           H0.      0
ATOM   1910  CB  ASP A 121      48.012  37.580  57.164  1.00  0.00           C0.      0
ATOM   1911  HB2 ASP A 121      47.654  37.517  58.192  1.00  0.00           H0.      0
ATOM   1912  HB3 ASP A 121      47.141  37.679  56.516  1.00  0.00           H0.      0
ATOM   1913  CG  ASP A 121      48.746  36.270  56.670  1.00  0.00           C0.      0
ATOM   1914  OD1 ASP A 121      49.612  36.308  55.754  1.00  0.00           O0.      0
ATOM   1915  OD2 ASP A 121      48.436  35.210  57.264  1.00  0.00           O0.      0
ATOM   1916  C   ASP A 121      49.955  38.900  58.107  1.00  0.00           C0.      0
ATOM   1917  O   ASP A 121      49.704  39.430  59.144  1.00  0.00           O0.      0
ATOM   1918  N   LYS A 122      51.147  38.447  57.767  1.00  0.00           N0.      0
ATOM   1919  H   LYS A 122      51.295  38.059  56.846  1.00  0.00           H0.      0
ATOM   1920  CA  LYS A 122      52.355  38.704  58.565  1.00  0.00           C0.      0
ATOM   1921  HA  LYS A 122      52.188  38.367  59.587  1.00  0.00           H0.      0
ATOM   1922  CB  LYS A 122      53.561  37.842  58.099  1.00  0.00           C0.      0
ATOM   1923  HB2 LYS A 122      53.683  38.121  57.053  1.00  0.00           H0.      0
ATOM   1924  HB3 LYS A 122      54.442  38.072  58.697  1.00  0.00           H0.      0
ATOM   1925  CG  LYS A 122      53.390  36.328  57.988  1.00  0.00           C0.      0
ATOM   1926  HG2 LYS A 122      52.470  36.182  57.422  1.00  0.00           H0.      0
ATOM   1927  HG3 LYS A 122      54.225  35.929  57.412  1.00  0.00           H0.      0
ATOM   1928  CD  LYS A 122      53.299  35.532  59.362  1.00  0.00           C0.      0
ATOM   1929  HD2 LYS A 122      52.482  35.791  60.036  1.00  0.00           H0.      0
ATOM   1930  HD3 LYS A 122      53.093  34.483  59.148  1.00  0.00           H0.      0
ATOM   1931  CE  LYS A 122      54.617  35.748  60.202  1.00  0.00           C0.      0
ATOM   1932  HE2 LYS A 122      55.520  35.763  59.592  1.00  0.00           H0.      0
ATOM   1933  HE3 LYS A 122      54.468  36.698  60.715  1.00  0.00           H0.      0
ATOM   1934  NZ  LYS A 122      54.797  34.763  61.341  1.00  0.00           N0.      0
ATOM   1935  HZ1 LYS A 122      53.970  34.687  61.916  1.00  0.00           H0.      0
ATOM   1936  HZ2 LYS A 122      55.008  33.843  60.981  1.00  0.00           H0.      0
ATOM   1937  HZ3 LYS A 122      55.508  35.004  62.016  1.00  0.00           H0.      0
ATOM   1938  C   LYS A 122      52.729  40.174  58.642  1.00  0.00           C0.      0
ATOM   1939  O   LYS A 122      53.102  40.586  59.694  1.00  0.00           O0.      0
ATOM   1940  N   ASP A 123      52.791  40.865  57.501  1.00  0.00           N0.      0
ATOM   1941  H   ASP A 123      52.390  40.414  56.691  1.00  0.00           H0.      0
ATOM   1942  CA  ASP A 123      53.310  42.292  57.423  1.00  0.00           C0.      0
ATOM   1943  HA  ASP A 123      54.306  42.349  57.862  1.00  0.00           H0.      0
ATOM   1944  CB  ASP A 123      53.319  42.685  55.961  1.00  0.00           C0.      0
ATOM   1945  HB2 ASP A 123      52.293  42.660  55.594  1.00  0.00           H0.      0
ATOM   1946  HB3 ASP A 123      53.679  43.713  55.919  1.00  0.00           H0.      0
ATOM   1947  CG  ASP A 123      54.345  41.834  55.226  1.00  0.00           C0.      0
ATOM   1948  OD1 ASP A 123      54.183  41.820  53.980  1.00  0.00           O0.      0
ATOM   1949  OD2 ASP A 123      55.442  41.505  55.708  1.00  0.00           O0.      0
ATOM   1950  C   ASP A 123      52.463  43.342  58.152  1.00  0.00           C0.      0
ATOM   1951  O   ASP A 123      53.013  44.211  58.885  1.00  0.00           O0.      0
ATOM   1952  N   VAL A 124      51.085  43.347  58.098  1.00  0.00           N0.      0
ATOM   1953  H   VAL A 124      50.578  42.668  57.549  1.00  0.00           H0.      0
ATOM   1954  CA  VAL A 124      50.290  44.497  58.414  1.00  0.00           C0.      0
ATOM   1955  HA  VAL A 124      50.811  45.410  58.127  1.00  0.00           H0.      0
ATOM   1956  CB  VAL A 124      48.905  44.464  57.749  1.00  0.00           C0.      0
ATOM   1957  HB  VAL A 124      48.421  43.503  57.919  1.00  0.00           H0.      0
ATOM   1958  CG1 VAL A 124      47.877  45.529  58.253  1.00  0.00           C0.      0
ATOM   1959 HG11 VAL A 124      47.716  45.461  59.329  1.00  0.00           H0.      0
ATOM   1960 HG12 VAL A 124      48.165  46.520  57.903  1.00  0.00           H0.      0
ATOM   1961 HG13 VAL A 124      46.892  45.279  57.858  1.00  0.00           H0.      0
ATOM   1962  CG2 VAL A 124      49.019  44.715  56.224  1.00  0.00           C0.      0
ATOM   1963 HG21 VAL A 124      49.250  43.794  55.688  1.00  0.00           H0.      0
ATOM   1964 HG22 VAL A 124      48.002  44.935  55.900  1.00  0.00           H0.      0
ATOM   1965 HG23 VAL A 124      49.668  45.560  55.994  1.00  0.00           H0.      0
ATOM   1966  C   VAL A 124      50.174  44.555  59.953  1.00  0.00           C0.      0
ATOM   1967  O   VAL A 124      50.000  43.522  60.591  1.00  0.00           O0.      0
ATOM   1968  N   PRO A 125      50.247  45.743  60.680  1.00  0.00           N0.      0
ATOM   1969  CD  PRO A 125      50.420  47.109  60.166  1.00  0.00           C0.      0
ATOM   1970  HD2 PRO A 125      49.416  47.417  59.874  1.00  0.00           H0.      0
ATOM   1971  HD3 PRO A 125      51.209  47.079  59.415  1.00  0.00           H0.      0
ATOM   1972  CG  PRO A 125      50.869  47.875  61.407  1.00  0.00           C0.      0
ATOM   1973  HG2 PRO A 125      50.635  48.936  61.490  1.00  0.00           H0.      0
ATOM   1974  HG3 PRO A 125      51.927  47.785  61.652  1.00  0.00           H0.      0
ATOM   1975  CB  PRO A 125      50.119  47.121  62.478  1.00  0.00           C0.      0
ATOM   1976  HB2 PRO A 125      49.084  47.423  62.636  1.00  0.00           H0.      0
ATOM   1977  HB3 PRO A 125      50.735  47.094  63.377  1.00  0.00           H0.      0
ATOM   1978  CA  PRO A 125      50.053  45.684  62.110  1.00  0.00           C0.      0
ATOM   1979  HA  PRO A 125      50.980  45.184  62.392  1.00  0.00           H0.      0
ATOM   1980  C   PRO A 125      48.840  44.871  62.702  1.00  0.00           C0.      0
ATOM   1981  O   PRO A 125      47.768  44.937  62.132  1.00  0.00           O0.      0
ATOM   1982  N   ALA A 126      49.023  44.214  63.876  1.00  0.00           N0.      0
ATOM   1983  H   ALA A 126      49.958  44.254  64.256  1.00  0.00           H0.      0
ATOM   1984  CA  ALA A 126      47.954  43.536  64.537  1.00  0.00           C0.      0
ATOM   1985  HA  ALA A 126      47.517  42.809  63.852  1.00  0.00           H0.      0
ATOM   1986  CB  ALA A 126      48.486  42.639  65.698  1.00  0.00           C0.      0
ATOM   1987  HB1 ALA A 126      48.764  43.218  66.579  1.00  0.00           H0.      0
ATOM   1988  HB2 ALA A 126      47.715  41.918  65.972  1.00  0.00           H0.      0
ATOM   1989  HB3 ALA A 126      49.368  42.099  65.353  1.00  0.00           H0.      0
ATOM   1990  C   ALA A 126      46.880  44.509  64.997  1.00  0.00           C0.      0
ATOM   1991  O   ALA A 126      47.014  45.761  65.088  1.00  0.00           O0.      0
ATOM   1992  N   GLY A 127      45.680  44.028  65.150  1.00  0.00           N0.      0
ATOM   1993  H   GLY A 127      45.579  43.069  64.848  1.00  0.00           H0.      0
ATOM   1994  CA  GLY A 127      44.521  44.709  65.621  1.00  0.00           C0.      0
ATOM   1995  HA2 GLY A 127      44.487  44.647  66.709  1.00  0.00           H0.      0
ATOM   1996  HA3 GLY A 127      44.451  45.769  65.377  1.00  0.00           H0.      0
ATOM   1997  C   GLY A 127      43.270  44.022  65.091  1.00  0.00           C0.      0
ATOM   1998  O   GLY A 127      43.332  43.059  64.367  1.00  0.00           O0.      0
ATOM   1999  N   ASP A 128      42.118  44.579  65.502  1.00  0.00           N0.      0
ATOM   2000  H   ASP A 128      42.180  45.446  66.016  1.00  0.00           H0.      0
ATOM   2001  CA  ASP A 128      40.738  44.021  65.292  1.00  0.00           C0.      0
ATOM   2002  HA  ASP A 128      40.750  42.936  65.396  1.00  0.00           H0.      0
ATOM   2003  CB  ASP A 128      39.817  44.584  66.426  1.00  0.00           C0.      0
ATOM   2004  HB2 ASP A 128      38.841  44.100  66.437  1.00  0.00           H0.      0
ATOM   2005  HB3 ASP A 128      40.361  44.419  67.356  1.00  0.00           H0.      0
ATOM   2006  CG  ASP A 128      39.599  46.058  66.364  1.00  0.00           C0.      0
ATOM   2007  OD1 ASP A 128      39.082  46.602  67.337  1.00  0.00           O0.      0
ATOM   2008  OD2 ASP A 128      40.119  46.715  65.440  1.00  0.00           O0.      0
ATOM   2009  C   ASP A 128      40.219  44.223  63.798  1.00  0.00           C0.      0
ATOM   2010  O   ASP A 128      38.999  44.306  63.587  1.00  0.00           O0.      0
ATOM   2011  N   GLY A 129      41.065  44.277  62.789  1.00  0.00           N0.      0
ATOM   2012  H   GLY A 129      42.054  44.190  62.975  1.00  0.00           H0.      0
ATOM   2013  CA  GLY A 129      40.589  44.281  61.336  1.00  0.00           C0.      0
ATOM   2014  HA2 GLY A 129      41.402  43.866  60.740  1.00  0.00           H0.      0
ATOM   2015  HA3 GLY A 129      39.825  43.522  61.165  1.00  0.00           H0.      0
ATOM   2016  C   GLY A 129      40.247  45.656  60.685  1.00  0.00           C0.      0
ATOM   2017  O   GLY A 129      40.342  46.692  61.372  1.00  0.00           O0.      0
ATOM   2018  N   PHE A 130      39.757  45.719  59.461  1.00  0.00           N0.      0
ATOM   2019  H   PHE A 130      39.526  44.828  59.045  1.00  0.00           H0.      0
ATOM   2020  CA  PHE A 130      39.238  46.933  58.713  1.00  0.00           C0.      0
ATOM   2021  HA  PHE A 130      39.154  47.761  59.417  1.00  0.00           H0.      0
ATOM   2022  CB  PHE A 130      40.256  47.174  57.556  1.00  0.00           C0.      0
ATOM   2023  HB2 PHE A 130      40.412  46.339  56.874  1.00  0.00           H0.      0
ATOM   2024  HB3 PHE A 130      39.828  47.894  56.858  1.00  0.00           H0.      0
ATOM   2025  CG  PHE A 130      41.599  47.616  57.975  1.00  0.00           C0.      0
ATOM   2026  CD1 PHE A 130      42.528  46.618  58.425  1.00  0.00           C0.      0
ATOM   2027  HD1 PHE A 130      42.257  45.574  58.362  1.00  0.00           H0.      0
ATOM   2028  CE1 PHE A 130      43.839  47.007  58.800  1.00  0.00           C0.      0
ATOM   2029  HE1 PHE A 130      44.450  46.197  59.171  1.00  0.00           H0.      0
ATOM   2030  CZ  PHE A 130      44.125  48.423  58.938  1.00  0.00           C0.      0
ATOM   2031  HZ  PHE A 130      45.100  48.686  59.323  1.00  0.00           H0.      0
ATOM   2032  CE2 PHE A 130      43.148  49.348  58.569  1.00  0.00           C0.      0
ATOM   2033  HE2 PHE A 130      43.310  50.409  58.681  1.00  0.00           H0.      0
ATOM   2034  CD2 PHE A 130      41.911  48.921  58.003  1.00  0.00           C0.      0
ATOM   2035  HD2 PHE A 130      41.186  49.650  57.674  1.00  0.00           H0.      0
ATOM   2036  C   PHE A 130      37.775  46.755  58.222  1.00  0.00           C0.      0
ATOM   2037  O   PHE A 130      37.417  45.691  57.685  1.00  0.00           O0.      0
ATOM   2038  N   ASP A 131      36.935  47.816  58.305  1.00  0.00           N0.      0
ATOM   2039  H   ASP A 131      37.355  48.681  58.613  1.00  0.00           H0.      0
ATOM   2040  CA  ASP A 131      35.556  47.788  57.761  1.00  0.00           C0.      0
ATOM   2041  HA  ASP A 131      35.111  46.852  58.097  1.00  0.00           H0.      0
ATOM   2042  CB  ASP A 131      34.760  49.060  58.156  1.00  0.00           C0.      0
ATOM   2043  HB2 ASP A 131      35.199  49.795  57.481  1.00  0.00           H0.      0
ATOM   2044  HB3 ASP A 131      33.704  48.886  57.948  1.00  0.00           H0.      0
ATOM   2045  CG  ASP A 131      34.954  49.600  59.596  1.00  0.00           C0.      0
ATOM   2046  OD1 ASP A 131      35.148  50.834  59.748  1.00  0.00           O0.      0
ATOM   2047  OD2 ASP A 131      34.694  48.823  60.567  1.00  0.00           O0.      0
ATOM   2048  C   ASP A 131      35.516  47.664  56.179  1.00  0.00           C0.      0
ATOM   2049  O   ASP A 131      34.607  47.018  55.606  1.00  0.00           O0.      0
ATOM   2050  N   ALA A 132      36.631  48.129  55.611  1.00  0.00           N0.      0
ATOM   2051  H   ALA A 132      37.397  48.443  56.189  1.00  0.00           H0.      0
ATOM   2052  CA  ALA A 132      36.883  47.794  54.222  1.00  0.00           C0.      0
ATOM   2053  HA  ALA A 132      36.398  46.852  53.964  1.00  0.00           H0.      0
ATOM   2054  CB  ALA A 132      36.297  48.863  53.377  1.00  0.00           C0.      0
ATOM   2055  HB1 ALA A 132      35.254  48.912  53.691  1.00  0.00           H0.      0
ATOM   2056  HB2 ALA A 132      36.744  49.852  53.480  1.00  0.00           H0.      0
ATOM   2057  HB3 ALA A 132      36.227  48.527  52.343  1.00  0.00           H0.      0
ATOM   2058  C   ALA A 132      38.310  47.533  53.912  1.00  0.00           C0.      0
ATOM   2059  O   ALA A 132      39.204  48.045  54.568  1.00  0.00           O0.      0
ATOM   2060  N   VAL A 133      38.559  46.913  52.777  1.00  0.00           N0.      0
ATOM   2061  H   VAL A 133      37.782  46.664  52.182  1.00  0.00           H0.      0
ATOM   2062  CA  VAL A 133      39.825  46.869  52.112  1.00  0.00           C0.      0
ATOM   2063  HA  VAL A 133      40.477  47.621  52.556  1.00  0.00           H0.      0
ATOM   2064  CB  VAL A 133      40.471  45.476  52.380  1.00  0.00           C0.      0
ATOM   2065  HB  VAL A 133      39.784  44.687  52.074  1.00  0.00           H0.      0
ATOM   2066  CG1 VAL A 133      41.831  45.454  51.559  1.00  0.00           C0.      0
ATOM   2067 HG11 VAL A 133      42.441  46.356  51.612  1.00  0.00           H0.      0
ATOM   2068 HG12 VAL A 133      42.408  44.668  52.045  1.00  0.00           H0.      0
ATOM   2069 HG13 VAL A 133      41.769  45.340  50.477  1.00  0.00           H0.      0
ATOM   2070  CG2 VAL A 133      40.896  45.251  53.862  1.00  0.00           C0.      0
ATOM   2071 HG21 VAL A 133      41.455  44.321  53.955  1.00  0.00           H0.      0
ATOM   2072 HG22 VAL A 133      41.483  46.062  54.293  1.00  0.00           H0.      0
ATOM   2073 HG23 VAL A 133      40.013  45.229  54.501  1.00  0.00           H0.      0
ATOM   2074  C   VAL A 133      39.667  47.091  50.613  1.00  0.00           C0.      0
ATOM   2075  O   VAL A 133      38.656  46.852  49.935  1.00  0.00           O0.      0
ATOM   2076  N   ILE A 134      40.680  47.634  49.964  1.00  0.00           N0.      0
ATOM   2077  H   ILE A 134      41.515  47.740  50.523  1.00  0.00           H0.      0
ATOM   2078  CA  ILE A 134      40.685  48.366  48.654  1.00  0.00           C0.      0
ATOM   2079  HA  ILE A 134      39.761  48.220  48.094  1.00  0.00           H0.      0
ATOM   2080  CB  ILE A 134      40.524  49.837  48.968  1.00  0.00           C0.      0
ATOM   2081  HB  ILE A 134      41.490  50.142  49.371  1.00  0.00           H0.      0
ATOM   2082  CG2 ILE A 134      40.392  50.788  47.777  1.00  0.00           C0.      0
ATOM   2083 HG21 ILE A 134      40.967  50.440  46.919  1.00  0.00           H0.      0
ATOM   2084 HG22 ILE A 134      39.443  50.653  47.258  1.00  0.00           H0.      0
ATOM   2085 HG23 ILE A 134      40.687  51.798  48.063  1.00  0.00           H0.      0
ATOM   2086  CG1 ILE A 134      39.334  50.135  49.932  1.00  0.00           C0.      0
ATOM   2087 HG12 ILE A 134      38.509  49.628  49.431  1.00  0.00           H0.      0
ATOM   2088 HG13 ILE A 134      39.447  49.756  50.948  1.00  0.00           H0.      0
ATOM   2089  CD1 ILE A 134      38.894  51.615  49.984  1.00  0.00           C0.      0
ATOM   2090 HD11 ILE A 134      38.251  51.847  50.834  1.00  0.00           H0.      0
ATOM   2091 HD12 ILE A 134      39.725  52.306  50.125  1.00  0.00           H0.      0
ATOM   2092 HD13 ILE A 134      38.354  51.894  49.079  1.00  0.00           H0.      0
ATOM   2093  C   ILE A 134      41.918  48.016  47.819  1.00  0.00           C0.      0
ATOM   2094  O   ILE A 134      43.082  48.250  48.203  1.00  0.00           O0.      0
ATOM   2095  N   CYS A 135      41.597  47.712  46.532  1.00  0.00           N0.      0
ATOM   2096  H   CYS A 135      40.647  47.434  46.328  1.00  0.00           H0.      0
ATOM   2097  CA  CYS A 135      42.587  47.450  45.474  1.00  0.00           C0.      0
ATOM   2098  HA  CYS A 135      43.520  47.978  45.668  1.00  0.00           H0.      0
ATOM   2099  CB  CYS A 135      42.918  45.942  45.512  1.00  0.00           C0.      0
ATOM   2100  HB2 CYS A 135      42.979  45.603  46.546  1.00  0.00           H0.      0
ATOM   2101  HB3 CYS A 135      42.062  45.369  45.155  1.00  0.00           H0.      0
ATOM   2102  SG  CYS A 135      44.389  45.535  44.519  1.00  0.00           S0.      0
ATOM   2103  HG  CYS A 135      43.801  45.760  43.341  1.00  0.00           H0.      0
ATOM   2104  C   CYS A 135      42.068  47.997  44.168  1.00  0.00           C0.      0
ATOM   2105  O   CYS A 135      41.727  47.272  43.252  1.00  0.00           O0.      0
ATOM   2106  N   LEU A 136      42.099  49.270  43.947  1.00  0.00           N0.      0
ATOM   2107  H   LEU A 136      42.668  49.873  44.523  1.00  0.00           H0.      0
ATOM   2108  CA  LEU A 136      41.537  49.954  42.751  1.00  0.00           C0.      0
ATOM   2109  HA  LEU A 136      40.996  49.312  42.055  1.00  0.00           H0.      0
ATOM   2110  CB  LEU A 136      40.568  50.989  43.269  1.00  0.00           C0.      0
ATOM   2111  HB2 LEU A 136      41.250  51.608  43.853  1.00  0.00           H0.      0
ATOM   2112  HB3 LEU A 136      40.277  51.676  42.474  1.00  0.00           H0.      0
ATOM   2113  CG  LEU A 136      39.359  50.460  44.074  1.00  0.00           C0.      0
ATOM   2114  HG  LEU A 136      39.635  49.815  44.908  1.00  0.00           H0.      0
ATOM   2115  CD1 LEU A 136      38.424  51.577  44.520  1.00  0.00           C0.      0
ATOM   2116 HD11 LEU A 136      38.198  52.252  43.695  1.00  0.00           H0.      0
ATOM   2117 HD12 LEU A 136      37.518  51.149  44.950  1.00  0.00           H0.      0
ATOM   2118 HD13 LEU A 136      38.927  52.046  45.366  1.00  0.00           H0.      0
ATOM   2119  CD2 LEU A 136      38.479  49.624  43.155  1.00  0.00           C0.      0
ATOM   2120 HD21 LEU A 136      39.014  48.753  42.777  1.00  0.00           H0.      0
ATOM   2121 HD22 LEU A 136      37.586  49.284  43.680  1.00  0.00           H0.      0
ATOM   2122 HD23 LEU A 136      38.289  50.189  42.242  1.00  0.00           H0.      0
ATOM   2123  C   LEU A 136      42.696  50.464  41.863  1.00  0.00           C0.      0
ATOM   2124  O   LEU A 136      43.848  50.612  42.334  1.00  0.00           O0.      0
ATOM   2125  N   GLY A 137      42.424  50.796  40.633  1.00  0.00           N0.      0
ATOM   2126  H   GLY A 137      41.478  50.676  40.298  1.00  0.00           H0.      0
ATOM   2127  CA  GLY A 137      43.405  51.358  39.735  1.00  0.00           C0.      0
ATOM   2128  HA2 GLY A 137      43.141  52.380  39.462  1.00  0.00           H0.      0
ATOM   2129  HA3 GLY A 137      44.386  51.438  40.202  1.00  0.00           H0.      0
ATOM   2130  C   GLY A 137      43.720  50.562  38.521  1.00  0.00           C0.      0
ATOM   2131  O   GLY A 137      44.376  51.066  37.596  1.00  0.00           O0.      0
ATOM   2132  N   ASN A 138      43.004  49.497  38.366  1.00  0.00           N0.      0
ATOM   2133  H   ASN A 138      42.224  49.336  38.988  1.00  0.00           H0.      0
ATOM   2134  CA  ASN A 138      43.474  48.349  37.575  1.00  0.00           C0.      0
ATOM   2135  HA  ASN A 138      42.709  47.613  37.825  1.00  0.00           H0.      0
ATOM   2136  CB  ASN A 138      43.477  48.621  36.123  1.00  0.00           C0.      0
ATOM   2137  HB2 ASN A 138      42.452  48.761  35.779  1.00  0.00           H0.      0
ATOM   2138  HB3 ASN A 138      44.118  49.446  35.813  1.00  0.00           H0.      0
ATOM   2139  CG  ASN A 138      43.934  47.353  35.362  1.00  0.00           C0.      0
ATOM   2140  OD1 ASN A 138      43.382  46.255  35.542  1.00  0.00           O0.      0
ATOM   2141  ND2 ASN A 138      44.797  47.446  34.394  1.00  0.00           N0.      0
ATOM   2142 HD21 ASN A 138      45.121  46.605  33.940  1.00  0.00           H0.      0
ATOM   2143 HD22 ASN A 138      45.271  48.337  34.344  1.00  0.00           H0.      0
ATOM   2144  C   ASN A 138      44.883  47.723  38.079  1.00  0.00           C0.      0
ATOM   2145  O   ASN A 138      45.917  47.721  37.413  1.00  0.00           O0.      0
ATOM   2146  N   SER A 139      44.873  47.315  39.346  1.00  0.00           N0.      0
ATOM   2147  H   SER A 139      43.938  47.205  39.712  1.00  0.00           H0.      0
ATOM   2148  CA  SER A 139      46.031  46.967  40.169  1.00  0.00           C0.      0
ATOM   2149  HA  SER A 139      46.969  47.398  39.819  1.00  0.00           H0.      0
ATOM   2150  CB  SER A 139      45.788  47.675  41.462  1.00  0.00           C0.      0
ATOM   2151  HB2 SER A 139      44.764  47.522  41.803  1.00  0.00           H0.      0
ATOM   2152  HB3 SER A 139      46.366  47.239  42.277  1.00  0.00           H0.      0
ATOM   2153  OG  SER A 139      46.018  49.097  41.344  1.00  0.00           O0.      0
ATOM   2154  HG  SER A 139      45.195  49.450  41.691  1.00  0.00           H0.      0
ATOM   2155  C   SER A 139      46.253  45.491  40.332  1.00  0.00           C0.      0
ATOM   2156  O   SER A 139      47.431  45.000  40.240  1.00  0.00           O0.      0
ATOM   2157  N   PHE A 140      45.213  44.685  40.528  1.00  0.00           N0.      0
ATOM   2158  H   PHE A 140      44.274  45.055  40.505  1.00  0.00           H0.      0
ATOM   2159  CA  PHE A 140      45.355  43.235  40.722  1.00  0.00           C0.      0
ATOM   2160  HA  PHE A 140      46.006  43.082  41.582  1.00  0.00           H0.      0
ATOM   2161  CB  PHE A 140      44.003  42.538  41.011  1.00  0.00           C0.      0
ATOM   2162  HB2 PHE A 140      43.442  43.121  41.741  1.00  0.00           H0.      0
ATOM   2163  HB3 PHE A 140      43.429  42.497  40.085  1.00  0.00           H0.      0
ATOM   2164  CG  PHE A 140      44.134  41.089  41.420  1.00  0.00           C0.      0
ATOM   2165  CD1 PHE A 140      44.811  40.785  42.581  1.00  0.00           C0.      0
ATOM   2166  HD1 PHE A 140      45.237  41.630  43.101  1.00  0.00           H0.      0
ATOM   2167  CE1 PHE A 140      44.974  39.510  43.076  1.00  0.00           C0.      0
ATOM   2168  HE1 PHE A 140      45.425  39.355  44.045  1.00  0.00           H0.      0
ATOM   2169  CZ  PHE A 140      44.390  38.457  42.344  1.00  0.00           C0.      0
ATOM   2170  HZ  PHE A 140      44.552  37.412  42.562  1.00  0.00           H0.      0
ATOM   2171  CE2 PHE A 140      43.702  38.772  41.125  1.00  0.00           C0.      0
ATOM   2172  HE2 PHE A 140      43.419  37.956  40.477  1.00  0.00           H0.      0
ATOM   2173  CD2 PHE A 140      43.582  40.109  40.658  1.00  0.00           C0.      0
ATOM   2174  HD2 PHE A 140      43.052  40.321  39.741  1.00  0.00           H0.      0
ATOM   2175  C   PHE A 140      45.980  42.592  39.511  1.00  0.00           C0.      0
ATOM   2176  O   PHE A 140      46.697  41.563  39.619  1.00  0.00           O0.      0
ATOM   2177  N   ALA A 141      45.705  43.156  38.306  1.00  0.00           N0.      0
ATOM   2178  H   ALA A 141      45.016  43.893  38.270  1.00  0.00           H0.      0
ATOM   2179  CA  ALA A 141      46.174  42.646  37.017  1.00  0.00           C0.      0
ATOM   2180  HA  ALA A 141      45.902  41.594  36.926  1.00  0.00           H0.      0
ATOM   2181  CB  ALA A 141      45.510  43.391  35.866  1.00  0.00           C0.      0
ATOM   2182  HB1 ALA A 141      44.459  43.129  35.740  1.00  0.00           H0.      0
ATOM   2183  HB2 ALA A 141      45.693  44.465  35.909  1.00  0.00           H0.      0
ATOM   2184  HB3 ALA A 141      46.041  43.096  34.961  1.00  0.00           H0.      0
ATOM   2185  C   ALA A 141      47.742  42.601  36.850  1.00  0.00           C0.      0
ATOM   2186  O   ALA A 141      48.287  41.701  36.188  1.00  0.00           O0.      0
ATOM   2187  N   HID A 142      48.438  43.447  37.634  1.00  0.00           N0.      0
ATOM   2188  H   HID A 142      47.997  44.197  38.147  1.00  0.00           H0.      0
ATOM   2189  CA  HID A 142      49.922  43.312  37.767  1.00  0.00           C0.      0
ATOM   2190  HA  HID A 142      50.253  43.506  36.747  1.00  0.00           H0.      0
ATOM   2191  CB  HID A 142      50.441  44.525  38.607  1.00  0.00           C0.      0
ATOM   2192  HB2 HID A 142      49.991  44.619  39.595  1.00  0.00           H0.      0
ATOM   2193  HB3 HID A 142      51.515  44.430  38.768  1.00  0.00           H0.      0
ATOM   2194  CG  HID A 142      50.218  45.894  37.978  1.00  0.00           C0.      0
ATOM   2195  ND1 HID A 142      50.737  46.274  36.785  1.00  0.00           N0.      0
ATOM   2196  HD1 HID A 142      51.201  45.631  36.159  1.00  0.00           H0.      0
ATOM   2197  CE1 HID A 142      50.341  47.500  36.576  1.00  0.00           C0.      0
ATOM   2198  HE1 HID A 142      50.424  48.013  35.629  1.00  0.00           H0.      0
ATOM   2199  NE2 HID A 142      49.570  47.941  37.582  1.00  0.00           N0.      0
ATOM   2200  CD2 HID A 142      49.483  46.929  38.525  1.00  0.00           C0.      0
ATOM   2201  HD2 HID A 142      49.001  46.854  39.489  1.00  0.00           H0.      0
ATOM   2202  C   HID A 142      50.476  41.953  38.369  1.00  0.00           C0.      0
ATOM   2203  O   HID A 142      51.704  41.879  38.490  1.00  0.00           O0.      0
ATOM   2204  N   LEU A 143      49.575  40.979  38.709  1.00  0.00           N0.      0
ATOM   2205  H   LEU A 143      48.606  41.149  38.481  1.00  0.00           H0.      0
ATOM   2206  CA  LEU A 143      50.001  39.680  39.357  1.00  0.00           C0.      0
ATOM   2207  HA  LEU A 143      50.974  39.852  39.816  1.00  0.00           H0.      0
ATOM   2208  CB  LEU A 143      48.928  39.399  40.536  1.00  0.00           C0.      0
ATOM   2209  HB2 LEU A 143      48.689  40.257  41.165  1.00  0.00           H0.      0
ATOM   2210  HB3 LEU A 143      47.969  39.110  40.104  1.00  0.00           H0.      0
ATOM   2211  CG  LEU A 143      49.449  38.330  41.471  1.00  0.00           C0.      0
ATOM   2212  HG  LEU A 143      50.071  37.542  41.046  1.00  0.00           H0.      0
ATOM   2213  CD1 LEU A 143      50.227  38.914  42.642  1.00  0.00           C0.      0
ATOM   2214 HD11 LEU A 143      49.682  39.674  43.202  1.00  0.00           H0.      0
ATOM   2215 HD12 LEU A 143      50.509  38.124  43.337  1.00  0.00           H0.      0
ATOM   2216 HD13 LEU A 143      51.100  39.371  42.175  1.00  0.00           H0.      0
ATOM   2217  CD2 LEU A 143      48.242  37.650  42.058  1.00  0.00           C0.      0
ATOM   2218 HD21 LEU A 143      48.412  37.097  42.982  1.00  0.00           H0.      0
ATOM   2219 HD22 LEU A 143      47.544  38.441  42.331  1.00  0.00           H0.      0
ATOM   2220 HD23 LEU A 143      47.830  36.951  41.329  1.00  0.00           H0.      0
ATOM   2221  C   LEU A 143      50.245  38.482  38.342  1.00  0.00           C0.      0
ATOM   2222  O   LEU A 143      49.230  37.973  37.909  1.00  0.00           O0.      0
ATOM   2223  N   PRO A 144      51.501  38.076  37.997  1.00  0.00           N0.      0
ATOM   2224  CD  PRO A 144      52.687  38.906  37.899  1.00  0.00           C0.      0
ATOM   2225  HD2 PRO A 144      52.976  39.289  38.878  1.00  0.00           H0.      0
ATOM   2226  HD3 PRO A 144      52.616  39.772  37.241  1.00  0.00           H0.      0
ATOM   2227  CG  PRO A 144      53.771  37.955  37.412  1.00  0.00           C0.      0
ATOM   2228  HG2 PRO A 144      54.208  37.483  38.292  1.00  0.00           H0.      0
ATOM   2229  HG3 PRO A 144      54.487  38.472  36.773  1.00  0.00           H0.      0
ATOM   2230  CB  PRO A 144      53.014  36.923  36.585  1.00  0.00           C0.      0
ATOM   2231  HB2 PRO A 144      53.631  36.031  36.692  1.00  0.00           H0.      0
ATOM   2232  HB3 PRO A 144      52.802  37.358  35.608  1.00  0.00           H0.      0
ATOM   2233  CA  PRO A 144      51.667  36.844  37.287  1.00  0.00           C0.      0
ATOM   2234  HA  PRO A 144      50.878  36.718  36.545  1.00  0.00           H0.      0
ATOM   2235  C   PRO A 144      51.597  35.620  38.203  1.00  0.00           C0.      0
ATOM   2236  O   PRO A 144      51.973  35.631  39.370  1.00  0.00           O0.      0
ATOM   2237  N   ASP A 145      51.273  34.442  37.683  1.00  0.00           N0.      0
ATOM   2238  H   ASP A 145      51.033  34.495  36.703  1.00  0.00           H0.      0
ATOM   2239  CA  ASP A 145      51.492  33.108  38.359  1.00  0.00           C0.      0
ATOM   2240  HA  ASP A 145      51.373  33.411  39.400  1.00  0.00           H0.      0
ATOM   2241  CB  ASP A 145      50.386  32.148  38.004  1.00  0.00           C0.      0
ATOM   2242  HB2 ASP A 145      50.758  31.124  38.005  1.00  0.00           H0.      0
ATOM   2243  HB3 ASP A 145      49.491  32.292  38.610  1.00  0.00           H0.      0
ATOM   2244  CG  ASP A 145      49.812  32.184  36.575  1.00  0.00           C0.      0
ATOM   2245  OD1 ASP A 145      50.470  32.731  35.610  1.00  0.00           O0.      0
ATOM   2246  OD2 ASP A 145      48.709  31.729  36.351  1.00  0.00           O0.      0
ATOM   2247  C   ASP A 145      52.907  32.596  38.024  1.00  0.00           C0.      0
ATOM   2248  O   ASP A 145      53.369  32.738  36.879  1.00  0.00           O0.      0
ATOM   2249  N   SER A 146      53.533  31.957  38.967  1.00  0.00           N0.      0
ATOM   2250  H   SER A 146      52.961  31.747  39.772  1.00  0.00           H0.      0
ATOM   2251  CA  SER A 146      54.916  31.415  38.903  1.00  0.00           C0.      0
ATOM   2252  HA  SER A 146      55.535  32.205  38.476  1.00  0.00           H0.      0
ATOM   2253  CB  SER A 146      55.445  31.376  40.363  1.00  0.00           C0.      0
ATOM   2254  HB2 SER A 146      56.531  31.350  40.459  1.00  0.00           H0.      0
ATOM   2255  HB3 SER A 146      55.062  32.322  40.743  1.00  0.00           H0.      0
ATOM   2256  OG  SER A 146      54.819  30.299  40.977  1.00  0.00           O0.      0
ATOM   2257  HG  SER A 146      53.886  30.513  41.058  1.00  0.00           H0.      0
ATOM   2258  C   SER A 146      55.098  30.068  38.187  1.00  0.00           C0.      0
ATOM   2259  O   SER A 146      55.797  30.042  37.184  1.00  0.00           O0.      0
ATOM   2260  N   LYS A 147      54.231  28.995  38.348  1.00  0.00           N0.      0
ATOM   2261  H   LYS A 147      53.607  28.975  39.142  1.00  0.00           H0.      0
ATOM   2262  CA  LYS A 147      54.079  27.838  37.504  1.00  0.00           C0.      0
ATOM   2263  HA  LYS A 147      55.030  27.687  36.993  1.00  0.00           H0.      0
ATOM   2264  CB  LYS A 147      53.764  26.587  38.411  1.00  0.00           C0.      0
ATOM   2265  HB2 LYS A 147      52.753  26.824  38.743  1.00  0.00           H0.      0
ATOM   2266  HB3 LYS A 147      53.882  25.699  37.790  1.00  0.00           H0.      0
ATOM   2267  CG  LYS A 147      54.781  26.477  39.539  1.00  0.00           C0.      0
ATOM   2268  HG2 LYS A 147      55.766  26.337  39.093  1.00  0.00           H0.      0
ATOM   2269  HG3 LYS A 147      54.660  27.357  40.171  1.00  0.00           H0.      0
ATOM   2270  CD  LYS A 147      54.513  25.207  40.396  1.00  0.00           C0.      0
ATOM   2271  HD2 LYS A 147      54.336  24.404  39.681  1.00  0.00           H0.      0
ATOM   2272  HD3 LYS A 147      55.448  24.994  40.916  1.00  0.00           H0.      0
ATOM   2273  CE  LYS A 147      53.351  25.435  41.305  1.00  0.00           C0.      0
ATOM   2274  HE2 LYS A 147      53.612  26.081  42.143  1.00  0.00           H0.      0
ATOM   2275  HE3 LYS A 147      52.559  25.933  40.746  1.00  0.00           H0.      0
ATOM   2276  NZ  LYS A 147      52.766  24.228  41.859  1.00  0.00           N0.      0
ATOM   2277  HZ1 LYS A 147      51.868  24.438  42.270  1.00  0.00           H0.      0
ATOM   2278  HZ2 LYS A 147      52.483  23.633  41.093  1.00  0.00           H0.      0
ATOM   2279  HZ3 LYS A 147      53.470  23.711  42.366  1.00  0.00           H0.      0
ATOM   2280  C   LYS A 147      53.019  27.997  36.370  1.00  0.00           C0.      0
ATOM   2281  O   LYS A 147      52.557  26.930  35.876  1.00  0.00           O0.      0
ATOM   2282  N   GLY A 148      52.475  29.179  36.006  1.00  0.00           N0.      0
ATOM   2283  H   GLY A 148      52.813  30.007  36.475  1.00  0.00           H0.      0
ATOM   2284  CA  GLY A 148      51.289  29.312  35.132  1.00  0.00           C0.      0
ATOM   2285  HA2 GLY A 148      51.203  30.302  34.686  1.00  0.00           H0.      0
ATOM   2286  HA3 GLY A 148      51.502  28.713  34.247  1.00  0.00           H0.      0
ATOM   2287  C   GLY A 148      49.924  28.916  35.697  1.00  0.00           C0.      0
ATOM   2288  O   GLY A 148      48.938  28.756  35.030  1.00  0.00           O0.      0
ATOM   2289  N   ASP A 149      49.915  28.720  37.006  1.00  0.00           N0.      0
ATOM   2290  H   ASP A 149      50.653  29.080  37.596  1.00  0.00           H0.      0
ATOM   2291  CA  ASP A 149      48.697  28.195  37.793  1.00  0.00           C0.      0
ATOM   2292  HA  ASP A 149      47.866  27.890  37.157  1.00  0.00           H0.      0
ATOM   2293  CB  ASP A 149      49.109  26.926  38.629  1.00  0.00           C0.      0
ATOM   2294  HB2 ASP A 149      49.617  26.238  37.953  1.00  0.00           H0.      0
ATOM   2295  HB3 ASP A 149      49.762  27.259  39.436  1.00  0.00           H0.      0
ATOM   2296  CG  ASP A 149      47.919  26.246  39.328  1.00  0.00           C0.      0
ATOM   2297  OD1 ASP A 149      46.723  26.303  38.803  1.00  0.00           O0.      0
ATOM   2298  OD2 ASP A 149      48.031  25.790  40.488  1.00  0.00           O0.      0
ATOM   2299  C   ASP A 149      48.189  29.343  38.740  1.00  0.00           C0.      0
ATOM   2300  O   ASP A 149      48.892  29.868  39.633  1.00  0.00           O0.      0
ATOM   2301  N   GLN A 150      46.849  29.536  38.799  1.00  0.00           N0.      0
ATOM   2302  H   GLN A 150      46.287  28.905  38.246  1.00  0.00           H0.      0
ATOM   2303  CA  GLN A 150      46.164  30.641  39.560  1.00  0.00           C0.      0
ATOM   2304  HA  GLN A 150      46.845  31.484  39.448  1.00  0.00           H0.      0
ATOM   2305  CB  GLN A 150      44.801  30.995  38.875  1.00  0.00           C0.      0
ATOM   2306  HB2 GLN A 150      44.050  30.226  39.060  1.00  0.00           H0.      0
ATOM   2307  HB3 GLN A 150      44.425  31.885  39.380  1.00  0.00           H0.      0
ATOM   2308  CG  GLN A 150      44.864  31.428  37.357  1.00  0.00           C0.      0
ATOM   2309  HG2 GLN A 150      43.930  31.961  37.176  1.00  0.00           H0.      0
ATOM   2310  HG3 GLN A 150      45.677  32.151  37.287  1.00  0.00           H0.      0
ATOM   2311  CD  GLN A 150      45.062  30.317  36.340  1.00  0.00           C0.      0
ATOM   2312  OE1 GLN A 150      44.164  29.604  35.955  1.00  0.00           O0.      0
ATOM   2313  NE2 GLN A 150      46.226  30.201  35.776  1.00  0.00           N0.      0
ATOM   2314 HE21 GLN A 150      46.474  29.331  35.329  1.00  0.00           H0.      0
ATOM   2315 HE22 GLN A 150      46.957  30.875  35.952  1.00  0.00           H0.      0
ATOM   2316  C   GLN A 150      46.160  30.501  41.058  1.00  0.00           C0.      0
ATOM   2317  O   GLN A 150      45.534  31.220  41.774  1.00  0.00           O0.      0
ATOM   2318  N   SER A 151      46.868  29.531  41.538  1.00  0.00           N0.      0
ATOM   2319  H   SER A 151      47.065  28.804  40.866  1.00  0.00           H0.      0
ATOM   2320  CA  SER A 151      47.331  29.419  42.906  1.00  0.00           C0.      0
ATOM   2321  HA  SER A 151      46.516  29.005  43.500  1.00  0.00           H0.      0
ATOM   2322  CB  SER A 151      48.329  28.342  43.115  1.00  0.00           C0.      0
ATOM   2323  HB2 SER A 151      48.525  28.286  44.186  1.00  0.00           H0.      0
ATOM   2324  HB3 SER A 151      47.922  27.410  42.723  1.00  0.00           H0.      0
ATOM   2325  OG  SER A 151      49.465  28.557  42.267  1.00  0.00           O0.      0
ATOM   2326  HG  SER A 151      50.166  29.018  42.732  1.00  0.00           H0.      0
ATOM   2327  C   SER A 151      47.858  30.702  43.487  1.00  0.00           C0.      0
ATOM   2328  O   SER A 151      47.636  30.838  44.696  1.00  0.00           O0.      0
ATOM   2329  N   GLU A 152      48.539  31.470  42.721  1.00  0.00           N0.      0
ATOM   2330  H   GLU A 152      48.645  31.259  41.739  1.00  0.00           H0.      0
ATOM   2331  CA  GLU A 152      49.168  32.750  43.288  1.00  0.00           C0.      0
ATOM   2332  HA  GLU A 152      49.733  32.480  44.179  1.00  0.00           H0.      0
ATOM   2333  CB  GLU A 152      50.103  33.315  42.196  1.00  0.00           C0.      0
ATOM   2334  HB2 GLU A 152      49.807  32.843  41.258  1.00  0.00           H0.      0
ATOM   2335  HB3 GLU A 152      50.119  34.392  42.032  1.00  0.00           H0.      0
ATOM   2336  CG  GLU A 152      51.559  32.938  42.570  1.00  0.00           C0.      0
ATOM   2337  HG2 GLU A 152      52.249  33.466  41.913  1.00  0.00           H0.      0
ATOM   2338  HG3 GLU A 152      51.775  33.237  43.596  1.00  0.00           H0.      0
ATOM   2339  CD  GLU A 152      51.790  31.449  42.459  1.00  0.00           C0.      0
ATOM   2340  OE1 GLU A 152      52.514  31.067  41.489  1.00  0.00           O0.      0
ATOM   2341  OE2 GLU A 152      51.367  30.625  43.331  1.00  0.00           O0.      0
ATOM   2342  C   GLU A 152      48.120  33.790  43.507  1.00  0.00           C0.      0
ATOM   2343  O   GLU A 152      48.126  34.596  44.468  1.00  0.00           O0.      0
ATOM   2344  N   HIE A 153      47.104  33.877  42.620  1.00  0.00           N0.      0
ATOM   2345  H   HIE A 153      47.200  33.286  41.807  1.00  0.00           H0.      0
ATOM   2346  CA  HIE A 153      45.985  34.852  42.618  1.00  0.00           C0.      0
ATOM   2347  HA  HIE A 153      46.367  35.870  42.683  1.00  0.00           H0.      0
ATOM   2348  CB  HIE A 153      45.205  34.786  41.331  1.00  0.00           C0.      0
ATOM   2349  HB2 HIE A 153      44.784  33.795  41.157  1.00  0.00           H0.      0
ATOM   2350  HB3 HIE A 153      44.348  35.460  41.340  1.00  0.00           H0.      0
ATOM   2351  CG  HIE A 153      46.060  35.106  40.141  1.00  0.00           C0.      0
ATOM   2352  ND1 HIE A 153      47.104  34.270  39.669  1.00  0.00           N0.      0
ATOM   2353  CE1 HIE A 153      47.674  34.855  38.625  1.00  0.00           C0.      0
ATOM   2354  HE1 HIE A 153      48.404  34.364  37.999  1.00  0.00           H0.      0
ATOM   2355  NE2 HIE A 153      47.070  36.035  38.425  1.00  0.00           N0.      0
ATOM   2356  HE2 HIE A 153      47.430  36.762  37.824  1.00  0.00           H0.      0
ATOM   2357  CD2 HIE A 153      46.119  36.258  39.393  1.00  0.00           C0.      0
ATOM   2358  HD2 HIE A 153      45.549  37.145  39.628  1.00  0.00           H0.      0
ATOM   2359  C   HIE A 153      45.108  34.626  43.862  1.00  0.00           C0.      0
ATOM   2360  O   HIE A 153      44.705  35.610  44.570  1.00  0.00           O0.      0
ATOM   2361  N   ARG A 154      44.749  33.348  44.114  1.00  0.00           N0.      0
ATOM   2362  H   ARG A 154      45.101  32.643  43.483  1.00  0.00           H0.      0
ATOM   2363  CA  ARG A 154      43.917  32.876  45.243  1.00  0.00           C0.      0
ATOM   2364  HA  ARG A 154      42.997  33.460  45.263  1.00  0.00           H0.      0
ATOM   2365  CB  ARG A 154      43.654  31.360  45.118  1.00  0.00           C0.      0
ATOM   2366  HB2 ARG A 154      44.609  30.854  44.980  1.00  0.00           H0.      0
ATOM   2367  HB3 ARG A 154      43.175  30.953  46.009  1.00  0.00           H0.      0
ATOM   2368  CG  ARG A 154      42.677  31.126  44.040  1.00  0.00           C0.      0
ATOM   2369  HG2 ARG A 154      41.780  31.724  44.197  1.00  0.00           H0.      0
ATOM   2370  HG3 ARG A 154      43.102  31.474  43.099  1.00  0.00           H0.      0
ATOM   2371  CD  ARG A 154      42.332  29.640  43.826  1.00  0.00           C0.      0
ATOM   2372  HD2 ARG A 154      43.118  29.200  43.212  1.00  0.00           H0.      0
ATOM   2373  HD3 ARG A 154      42.281  29.134  44.790  1.00  0.00           H0.      0
ATOM   2374  NE  ARG A 154      41.000  29.531  43.239  1.00  0.00           N0.      0
ATOM   2375  HE  ARG A 154      40.252  29.385  43.902  1.00  0.00           H0.      0
ATOM   2376  CZ  ARG A 154      40.616  29.658  41.935  1.00  0.00           C0.      0
ATOM   2377  NH1 ARG A 154      39.351  29.731  41.693  1.00  0.00           N0.      0
ATOM   2378 HH11 ARG A 154      38.712  29.703  42.475  1.00  0.00           H0.      0
ATOM   2379 HH12 ARG A 154      38.996  29.803  40.750  1.00  0.00           H0.      0
ATOM   2380  NH2 ARG A 154      41.503  29.675  40.980  1.00  0.00           N0.      0
ATOM   2381 HH21 ARG A 154      42.372  29.162  41.018  1.00  0.00           H0.      0
ATOM   2382 HH22 ARG A 154      41.185  29.925  40.054  1.00  0.00           H0.      0
ATOM   2383  C   ARG A 154      44.677  33.135  46.572  1.00  0.00           C0.      0
ATOM   2384  O   ARG A 154      44.151  33.885  47.373  1.00  0.00           O0.      0
ATOM   2385  N   LEU A 155      46.007  32.803  46.648  1.00  0.00           N0.      0
ATOM   2386  H   LEU A 155      46.340  32.142  45.960  1.00  0.00           H0.      0
ATOM   2387  CA  LEU A 155      46.740  33.132  47.868  1.00  0.00           C0.      0
ATOM   2388  HA  LEU A 155      46.173  32.830  48.748  1.00  0.00           H0.      0
ATOM   2389  CB  LEU A 155      48.172  32.503  47.671  1.00  0.00           C0.      0
ATOM   2390  HB2 LEU A 155      48.174  31.413  47.647  1.00  0.00           H0.      0
ATOM   2391  HB3 LEU A 155      48.639  32.794  46.730  1.00  0.00           H0.      0
ATOM   2392  CG  LEU A 155      49.118  32.972  48.801  1.00  0.00           C0.      0
ATOM   2393  HG  LEU A 155      49.351  34.034  48.723  1.00  0.00           H0.      0
ATOM   2394  CD1 LEU A 155      48.661  32.615  50.222  1.00  0.00           C0.      0
ATOM   2395 HD11 LEU A 155      48.353  31.572  50.288  1.00  0.00           H0.      0
ATOM   2396 HD12 LEU A 155      49.387  33.014  50.930  1.00  0.00           H0.      0
ATOM   2397 HD13 LEU A 155      47.772  33.218  50.405  1.00  0.00           H0.      0
ATOM   2398  CD2 LEU A 155      50.449  32.243  48.862  1.00  0.00           C0.      0
ATOM   2399 HD21 LEU A 155      51.186  32.870  49.363  1.00  0.00           H0.      0
ATOM   2400 HD22 LEU A 155      50.398  31.202  49.181  1.00  0.00           H0.      0
ATOM   2401 HD23 LEU A 155      50.898  32.196  47.869  1.00  0.00           H0.      0
ATOM   2402  C   LEU A 155      46.868  34.614  48.114  1.00  0.00           C0.      0
ATOM   2403  O   LEU A 155      46.559  35.090  49.188  1.00  0.00           O0.      0
ATOM   2404  N   ALA A 156      47.174  35.453  47.066  1.00  0.00           N0.      0
ATOM   2405  H   ALA A 156      47.242  35.036  46.149  1.00  0.00           H0.      0
ATOM   2406  CA  ALA A 156      47.178  36.918  47.173  1.00  0.00           C0.      0
ATOM   2407  HA  ALA A 156      47.800  37.150  48.038  1.00  0.00           H0.      0
ATOM   2408  CB  ALA A 156      47.940  37.413  45.969  1.00  0.00           C0.      0
ATOM   2409  HB1 ALA A 156      48.214  38.459  46.106  1.00  0.00           H0.      0
ATOM   2410  HB2 ALA A 156      48.832  36.858  45.679  1.00  0.00           H0.      0
ATOM   2411  HB3 ALA A 156      47.292  37.431  45.093  1.00  0.00           H0.      0
ATOM   2412  C   ALA A 156      45.798  37.537  47.408  1.00  0.00           C0.      0
ATOM   2413  O   ALA A 156      45.761  38.493  48.177  1.00  0.00           O0.      0
ATOM   2414  N   LEU A 157      44.718  37.063  46.837  1.00  0.00           N0.      0
ATOM   2415  H   LEU A 157      44.770  36.329  46.145  1.00  0.00           H0.      0
ATOM   2416  CA  LEU A 157      43.434  37.645  47.068  1.00  0.00           C0.      0
ATOM   2417  HA  LEU A 157      43.489  38.733  47.112  1.00  0.00           H0.      0
ATOM   2418  CB  LEU A 157      42.485  37.268  45.892  1.00  0.00           C0.      0
ATOM   2419  HB2 LEU A 157      42.940  37.560  44.946  1.00  0.00           H0.      0
ATOM   2420  HB3 LEU A 157      42.480  36.178  45.928  1.00  0.00           H0.      0
ATOM   2421  CG  LEU A 157      41.064  37.834  46.020  1.00  0.00           C0.      0
ATOM   2422  HG  LEU A 157      40.665  37.443  46.955  1.00  0.00           H0.      0
ATOM   2423  CD1 LEU A 157      41.119  39.363  46.125  1.00  0.00           C0.      0
ATOM   2424 HD11 LEU A 157      41.634  39.903  45.330  1.00  0.00           H0.      0
ATOM   2425 HD12 LEU A 157      40.091  39.716  46.195  1.00  0.00           H0.      0
ATOM   2426 HD13 LEU A 157      41.529  39.672  47.087  1.00  0.00           H0.      0
ATOM   2427  CD2 LEU A 157      40.085  37.357  44.952  1.00  0.00           C0.      0
ATOM   2428 HD21 LEU A 157      40.096  36.269  45.008  1.00  0.00           H0.      0
ATOM   2429 HD22 LEU A 157      39.071  37.539  45.309  1.00  0.00           H0.      0
ATOM   2430 HD23 LEU A 157      40.445  37.774  44.012  1.00  0.00           H0.      0
ATOM   2431  C   LEU A 157      42.813  37.238  48.360  1.00  0.00           C0.      0
ATOM   2432  O   LEU A 157      42.315  38.064  49.116  1.00  0.00           O0.      0
ATOM   2433  N   LYS A 158      42.955  35.975  48.861  1.00  0.00           N0.      0
ATOM   2434  H   LYS A 158      43.413  35.294  48.273  1.00  0.00           H0.      0
ATOM   2435  CA  LYS A 158      42.697  35.630  50.324  1.00  0.00           C0.      0
ATOM   2436  HA  LYS A 158      41.743  36.027  50.671  1.00  0.00           H0.      0
ATOM   2437  CB  LYS A 158      42.604  34.150  50.356  1.00  0.00           C0.      0
ATOM   2438  HB2 LYS A 158      43.632  33.808  50.232  1.00  0.00           H0.      0
ATOM   2439  HB3 LYS A 158      42.362  33.731  51.333  1.00  0.00           H0.      0
ATOM   2440  CG  LYS A 158      41.568  33.456  49.387  1.00  0.00           C0.      0
ATOM   2441  HG2 LYS A 158      40.605  33.577  49.882  1.00  0.00           H0.      0
ATOM   2442  HG3 LYS A 158      41.435  33.914  48.407  1.00  0.00           H0.      0
ATOM   2443  CD  LYS A 158      41.994  31.969  49.288  1.00  0.00           C0.      0
ATOM   2444  HD2 LYS A 158      42.932  31.822  48.754  1.00  0.00           H0.      0
ATOM   2445  HD3 LYS A 158      42.225  31.475  50.232  1.00  0.00           H0.      0
ATOM   2446  CE  LYS A 158      40.890  31.220  48.502  1.00  0.00           C0.      0
ATOM   2447  HE2 LYS A 158      40.693  31.801  47.602  1.00  0.00           H0.      0
ATOM   2448  HE3 LYS A 158      41.281  30.204  48.445  1.00  0.00           H0.      0
ATOM   2449  NZ  LYS A 158      39.718  31.209  49.399  1.00  0.00           N0.      0
ATOM   2450  HZ1 LYS A 158      39.966  30.865  50.315  1.00  0.00           H0.      0
ATOM   2451  HZ2 LYS A 158      39.177  32.061  49.422  1.00  0.00           H0.      0
ATOM   2452  HZ3 LYS A 158      39.119  30.561  48.907  1.00  0.00           H0.      0
ATOM   2453  C   LYS A 158      43.653  36.267  51.344  1.00  0.00           C0.      0
ATOM   2454  O   LYS A 158      43.295  36.376  52.521  1.00  0.00           O0.      0
ATOM   2455  N   ASN A 159      44.842  36.687  50.915  1.00  0.00           N0.      0
ATOM   2456  H   ASN A 159      45.198  36.426  50.006  1.00  0.00           H0.      0
ATOM   2457  CA  ASN A 159      45.626  37.484  51.779  1.00  0.00           C0.      0
ATOM   2458  HA  ASN A 159      45.645  37.129  52.810  1.00  0.00           H0.      0
ATOM   2459  CB  ASN A 159      47.077  37.588  51.336  1.00  0.00           C0.      0
ATOM   2460  HB2 ASN A 159      47.217  37.490  50.259  1.00  0.00           H0.      0
ATOM   2461  HB3 ASN A 159      47.565  38.533  51.573  1.00  0.00           H0.      0
ATOM   2462  CG  ASN A 159      47.840  36.416  51.915  1.00  0.00           C0.      0
ATOM   2463  OD1 ASN A 159      47.490  35.609  52.774  1.00  0.00           O0.      0
ATOM   2464  ND2 ASN A 159      49.111  36.305  51.567  1.00  0.00           N0.      0
ATOM   2465 HD21 ASN A 159      49.748  35.616  51.940  1.00  0.00           H0.      0
ATOM   2466 HD22 ASN A 159      49.481  37.075  51.029  1.00  0.00           H0.      0
ATOM   2467  C   ASN A 159      45.077  38.855  51.930  1.00  0.00           C0.      0
ATOM   2468  O   ASN A 159      44.957  39.304  53.111  1.00  0.00           O0.      0
ATOM   2469  N   ILE A 160      44.740  39.577  50.868  1.00  0.00           N0.      0
ATOM   2470  H   ILE A 160      45.027  39.220  49.968  1.00  0.00           H0.      0
ATOM   2471  CA  ILE A 160      44.078  40.869  50.924  1.00  0.00           C0.      0
ATOM   2472  HA  ILE A 160      44.767  41.565  51.402  1.00  0.00           H0.      0
ATOM   2473  CB  ILE A 160      43.777  41.412  49.462  1.00  0.00           C0.      0
ATOM   2474  HB  ILE A 160      43.203  40.686  48.887  1.00  0.00           H0.      0
ATOM   2475  CG2 ILE A 160      43.004  42.735  49.517  1.00  0.00           C0.      0
ATOM   2476 HG21 ILE A 160      42.800  43.041  48.491  1.00  0.00           H0.      0
ATOM   2477 HG22 ILE A 160      42.023  42.605  49.974  1.00  0.00           H0.      0
ATOM   2478 HG23 ILE A 160      43.543  43.480  50.103  1.00  0.00           H0.      0
ATOM   2479  CG1 ILE A 160      45.068  41.759  48.590  1.00  0.00           C0.      0
ATOM   2480 HG12 ILE A 160      45.430  42.734  48.917  1.00  0.00           H0.      0
ATOM   2481 HG13 ILE A 160      45.814  40.988  48.781  1.00  0.00           H0.      0
ATOM   2482  CD1 ILE A 160      44.876  41.655  47.128  1.00  0.00           C0.      0
ATOM   2483 HD11 ILE A 160      45.760  41.954  46.565  1.00  0.00           H0.      0
ATOM   2484 HD12 ILE A 160      44.662  40.618  46.867  1.00  0.00           H0.      0
ATOM   2485 HD13 ILE A 160      44.121  42.336  46.737  1.00  0.00           H0.      0
ATOM   2486  C   ILE A 160      42.731  40.867  51.697  1.00  0.00           C0.      0
ATOM   2487  O   ILE A 160      42.588  41.644  52.603  1.00  0.00           O0.      0
ATOM   2488  N   ALA A 161      41.872  39.805  51.464  1.00  0.00           N0.      0
ATOM   2489  H   ALA A 161      42.215  39.232  50.706  1.00  0.00           H0.      0
ATOM   2490  CA  ALA A 161      40.594  39.644  52.132  1.00  0.00           C0.      0
ATOM   2491  HA  ALA A 161      39.935  40.473  51.872  1.00  0.00           H0.      0
ATOM   2492  CB  ALA A 161      39.985  38.428  51.441  1.00  0.00           C0.      0
ATOM   2493  HB1 ALA A 161      39.969  38.555  50.358  1.00  0.00           H0.      0
ATOM   2494  HB2 ALA A 161      40.592  37.540  51.617  1.00  0.00           H0.      0
ATOM   2495  HB3 ALA A 161      38.937  38.381  51.738  1.00  0.00           H0.      0
ATOM   2496  C   ALA A 161      40.670  39.401  53.636  1.00  0.00           C0.      0
ATOM   2497  O   ALA A 161      39.643  39.575  54.297  1.00  0.00           O0.      0
ATOM   2498  N   SER A 162      41.805  38.865  54.166  1.00  0.00           N0.      0
ATOM   2499  H   SER A 162      42.591  38.615  53.584  1.00  0.00           H0.      0
ATOM   2500  CA  SER A 162      41.814  38.492  55.559  1.00  0.00           C0.      0
ATOM   2501  HA  SER A 162      40.969  37.831  55.755  1.00  0.00           H0.      0
ATOM   2502  CB  SER A 162      43.157  37.745  55.697  1.00  0.00           C0.      0
ATOM   2503  HB2 SER A 162      43.199  36.943  54.960  1.00  0.00           H0.      0
ATOM   2504  HB3 SER A 162      44.062  38.347  55.621  1.00  0.00           H0.      0
ATOM   2505  OG  SER A 162      43.204  37.003  56.855  1.00  0.00           O0.      0
ATOM   2506  HG  SER A 162      43.387  36.105  56.571  1.00  0.00           H0.      0
ATOM   2507  C   SER A 162      41.786  39.728  56.520  1.00  0.00           C0.      0
ATOM   2508  O   SER A 162      41.272  39.555  57.612  1.00  0.00           O0.      0
ATOM   2509  N   MET A 163      42.165  40.891  56.038  1.00  0.00           N0.      0
ATOM   2510  H   MET A 163      42.698  40.928  55.181  1.00  0.00           H0.      0
ATOM   2511  CA  MET A 163      42.089  42.055  56.891  1.00  0.00           C0.      0
ATOM   2512  HA  MET A 163      42.481  41.803  57.877  1.00  0.00           H0.      0
ATOM   2513  CB  MET A 163      43.103  43.039  56.386  1.00  0.00           C0.      0
ATOM   2514  HB2 MET A 163      43.373  42.736  55.374  1.00  0.00           H0.      0
ATOM   2515  HB3 MET A 163      42.575  43.990  56.326  1.00  0.00           H0.      0
ATOM   2516  CG  MET A 163      44.417  43.154  57.246  1.00  0.00           C0.      0
ATOM   2517  HG2 MET A 163      45.194  43.590  56.618  1.00  0.00           H0.      0
ATOM   2518  HG3 MET A 163      44.254  43.761  58.137  1.00  0.00           H0.      0
ATOM   2519  SD  MET A 163      45.023  41.477  57.754  1.00  0.00           S0.      0
ATOM   2520  CE  MET A 163      45.569  40.868  56.151  1.00  0.00           C0.      0
ATOM   2521  HE1 MET A 163      46.279  41.571  55.716  1.00  0.00           H0.      0
ATOM   2522  HE2 MET A 163      46.152  39.949  56.211  1.00  0.00           H0.      0
ATOM   2523  HE3 MET A 163      44.716  40.615  55.521  1.00  0.00           H0.      0
ATOM   2524  C   MET A 163      40.707  42.652  57.121  1.00  0.00           C0.      0
ATOM   2525  O   MET A 163      40.520  43.545  57.951  1.00  0.00           O0.      0
ATOM   2526  N   VAL A 164      39.758  42.216  56.368  1.00  0.00           N0.      0
ATOM   2527  H   VAL A 164      40.101  41.596  55.648  1.00  0.00           H0.      0
ATOM   2528  CA  VAL A 164      38.344  42.698  56.310  1.00  0.00           C0.      0
ATOM   2529  HA  VAL A 164      38.432  43.768  56.500  1.00  0.00           H0.      0
ATOM   2530  CB  VAL A 164      37.690  42.323  54.995  1.00  0.00           C0.      0
ATOM   2531  HB  VAL A 164      37.533  41.244  55.000  1.00  0.00           H0.      0
ATOM   2532  CG1 VAL A 164      36.307  43.010  54.876  1.00  0.00           C0.      0
ATOM   2533 HG11 VAL A 164      35.956  43.030  53.844  1.00  0.00           H0.      0
ATOM   2534 HG12 VAL A 164      35.506  42.525  55.433  1.00  0.00           H0.      0
ATOM   2535 HG13 VAL A 164      36.519  44.045  55.142  1.00  0.00           H0.      0
ATOM   2536  CG2 VAL A 164      38.401  42.758  53.683  1.00  0.00           C0.      0
ATOM   2537 HG21 VAL A 164      37.849  42.315  52.854  1.00  0.00           H0.      0
ATOM   2538 HG22 VAL A 164      38.324  43.845  53.665  1.00  0.00           H0.      0
ATOM   2539 HG23 VAL A 164      39.390  42.311  53.582  1.00  0.00           H0.      0
ATOM   2540  C   VAL A 164      37.459  42.160  57.475  1.00  0.00           C0.      0
ATOM   2541  O   VAL A 164      37.483  40.958  57.670  1.00  0.00           O0.      0
ATOM   2542  N   ARG A 165      36.696  43.015  58.235  1.00  0.00           N0.      0
ATOM   2543  H   ARG A 165      36.858  44.001  58.089  1.00  0.00           H0.      0
ATOM   2544  CA  ARG A 165      35.863  42.805  59.434  1.00  0.00           C0.      0
ATOM   2545  HA  ARG A 165      36.393  42.193  60.165  1.00  0.00           H0.      0
ATOM   2546  CB  ARG A 165      35.454  44.211  60.036  1.00  0.00           C0.      0
ATOM   2547  HB2 ARG A 165      35.353  44.966  59.255  1.00  0.00           H0.      0
ATOM   2548  HB3 ARG A 165      34.547  44.154  60.638  1.00  0.00           H0.      0
ATOM   2549  CG  ARG A 165      36.598  44.633  61.079  1.00  0.00           C0.      0
ATOM   2550  HG2 ARG A 165      36.676  43.936  61.913  1.00  0.00           H0.      0
ATOM   2551  HG3 ARG A 165      37.521  44.585  60.500  1.00  0.00           H0.      0
ATOM   2552  CD  ARG A 165      36.324  46.100  61.662  1.00  0.00           C0.      0
ATOM   2553  HD2 ARG A 165      36.251  46.740  60.783  1.00  0.00           H0.      0
ATOM   2554  HD3 ARG A 165      35.318  46.162  62.077  1.00  0.00           H0.      0
ATOM   2555  NE  ARG A 165      37.383  46.530  62.639  1.00  0.00           N0.      0
ATOM   2556  HE  ARG A 165      37.906  45.847  63.168  1.00  0.00           H0.      0
ATOM   2557  CZ  ARG A 165      37.746  47.786  62.823  1.00  0.00           C0.      0
ATOM   2558  NH1 ARG A 165      38.668  48.058  63.622  1.00  0.00           N0.      0
ATOM   2559 HH11 ARG A 165      39.063  47.308  64.171  1.00  0.00           H0.      0
ATOM   2560 HH12 ARG A 165      38.811  48.994  63.975  1.00  0.00           H0.      0
ATOM   2561  NH2 ARG A 165      37.111  48.758  62.211  1.00  0.00           N0.      0
ATOM   2562 HH21 ARG A 165      36.265  48.480  61.734  1.00  0.00           H0.      0
ATOM   2563 HH22 ARG A 165      37.066  49.608  62.754  1.00  0.00           H0.      0
ATOM   2564  C   ARG A 165      34.557  41.992  59.088  1.00  0.00           C0.      0
ATOM   2565  O   ARG A 165      34.201  41.925  57.935  1.00  0.00           O0.      0
ATOM   2566  N   PRO A 166      33.800  41.477  59.994  1.00  0.00           N0.      0
ATOM   2567  CD  PRO A 166      34.219  41.245  61.352  1.00  0.00           C0.      0
ATOM   2568  HD2 PRO A 166      34.002  42.152  61.916  1.00  0.00           H0.      0
ATOM   2569  HD3 PRO A 166      35.226  40.855  61.503  1.00  0.00           H0.      0
ATOM   2570  CG  PRO A 166      33.212  40.150  61.870  1.00  0.00           C0.      0
ATOM   2571  HG2 PRO A 166      33.116  40.272  62.949  1.00  0.00           H0.      0
ATOM   2572  HG3 PRO A 166      33.521  39.141  61.597  1.00  0.00           H0.      0
ATOM   2573  CB  PRO A 166      31.983  40.668  61.221  1.00  0.00           C0.      0
ATOM   2574  HB2 PRO A 166      31.603  41.489  61.828  1.00  0.00           H0.      0
ATOM   2575  HB3 PRO A 166      31.295  39.824  61.261  1.00  0.00           H0.      0
ATOM   2576  CA  PRO A 166      32.454  41.027  59.808  1.00  0.00           C0.      0
ATOM   2577  HA  PRO A 166      32.450  40.135  59.181  1.00  0.00           H0.      0
ATOM   2578  C   PRO A 166      31.553  42.115  59.215  1.00  0.00           C0.      0
ATOM   2579  O   PRO A 166      31.557  43.270  59.645  1.00  0.00           O0.      0
ATOM   2580  N   GLY A 167      30.785  41.703  58.195  1.00  0.00           N0.      0
ATOM   2581  H   GLY A 167      30.702  40.729  57.943  1.00  0.00           H0.      0
ATOM   2582  CA  GLY A 167      29.986  42.634  57.353  1.00  0.00           C0.      0
ATOM   2583  HA2 GLY A 167      29.267  42.075  56.753  1.00  0.00           H0.      0
ATOM   2584  HA3 GLY A 167      29.348  43.266  57.970  1.00  0.00           H0.      0
ATOM   2585  C   GLY A 167      30.781  43.570  56.457  1.00  0.00           C0.      0
ATOM   2586  O   GLY A 167      30.181  44.339  55.755  1.00  0.00           O0.      0
ATOM   2587  N   GLY A 168      32.127  43.412  56.322  1.00  0.00           N0.      0
ATOM   2588  H   GLY A 168      32.567  42.643  56.806  1.00  0.00           H0.      0
ATOM   2589  CA  GLY A 168      32.993  44.467  55.681  1.00  0.00           C0.      0
ATOM   2590  HA2 GLY A 168      32.646  45.461  55.961  1.00  0.00           H0.      0
ATOM   2591  HA3 GLY A 168      34.021  44.473  56.044  1.00  0.00           H0.      0
ATOM   2592  C   GLY A 168      33.181  44.249  54.165  1.00  0.00           C0.      0
ATOM   2593  O   GLY A 168      33.007  43.147  53.625  1.00  0.00           O0.      0
ATOM   2594  N   LEU A 169      33.549  45.377  53.486  1.00  0.00           N0.      0
ATOM   2595  H   LEU A 169      33.777  46.180  54.054  1.00  0.00           H0.      0
ATOM   2596  CA  LEU A 169      33.527  45.617  52.092  1.00  0.00           C0.      0
ATOM   2597  HA  LEU A 169      33.011  44.782  51.617  1.00  0.00           H0.      0
ATOM   2598  CB  LEU A 169      32.970  47.019  51.770  1.00  0.00           C0.      0
ATOM   2599  HB2 LEU A 169      33.186  47.679  52.610  1.00  0.00           H0.      0
ATOM   2600  HB3 LEU A 169      33.495  47.513  50.953  1.00  0.00           H0.      0
ATOM   2601  CG  LEU A 169      31.470  47.020  51.607  1.00  0.00           C0.      0
ATOM   2602  HG  LEU A 169      31.041  46.303  52.307  1.00  0.00           H0.      0
ATOM   2603  CD1 LEU A 169      30.859  48.386  51.908  1.00  0.00           C0.      0
ATOM   2604 HD11 LEU A 169      30.962  48.510  52.986  1.00  0.00           H0.      0
ATOM   2605 HD12 LEU A 169      31.391  49.210  51.432  1.00  0.00           H0.      0
ATOM   2606 HD13 LEU A 169      29.807  48.397  51.619  1.00  0.00           H0.      0
ATOM   2607  CD2 LEU A 169      31.125  46.636  50.159  1.00  0.00           C0.      0
ATOM   2608 HD21 LEU A 169      31.445  45.605  50.005  1.00  0.00           H0.      0
ATOM   2609 HD22 LEU A 169      30.051  46.630  49.972  1.00  0.00           H0.      0
ATOM   2610 HD23 LEU A 169      31.640  47.350  49.517  1.00  0.00           H0.      0
ATOM   2611  C   LEU A 169      34.919  45.472  51.433  1.00  0.00           C0.      0
ATOM   2612  O   LEU A 169      35.999  45.862  51.946  1.00  0.00           O0.      0
ATOM   2613  N   LEU A 170      34.965  44.850  50.252  1.00  0.00           N0.      0
ATOM   2614  H   LEU A 170      34.071  44.550  49.892  1.00  0.00           H0.      0
ATOM   2615  CA  LEU A 170      36.079  44.677  49.432  1.00  0.00           C0.      0
ATOM   2616  HA  LEU A 170      36.921  45.288  49.755  1.00  0.00           H0.      0
ATOM   2617  CB  LEU A 170      36.525  43.254  49.475  1.00  0.00           C0.      0
ATOM   2618  HB2 LEU A 170      37.092  43.131  50.397  1.00  0.00           H0.      0
ATOM   2619  HB3 LEU A 170      35.623  42.644  49.524  1.00  0.00           H0.      0
ATOM   2620  CG  LEU A 170      37.497  42.776  48.383  1.00  0.00           C0.      0
ATOM   2621  HG  LEU A 170      37.032  42.837  47.399  1.00  0.00           H0.      0
ATOM   2622  CD1 LEU A 170      38.857  43.427  48.521  1.00  0.00           C0.      0
ATOM   2623 HD11 LEU A 170      39.634  42.788  48.100  1.00  0.00           H0.      0
ATOM   2624 HD12 LEU A 170      38.888  44.427  48.088  1.00  0.00           H0.      0
ATOM   2625 HD13 LEU A 170      39.090  43.441  49.586  1.00  0.00           H0.      0
ATOM   2626  CD2 LEU A 170      37.643  41.311  48.679  1.00  0.00           C0.      0
ATOM   2627 HD21 LEU A 170      36.731  40.765  48.437  1.00  0.00           H0.      0
ATOM   2628 HD22 LEU A 170      38.338  40.883  47.957  1.00  0.00           H0.      0
ATOM   2629 HD23 LEU A 170      37.871  41.114  49.727  1.00  0.00           H0.      0
ATOM   2630  C   LEU A 170      35.793  45.099  47.995  1.00  0.00           C0.      0
ATOM   2631  O   LEU A 170      34.802  44.684  47.399  1.00  0.00           O0.      0
ATOM   2632  N   VAL A 171      36.713  45.983  47.553  1.00  0.00           N0.      0
ATOM   2633  H   VAL A 171      37.472  46.299  48.140  1.00  0.00           H0.      0
ATOM   2634  CA  VAL A 171      36.599  46.578  46.155  1.00  0.00           C0.      0
ATOM   2635  HA  VAL A 171      35.979  45.940  45.525  1.00  0.00           H0.      0
ATOM   2636  CB  VAL A 171      36.115  48.037  46.046  1.00  0.00           C0.      0
ATOM   2637  HB  VAL A 171      36.318  48.411  45.043  1.00  0.00           H0.      0
ATOM   2638  CG1 VAL A 171      34.616  48.204  46.181  1.00  0.00           C0.      0
ATOM   2639 HG11 VAL A 171      34.123  47.603  45.416  1.00  0.00           H0.      0
ATOM   2640 HG12 VAL A 171      34.290  47.931  47.184  1.00  0.00           H0.      0
ATOM   2641 HG13 VAL A 171      34.395  49.243  45.936  1.00  0.00           H0.      0
ATOM   2642  CG2 VAL A 171      36.689  48.991  47.090  1.00  0.00           C0.      0
ATOM   2643 HG21 VAL A 171      37.775  48.912  47.041  1.00  0.00           H0.      0
ATOM   2644 HG22 VAL A 171      36.399  50.022  46.890  1.00  0.00           H0.      0
ATOM   2645 HG23 VAL A 171      36.388  48.663  48.085  1.00  0.00           H0.      0
ATOM   2646  C   VAL A 171      37.963  46.371  45.580  1.00  0.00           C0.      0
ATOM   2647  O   VAL A 171      38.964  46.917  46.058  1.00  0.00           O0.      0
ATOM   2648  N   ILE A 172      37.976  45.702  44.389  1.00  0.00           N0.      0
ATOM   2649  H   ILE A 172      37.051  45.402  44.115  1.00  0.00           H0.      0
ATOM   2650  CA  ILE A 172      38.984  45.351  43.437  1.00  0.00           C0.      0
ATOM   2651  HA  ILE A 172      39.824  46.044  43.484  1.00  0.00           H0.      0
ATOM   2652  CB  ILE A 172      39.653  44.051  44.003  1.00  0.00           C0.      0
ATOM   2653  HB  ILE A 172      39.916  44.222  45.047  1.00  0.00           H0.      0
ATOM   2654  CG2 ILE A 172      38.577  42.968  44.158  1.00  0.00           C0.      0
ATOM   2655 HG21 ILE A 172      37.590  43.340  43.882  1.00  0.00           H0.      0
ATOM   2656 HG22 ILE A 172      38.736  42.056  43.584  1.00  0.00           H0.      0
ATOM   2657 HG23 ILE A 172      38.515  42.614  45.187  1.00  0.00           H0.      0
ATOM   2658  CG1 ILE A 172      41.007  43.702  43.262  1.00  0.00           C0.      0
ATOM   2659 HG12 ILE A 172      40.801  43.387  42.239  1.00  0.00           H0.      0
ATOM   2660 HG13 ILE A 172      41.544  44.643  43.137  1.00  0.00           H0.      0
ATOM   2661  CD1 ILE A 172      41.751  42.614  44.037  1.00  0.00           C0.      0
ATOM   2662 HD11 ILE A 172      41.735  42.742  45.119  1.00  0.00           H0.      0
ATOM   2663 HD12 ILE A 172      41.183  41.718  43.788  1.00  0.00           H0.      0
ATOM   2664 HD13 ILE A 172      42.795  42.491  43.748  1.00  0.00           H0.      0
ATOM   2665  C   ILE A 172      38.507  45.252  41.936  1.00  0.00           C0.      0
ATOM   2666  O   ILE A 172      37.327  45.101  41.618  1.00  0.00           O0.      0
ATOM   2667  N   ASP A 173      39.431  45.489  41.019  1.00  0.00           N0.      0
ATOM   2668  H   ASP A 173      40.380  45.409  41.355  1.00  0.00           H0.      0
ATOM   2669  CA  ASP A 173      39.045  45.833  39.627  1.00  0.00           C0.      0
ATOM   2670  HA  ASP A 173      38.072  45.358  39.501  1.00  0.00           H0.      0
ATOM   2671  CB  ASP A 173      38.836  47.309  39.452  1.00  0.00           C0.      0
ATOM   2672  HB2 ASP A 173      38.337  47.524  38.507  1.00  0.00           H0.      0
ATOM   2673  HB3 ASP A 173      38.230  47.619  40.303  1.00  0.00           H0.      0
ATOM   2674  CG  ASP A 173      40.105  48.215  39.502  1.00  0.00           C0.      0
ATOM   2675  OD1 ASP A 173      40.030  49.407  39.177  1.00  0.00           O0.      0
ATOM   2676  OD2 ASP A 173      41.231  47.704  39.796  1.00  0.00           O0.      0
ATOM   2677  C   ASP A 173      39.972  45.169  38.598  1.00  0.00           C0.      0
ATOM   2678  O   ASP A 173      40.989  44.518  38.872  1.00  0.00           O0.      0
ATOM   2679  N   HIE A 174      39.666  45.329  37.301  1.00  0.00           N0.      0
ATOM   2680  H   HIE A 174      38.761  45.711  37.067  1.00  0.00           H0.      0
ATOM   2681  CA  HIE A 174      40.508  45.027  36.126  1.00  0.00           C0.      0
ATOM   2682  HA  HIE A 174      41.569  45.193  36.315  1.00  0.00           H0.      0
ATOM   2683  CB  HIE A 174      40.419  43.494  35.840  1.00  0.00           C0.      0
ATOM   2684  HB2 HIE A 174      41.005  43.226  34.961  1.00  0.00           H0.      0
ATOM   2685  HB3 HIE A 174      40.859  42.944  36.672  1.00  0.00           H0.      0
ATOM   2686  CG  HIE A 174      39.040  42.844  35.624  1.00  0.00           C0.      0
ATOM   2687  ND1 HIE A 174      38.677  42.085  34.500  1.00  0.00           N0.      0
ATOM   2688  CE1 HIE A 174      37.466  41.565  34.762  1.00  0.00           C0.      0
ATOM   2689  HE1 HIE A 174      36.891  40.933  34.101  1.00  0.00           H0.      0
ATOM   2690  NE2 HIE A 174      37.045  41.922  35.989  1.00  0.00           N0.      0
ATOM   2691  HE2 HIE A 174      36.122  41.698  36.335  1.00  0.00           H0.      0
ATOM   2692  CD2 HIE A 174      38.078  42.638  36.604  1.00  0.00           C0.      0
ATOM   2693  HD2 HIE A 174      38.057  43.113  37.573  1.00  0.00           H0.      0
ATOM   2694  C   HIE A 174      40.061  45.705  34.858  1.00  0.00           C0.      0
ATOM   2695  O   HIE A 174      38.934  46.145  34.841  1.00  0.00           O0.      0
ATOM   2696  N   ARG A 175      40.972  45.902  33.850  1.00  0.00           N0.      0
ATOM   2697  H   ARG A 175      41.933  45.614  33.965  1.00  0.00           H0.      0
ATOM   2698  CA  ARG A 175      40.522  46.401  32.519  1.00  0.00           C0.      0
ATOM   2699  HA  ARG A 175      39.755  47.167  32.631  1.00  0.00           H0.      0
ATOM   2700  CB  ARG A 175      41.740  47.076  31.724  1.00  0.00           C0.      0
ATOM   2701  HB2 ARG A 175      42.611  46.430  31.831  1.00  0.00           H0.      0
ATOM   2702  HB3 ARG A 175      41.472  47.287  30.689  1.00  0.00           H0.      0
ATOM   2703  CG  ARG A 175      42.115  48.461  32.231  1.00  0.00           C0.      0
ATOM   2704  HG2 ARG A 175      41.395  49.254  32.032  1.00  0.00           H0.      0
ATOM   2705  HG3 ARG A 175      42.284  48.469  33.308  1.00  0.00           H0.      0
ATOM   2706  CD  ARG A 175      43.314  48.956  31.475  1.00  0.00           C0.      0
ATOM   2707  HD2 ARG A 175      44.147  48.253  31.484  1.00  0.00           H0.      0
ATOM   2708  HD3 ARG A 175      43.067  48.971  30.414  1.00  0.00           H0.      0
ATOM   2709  NE  ARG A 175      44.003  50.120  32.056  1.00  0.00           N0.      0
ATOM   2710  HE  ARG A 175      44.437  50.043  32.965  1.00  0.00           H0.      0
ATOM   2711  CZ  ARG A 175      43.922  51.308  31.609  1.00  0.00           C0.      0
ATOM   2712  NH1 ARG A 175      43.018  51.675  30.731  1.00  0.00           N0.      0
ATOM   2713 HH11 ARG A 175      42.288  51.065  30.391  1.00  0.00           H0.      0
ATOM   2714 HH12 ARG A 175      42.885  52.644  30.482  1.00  0.00           H0.      0
ATOM   2715  NH2 ARG A 175      44.775  52.239  31.970  1.00  0.00           N0.      0
ATOM   2716 HH21 ARG A 175      45.559  52.068  32.583  1.00  0.00           H0.      0
ATOM   2717 HH22 ARG A 175      44.709  53.151  31.540  1.00  0.00           H0.      0
ATOM   2718  C   ARG A 175      39.852  45.310  31.714  1.00  0.00           C0.      0
ATOM   2719  O   ARG A 175      39.978  44.132  31.911  1.00  0.00           O0.      0
ATOM   2720  N   ASN A 176      39.077  45.749  30.721  1.00  0.00           N0.      0
ATOM   2721  H   ASN A 176      39.031  46.749  30.588  1.00  0.00           H0.      0
ATOM   2722  CA  ASN A 176      38.412  44.859  29.736  1.00  0.00           C0.      0
ATOM   2723  HA  ASN A 176      37.847  44.081  30.250  1.00  0.00           H0.      0
ATOM   2724  CB  ASN A 176      37.363  45.691  29.036  1.00  0.00           C0.      0
ATOM   2725  HB2 ASN A 176      36.719  46.242  29.722  1.00  0.00           H0.      0
ATOM   2726  HB3 ASN A 176      37.800  46.473  28.416  1.00  0.00           H0.      0
ATOM   2727  CG  ASN A 176      36.461  44.823  28.237  1.00  0.00           C0.      0
ATOM   2728  OD1 ASN A 176      36.535  43.594  28.240  1.00  0.00           O0.      0
ATOM   2729  ND2 ASN A 176      35.428  45.399  27.734  1.00  0.00           N0.      0
ATOM   2730 HD21 ASN A 176      34.703  44.745  27.476  1.00  0.00           H0.      0
ATOM   2731 HD22 ASN A 176      35.186  46.374  27.839  1.00  0.00           H0.      0
ATOM   2732  C   ASN A 176      39.437  44.065  28.855  1.00  0.00           C0.      0
ATOM   2733  O   ASN A 176      39.397  44.217  27.596  1.00  0.00           O0.      0
ATOM   2734  N   TYR A 177      40.243  43.170  29.391  1.00  0.00           N0.      0
ATOM   2735  H   TYR A 177      40.119  43.002  30.379  1.00  0.00           H0.      0
ATOM   2736  CA  TYR A 177      41.201  42.378  28.625  1.00  0.00           C0.      0
ATOM   2737  HA  TYR A 177      41.673  43.199  28.085  1.00  0.00           H0.      0
ATOM   2738  CB  TYR A 177      42.217  41.662  29.543  1.00  0.00           C0.      0
ATOM   2739  HB2 TYR A 177      41.581  40.971  30.095  1.00  0.00           H0.      0
ATOM   2740  HB3 TYR A 177      42.859  41.075  28.886  1.00  0.00           H0.      0
ATOM   2741  CG  TYR A 177      43.100  42.492  30.449  1.00  0.00           C0.      0
ATOM   2742  CD1 TYR A 177      44.239  43.074  29.822  1.00  0.00           C0.      0
ATOM   2743  HD1 TYR A 177      44.424  42.807  28.792  1.00  0.00           H0.      0
ATOM   2744  CE1 TYR A 177      45.062  43.975  30.519  1.00  0.00           C0.      0
ATOM   2745  HE1 TYR A 177      45.923  44.439  30.061  1.00  0.00           H0.      0
ATOM   2746  CZ  TYR A 177      44.846  44.206  31.923  1.00  0.00           C0.      0
ATOM   2747  OH  TYR A 177      45.625  45.212  32.437  1.00  0.00           O0.      0
ATOM   2748  HH  TYR A 177      45.943  45.790  31.740  1.00  0.00           H0.      0
ATOM   2749  CE2 TYR A 177      43.878  43.489  32.605  1.00  0.00           C0.      0
ATOM   2750  HE2 TYR A 177      43.752  43.666  33.662  1.00  0.00           H0.      0
ATOM   2751  CD2 TYR A 177      42.935  42.660  31.868  1.00  0.00           C0.      0
ATOM   2752  HD2 TYR A 177      42.151  42.159  32.415  1.00  0.00           H0.      0
ATOM   2753  C   TYR A 177      40.584  41.519  27.550  1.00  0.00           C0.      0
ATOM   2754  O   TYR A 177      41.243  41.313  26.583  1.00  0.00           O0.      0
ATOM   2755  N   ASP A 178      39.283  41.051  27.645  1.00  0.00           N0.      0
ATOM   2756  H   ASP A 178      38.720  41.292  28.449  1.00  0.00           H0.      0
ATOM   2757  CA  ASP A 178      38.625  40.262  26.664  1.00  0.00           C0.      0
ATOM   2758  HA  ASP A 178      39.270  39.466  26.292  1.00  0.00           H0.      0
ATOM   2759  CB  ASP A 178      37.390  39.613  27.206  1.00  0.00           C0.      0
ATOM   2760  HB2 ASP A 178      37.629  39.283  28.216  1.00  0.00           H0.      0
ATOM   2761  HB3 ASP A 178      36.691  40.444  27.299  1.00  0.00           H0.      0
ATOM   2762  CG  ASP A 178      36.804  38.458  26.405  1.00  0.00           C0.      0
ATOM   2763  OD1 ASP A 178      37.511  37.750  25.645  1.00  0.00           O0.      0
ATOM   2764  OD2 ASP A 178      35.542  38.456  26.287  1.00  0.00           O0.      0
ATOM   2765  C   ASP A 178      38.326  41.169  25.458  1.00  0.00           C0.      0
ATOM   2766  O   ASP A 178      38.641  40.819  24.333  1.00  0.00           O0.      0
ATOM   2767  N   TYR A 179      37.902  42.464  25.621  1.00  0.00           N0.      0
ATOM   2768  H   TYR A 179      37.604  42.836  26.512  1.00  0.00           H0.      0
ATOM   2769  CA  TYR A 179      37.867  43.434  24.449  1.00  0.00           C0.      0
ATOM   2770  HA  TYR A 179      37.132  43.108  23.712  1.00  0.00           H0.      0
ATOM   2771  CB  TYR A 179      37.218  44.792  24.822  1.00  0.00           C0.      0
ATOM   2772  HB2 TYR A 179      36.188  44.604  25.123  1.00  0.00           H0.      0
ATOM   2773  HB3 TYR A 179      37.783  45.258  25.630  1.00  0.00           H0.      0
ATOM   2774  CG  TYR A 179      36.914  45.644  23.599  1.00  0.00           C0.      0
ATOM   2775  CD1 TYR A 179      37.968  46.437  23.004  1.00  0.00           C0.      0
ATOM   2776  HD1 TYR A 179      38.975  46.397  23.392  1.00  0.00           H0.      0
ATOM   2777  CE1 TYR A 179      37.676  47.320  21.905  1.00  0.00           C0.      0
ATOM   2778  HE1 TYR A 179      38.365  48.073  21.552  1.00  0.00           H0.      0
ATOM   2779  CZ  TYR A 179      36.371  47.314  21.363  1.00  0.00           C0.      0
ATOM   2780  OH  TYR A 179      35.938  48.265  20.465  1.00  0.00           O0.      0
ATOM   2781  HH  TYR A 179      34.996  48.134  20.338  1.00  0.00           H0.      0
ATOM   2782  CE2 TYR A 179      35.436  46.400  21.836  1.00  0.00           C0.      0
ATOM   2783  HE2 TYR A 179      34.423  46.417  21.462  1.00  0.00           H0.      0
ATOM   2784  CD2 TYR A 179      35.714  45.685  23.004  1.00  0.00           C0.      0
ATOM   2785  HD2 TYR A 179      34.879  45.189  23.479  1.00  0.00           H0.      0
ATOM   2786  C   TYR A 179      39.233  43.597  23.752  1.00  0.00           C0.      0
ATOM   2787  O   TYR A 179      39.354  43.504  22.498  1.00  0.00           O0.      0
ATOM   2788  N   ILE A 180      40.331  43.794  24.467  1.00  0.00           N0.      0
ATOM   2789  H   ILE A 180      40.283  43.635  25.463  1.00  0.00           H0.      0
ATOM   2790  CA  ILE A 180      41.635  44.230  23.930  1.00  0.00           C0.      0
ATOM   2791  HA  ILE A 180      41.447  45.042  23.228  1.00  0.00           H0.      0
ATOM   2792  CB  ILE A 180      42.505  44.716  25.075  1.00  0.00           C0.      0
ATOM   2793  HB  ILE A 180      42.419  43.992  25.886  1.00  0.00           H0.      0
ATOM   2794  CG2 ILE A 180      44.013  44.816  24.720  1.00  0.00           C0.      0
ATOM   2795 HG21 ILE A 180      44.450  43.839  24.513  1.00  0.00           H0.      0
ATOM   2796 HG22 ILE A 180      44.034  45.422  23.814  1.00  0.00           H0.      0
ATOM   2797 HG23 ILE A 180      44.678  45.227  25.480  1.00  0.00           H0.      0
ATOM   2798  CG1 ILE A 180      42.103  46.089  25.593  1.00  0.00           C0.      0
ATOM   2799 HG12 ILE A 180      42.485  46.808  24.868  1.00  0.00           H0.      0
ATOM   2800 HG13 ILE A 180      41.014  46.138  25.633  1.00  0.00           H0.      0
ATOM   2801  CD1 ILE A 180      42.585  46.511  26.976  1.00  0.00           C0.      0
ATOM   2802 HD11 ILE A 180      41.969  45.852  27.588  1.00  0.00           H0.      0
ATOM   2803 HD12 ILE A 180      43.648  46.276  27.036  1.00  0.00           H0.      0
ATOM   2804 HD13 ILE A 180      42.314  47.539  27.217  1.00  0.00           H0.      0
ATOM   2805  C   ILE A 180      42.202  43.010  23.181  1.00  0.00           C0.      0
ATOM   2806  O   ILE A 180      42.929  43.214  22.203  1.00  0.00           O0.      0
ATOM   2807  N   LEU A 181      41.973  41.756  23.635  1.00  0.00           N0.      0
ATOM   2808  H   LEU A 181      41.453  41.618  24.490  1.00  0.00           H0.      0
ATOM   2809  CA  LEU A 181      42.435  40.565  22.889  1.00  0.00           C0.      0
ATOM   2810  HA  LEU A 181      43.392  40.728  22.394  1.00  0.00           H0.      0
ATOM   2811  CB  LEU A 181      42.631  39.361  23.864  1.00  0.00           C0.      0
ATOM   2812  HB2 LEU A 181      41.683  39.313  24.399  1.00  0.00           H0.      0
ATOM   2813  HB3 LEU A 181      42.758  38.475  23.242  1.00  0.00           H0.      0
ATOM   2814  CG  LEU A 181      43.608  39.443  25.110  1.00  0.00           C0.      0
ATOM   2815  HG  LEU A 181      43.361  40.264  25.783  1.00  0.00           H0.      0
ATOM   2816  CD1 LEU A 181      43.716  38.197  26.046  1.00  0.00           C0.      0
ATOM   2817 HD11 LEU A 181      44.619  38.247  26.654  1.00  0.00           H0.      0
ATOM   2818 HD12 LEU A 181      42.891  38.159  26.758  1.00  0.00           H0.      0
ATOM   2819 HD13 LEU A 181      43.717  37.308  25.416  1.00  0.00           H0.      0
ATOM   2820  CD2 LEU A 181      45.032  39.710  24.674  1.00  0.00           C0.      0
ATOM   2821 HD21 LEU A 181      45.665  39.968  25.523  1.00  0.00           H0.      0
ATOM   2822 HD22 LEU A 181      45.523  38.856  24.207  1.00  0.00           H0.      0
ATOM   2823 HD23 LEU A 181      45.112  40.441  23.869  1.00  0.00           H0.      0
ATOM   2824  C   LEU A 181      41.569  40.152  21.748  1.00  0.00           C0.      0
ATOM   2825  O   LEU A 181      42.076  39.503  20.785  1.00  0.00           O0.      0
ATOM   2826  N   SER A 182      40.311  40.430  21.770  1.00  0.00           N0.      0
ATOM   2827  H   SER A 182      39.974  40.886  22.606  1.00  0.00           H0.      0
ATOM   2828  CA  SER A 182      39.415  40.182  20.624  1.00  0.00           C0.      0
ATOM   2829  HA  SER A 182      39.648  39.205  20.199  1.00  0.00           H0.      0
ATOM   2830  CB  SER A 182      37.909  40.037  21.078  1.00  0.00           C0.      0
ATOM   2831  HB2 SER A 182      37.363  39.821  20.160  1.00  0.00           H0.      0
ATOM   2832  HB3 SER A 182      37.944  39.184  21.756  1.00  0.00           H0.      0
ATOM   2833  OG  SER A 182      37.421  41.161  21.842  1.00  0.00           O0.      0
ATOM   2834  HG  SER A 182      37.793  41.131  22.727  1.00  0.00           H0.      0
ATOM   2835  C   SER A 182      39.587  41.155  19.456  1.00  0.00           C0.      0
ATOM   2836  O   SER A 182      39.524  40.800  18.259  1.00  0.00           O0.      0
ATOM   2837  N   THR A 183      39.966  42.400  19.721  1.00  0.00           N0.      0
ATOM   2838  H   THR A 183      39.925  42.681  20.690  1.00  0.00           H0.      0
ATOM   2839  CA  THR A 183      40.088  43.505  18.792  1.00  0.00           C0.      0
ATOM   2840  HA  THR A 183      39.628  43.199  17.853  1.00  0.00           H0.      0
ATOM   2841  CB  THR A 183      39.273  44.766  19.328  1.00  0.00           C0.      0
ATOM   2842  HB  THR A 183      39.397  45.625  18.668  1.00  0.00           H0.      0
ATOM   2843  CG2 THR A 183      37.864  44.468  19.646  1.00  0.00           C0.      0
ATOM   2844 HG21 THR A 183      37.628  44.306  20.697  1.00  0.00           H0.      0
ATOM   2845 HG22 THR A 183      37.258  45.326  19.354  1.00  0.00           H0.      0
ATOM   2846 HG23 THR A 183      37.471  43.611  19.098  1.00  0.00           H0.      0
ATOM   2847  OG1 THR A 183      39.866  45.256  20.552  1.00  0.00           O0.      0
ATOM   2848  HG1 THR A 183      39.596  44.639  21.236  1.00  0.00           H0.      0
ATOM   2849  C   THR A 183      41.481  44.006  18.439  1.00  0.00           C0.      0
ATOM   2850  O   THR A 183      41.761  44.456  17.303  1.00  0.00           O0.      0
ATOM   2851  N   GLY A 184      42.434  43.947  19.414  1.00  0.00           N0.      0
ATOM   2852  H   GLY A 184      42.242  43.498  20.298  1.00  0.00           H0.      0
ATOM   2853  CA  GLY A 184      43.685  44.719  19.238  1.00  0.00           C0.      0
ATOM   2854  HA2 GLY A 184      44.510  44.401  19.875  1.00  0.00           H0.      0
ATOM   2855  HA3 GLY A 184      43.942  44.618  18.184  1.00  0.00           H0.      0
ATOM   2856  C   GLY A 184      43.593  46.308  19.383  1.00  0.00           C0.      0
ATOM   2857  O   GLY A 184      44.387  46.988  18.724  1.00  0.00           O0.      0
ATOM   2858  N   CYS A 185      42.615  46.822  20.117  1.00  0.00           N0.      0
ATOM   2859  H   CYS A 185      42.092  46.111  20.608  1.00  0.00           H0.      0
ATOM   2860  CA  CYS A 185      42.049  48.228  20.104  1.00  0.00           C0.      0
ATOM   2861  HA  CYS A 185      42.839  48.867  19.709  1.00  0.00           H0.      0
ATOM   2862  CB  CYS A 185      40.830  48.297  19.183  1.00  0.00           C0.      0
ATOM   2863  HB2 CYS A 185      41.099  47.915  18.198  1.00  0.00           H0.      0
ATOM   2864  HB3 CYS A 185      40.019  47.664  19.543  1.00  0.00           H0.      0
ATOM   2865  SG  CYS A 185      40.416  50.041  18.679  1.00  0.00           S0.      0
ATOM   2866  HG  CYS A 185      39.158  49.630  18.497  1.00  0.00           H0.      0
ATOM   2867  C   CYS A 185      41.714  48.768  21.561  1.00  0.00           C0.      0
ATOM   2868  O   CYS A 185      41.569  48.070  22.547  1.00  0.00           O0.      0
ATOM   2869  N   ALA A 186      41.748  50.079  21.749  1.00  0.00           N0.      0
ATOM   2870  H   ALA A 186      41.908  50.751  21.013  1.00  0.00           H0.      0
ATOM   2871  CA  ALA A 186      41.457  50.724  23.001  1.00  0.00           C0.      0
ATOM   2872  HA  ALA A 186      42.110  50.270  23.746  1.00  0.00           H0.      0
ATOM   2873  CB  ALA A 186      41.614  52.271  22.919  1.00  0.00           C0.      0
ATOM   2874  HB1 ALA A 186      42.665  52.558  22.948  1.00  0.00           H0.      0
ATOM   2875  HB2 ALA A 186      41.287  52.665  21.956  1.00  0.00           H0.      0
ATOM   2876  HB3 ALA A 186      41.029  52.765  23.694  1.00  0.00           H0.      0
ATOM   2877  C   ALA A 186      40.002  50.428  23.311  1.00  0.00           C0.      0
ATOM   2878  O   ALA A 186      39.113  50.639  22.491  1.00  0.00           O0.      0
ATOM   2879  N   PRO A 187      39.684  49.978  24.563  1.00  0.00           N0.      0
ATOM   2880  CD  PRO A 187      40.612  49.449  25.538  1.00  0.00           C0.      0
ATOM   2881  HD2 PRO A 187      40.930  50.340  26.080  1.00  0.00           H0.      0
ATOM   2882  HD3 PRO A 187      41.504  48.947  25.165  1.00  0.00           H0.      0
ATOM   2883  CG  PRO A 187      39.699  48.537  26.320  1.00  0.00           C0.      0
ATOM   2884  HG2 PRO A 187      40.052  48.219  27.301  1.00  0.00           H0.      0
ATOM   2885  HG3 PRO A 187      39.560  47.630  25.732  1.00  0.00           H0.      0
ATOM   2886  CB  PRO A 187      38.373  49.328  26.478  1.00  0.00           C0.      0
ATOM   2887  HB2 PRO A 187      38.573  50.148  27.169  1.00  0.00           H0.      0
ATOM   2888  HB3 PRO A 187      37.539  48.768  26.900  1.00  0.00           H0.      0
ATOM   2889  CA  PRO A 187      38.249  49.799  25.012  1.00  0.00           C0.      0
ATOM   2890  HA  PRO A 187      37.852  48.958  24.443  1.00  0.00           H0.      0
ATOM   2891  C   PRO A 187      37.537  51.085  24.968  1.00  0.00           C0.      0
ATOM   2892  O   PRO A 187      38.095  52.031  25.474  1.00  0.00           O0.      0
ATOM   2893  N   PRO A 188      36.297  51.247  24.392  1.00  0.00           N0.      0
ATOM   2894  CD  PRO A 188      35.609  50.226  23.605  1.00  0.00           C0.      0
ATOM   2895  HD2 PRO A 188      35.561  49.321  24.212  1.00  0.00           H0.      0
ATOM   2896  HD3 PRO A 188      36.222  50.010  22.730  1.00  0.00           H0.      0
ATOM   2897  CG  PRO A 188      34.303  50.876  23.181  1.00  0.00           C0.      0
ATOM   2898  HG2 PRO A 188      33.480  51.011  23.883  1.00  0.00           H0.      0
ATOM   2899  HG3 PRO A 188      33.779  50.377  22.366  1.00  0.00           H0.      0
ATOM   2900  CB  PRO A 188      34.763  52.284  22.824  1.00  0.00           C0.      0
ATOM   2901  HB2 PRO A 188      33.914  52.968  22.811  1.00  0.00           H0.      0
ATOM   2902  HB3 PRO A 188      35.332  52.255  21.895  1.00  0.00           H0.      0
ATOM   2903  CA  PRO A 188      35.670  52.525  24.029  1.00  0.00           C0.      0
ATOM   2904  HA  PRO A 188      36.411  53.259  23.710  1.00  0.00           H0.      0
ATOM   2905  C   PRO A 188      34.924  53.182  25.188  1.00  0.00           C0.      0
ATOM   2906  O   PRO A 188      34.017  54.001  25.019  1.00  0.00           O0.      0
ATOM   2907  N   GLY A 189      35.274  52.798  26.448  1.00  0.00           N0.      0
ATOM   2908  H   GLY A 189      36.110  52.230  26.467  1.00  0.00           H0.      0
ATOM   2909  CA  GLY A 189      34.842  53.397  27.683  1.00  0.00           C0.      0
ATOM   2910  HA2 GLY A 189      33.896  53.905  27.495  1.00  0.00           H0.      0
ATOM   2911  HA3 GLY A 189      34.631  52.623  28.421  1.00  0.00           H0.      0
ATOM   2912  C   GLY A 189      35.697  54.523  28.318  1.00  0.00           C0.      0
ATOM   2913  O   GLY A 189      36.612  54.998  27.719  1.00  0.00           O0.      0
ATOM   2914  N   LYS A 190      35.452  54.887  29.576  1.00  0.00           N0.      0
ATOM   2915  H   LYS A 190      34.663  54.528  30.094  1.00  0.00           H0.      0
ATOM   2916  CA  LYS A 190      36.190  55.959  30.303  1.00  0.00           C0.      0
ATOM   2917  HA  LYS A 190      35.980  56.839  29.694  1.00  0.00           H0.      0
ATOM   2918  CB  LYS A 190      35.527  56.303  31.653  1.00  0.00           C0.      0
ATOM   2919  HB2 LYS A 190      35.457  55.388  32.242  1.00  0.00           H0.      0
ATOM   2920  HB3 LYS A 190      36.245  56.940  32.170  1.00  0.00           H0.      0
ATOM   2921  CG  LYS A 190      34.220  57.090  31.570  1.00  0.00           C0.      0
ATOM   2922  HG2 LYS A 190      34.262  58.041  31.039  1.00  0.00           H0.      0
ATOM   2923  HG3 LYS A 190      33.530  56.392  31.097  1.00  0.00           H0.      0
ATOM   2924  CD  LYS A 190      33.597  57.437  32.917  1.00  0.00           C0.      0
ATOM   2925  HD2 LYS A 190      33.093  56.556  33.313  1.00  0.00           H0.      0
ATOM   2926  HD3 LYS A 190      34.341  57.772  33.639  1.00  0.00           H0.      0
ATOM   2927  CE  LYS A 190      32.420  58.462  32.745  1.00  0.00           C0.      0
ATOM   2928  HE2 LYS A 190      32.739  59.312  32.141  1.00  0.00           H0.      0
ATOM   2929  HE3 LYS A 190      31.559  58.027  32.238  1.00  0.00           H0.      0
ATOM   2930  NZ  LYS A 190      31.918  58.803  34.103  1.00  0.00           N0.      0
ATOM   2931  HZ1 LYS A 190      32.693  59.168  34.639  1.00  0.00           H0.      0
ATOM   2932  HZ2 LYS A 190      31.189  59.496  34.014  1.00  0.00           H0.      0
ATOM   2933  HZ3 LYS A 190      31.568  57.909  34.417  1.00  0.00           H0.      0
ATOM   2934  C   LYS A 190      37.683  55.777  30.458  1.00  0.00           C0.      0
ATOM   2935  O   LYS A 190      38.185  54.671  30.296  1.00  0.00           O0.      0
ATOM   2936  N   ASN A 191      38.460  56.876  30.756  1.00  0.00           N0.      0
ATOM   2937  H   ASN A 191      38.009  57.776  30.835  1.00  0.00           H0.      0
ATOM   2938  CA  ASN A 191      39.887  56.773  31.079  1.00  0.00           C0.      0
ATOM   2939  HA  ASN A 191      40.328  55.911  30.579  1.00  0.00           H0.      0
ATOM   2940  CB  ASN A 191      40.597  58.003  30.452  1.00  0.00           C0.      0
ATOM   2941  HB2 ASN A 191      40.362  58.146  29.397  1.00  0.00           H0.      0
ATOM   2942  HB3 ASN A 191      40.263  58.919  30.939  1.00  0.00           H0.      0
ATOM   2943  CG  ASN A 191      42.128  57.806  30.645  1.00  0.00           C0.      0
ATOM   2944  OD1 ASN A 191      42.662  56.834  31.123  1.00  0.00           O0.      0
ATOM   2945  ND2 ASN A 191      42.993  58.723  30.208  1.00  0.00           N0.      0
ATOM   2946 HD21 ASN A 191      43.965  58.697  30.480  1.00  0.00           H0.      0
ATOM   2947 HD22 ASN A 191      42.613  59.564  29.798  1.00  0.00           H0.      0
ATOM   2948  C   ASN A 191      40.067  56.702  32.615  1.00  0.00           C0.      0
ATOM   2949  O   ASN A 191      40.856  55.905  33.102  1.00  0.00           O0.      0
ATOM   2950  N   ILE A 192      39.334  57.461  33.385  1.00  0.00           N0.      0
ATOM   2951  H   ILE A 192      38.880  58.254  32.955  1.00  0.00           H0.      0
ATOM   2952  CA  ILE A 192      39.286  57.453  34.845  1.00  0.00           C0.      0
ATOM   2953  HA  ILE A 192      38.706  58.303  35.205  1.00  0.00           H0.      0
ATOM   2954  CB  ILE A 192      38.468  56.285  35.455  1.00  0.00           C0.      0
ATOM   2955  HB  ILE A 192      38.888  55.313  35.197  1.00  0.00           H0.      0
ATOM   2956  CG2 ILE A 192      38.296  56.429  36.983  1.00  0.00           C0.      0
ATOM   2957 HG21 ILE A 192      37.532  57.158  37.252  1.00  0.00           H0.      0
ATOM   2958 HG22 ILE A 192      37.903  55.459  37.289  1.00  0.00           H0.      0
ATOM   2959 HG23 ILE A 192      39.215  56.587  37.547  1.00  0.00           H0.      0
ATOM   2960  CG1 ILE A 192      37.178  56.114  34.620  1.00  0.00           C0.      0
ATOM   2961 HG12 ILE A 192      36.801  57.135  34.555  1.00  0.00           H0.      0
ATOM   2962 HG13 ILE A 192      37.485  55.714  33.654  1.00  0.00           H0.      0
ATOM   2963  CD1 ILE A 192      36.140  55.163  35.260  1.00  0.00           C0.      0
ATOM   2964 HD11 ILE A 192      36.586  54.237  35.623  1.00  0.00           H0.      0
ATOM   2965 HD12 ILE A 192      35.482  55.570  36.027  1.00  0.00           H0.      0
ATOM   2966 HD13 ILE A 192      35.266  55.001  34.629  1.00  0.00           H0.      0
ATOM   2967  C   ILE A 192      40.647  57.684  35.516  1.00  0.00           C0.      0
ATOM   2968  O   ILE A 192      41.074  58.805  35.755  1.00  0.00           O0.      0
ATOM   2969  N   TYR A 193      41.287  56.649  36.013  1.00  0.00           N0.      0
ATOM   2970  H   TYR A 193      40.832  55.751  35.934  1.00  0.00           H0.      0
ATOM   2971  CA  TYR A 193      42.456  56.807  36.906  1.00  0.00           C0.      0
ATOM   2972  HA  TYR A 193      42.142  57.394  37.769  1.00  0.00           H0.      0
ATOM   2973  CB  TYR A 193      42.846  55.369  37.299  1.00  0.00           C0.      0
ATOM   2974  HB2 TYR A 193      43.157  54.871  36.380  1.00  0.00           H0.      0
ATOM   2975  HB3 TYR A 193      43.703  55.325  37.971  1.00  0.00           H0.      0
ATOM   2976  CG  TYR A 193      41.708  54.537  37.911  1.00  0.00           C0.      0
ATOM   2977  CD1 TYR A 193      41.074  53.605  37.055  1.00  0.00           C0.      0
ATOM   2978  HD1 TYR A 193      41.378  53.608  36.019  1.00  0.00           H0.      0
ATOM   2979  CE1 TYR A 193      40.124  52.685  37.544  1.00  0.00           C0.      0
ATOM   2980  HE1 TYR A 193      39.772  51.877  36.919  1.00  0.00           H0.      0
ATOM   2981  CZ  TYR A 193      39.864  52.744  38.945  1.00  0.00           C0.      0
ATOM   2982  OH  TYR A 193      39.158  51.828  39.670  1.00  0.00           O0.      0
ATOM   2983  HH  TYR A 193      39.399  50.940  39.395  1.00  0.00           H0.      0
ATOM   2984  CE2 TYR A 193      40.324  53.779  39.687  1.00  0.00           C0.      0
ATOM   2985  HE2 TYR A 193      39.990  53.789  40.713  1.00  0.00           H0.      0
ATOM   2986  CD2 TYR A 193      41.227  54.717  39.217  1.00  0.00           C0.      0
ATOM   2987  HD2 TYR A 193      41.745  55.403  39.871  1.00  0.00           H0.      0
ATOM   2988  C   TYR A 193      43.761  57.490  36.354  1.00  0.00           C0.      0
ATOM   2989  O   TYR A 193      44.726  57.718  37.021  1.00  0.00           O0.      0
ATOM   2990  N   TYR A 194      43.769  57.729  35.041  1.00  0.00           N0.      0
ATOM   2991  H   TYR A 194      43.043  57.228  34.548  1.00  0.00           H0.      0
ATOM   2992  CA  TYR A 194      44.976  58.037  34.283  1.00  0.00           C0.      0
ATOM   2993  HA  TYR A 194      45.631  58.567  34.975  1.00  0.00           H0.      0
ATOM   2994  CB  TYR A 194      45.767  56.775  33.768  1.00  0.00           C0.      0
ATOM   2995  HB2 TYR A 194      45.077  56.305  33.067  1.00  0.00           H0.      0
ATOM   2996  HB3 TYR A 194      46.643  57.118  33.218  1.00  0.00           H0.      0
ATOM   2997  CG  TYR A 194      46.146  55.714  34.761  1.00  0.00           C0.      0
ATOM   2998  CD1 TYR A 194      45.611  54.348  34.682  1.00  0.00           C0.      0
ATOM   2999  HD1 TYR A 194      44.996  54.126  33.823  1.00  0.00           H0.      0
ATOM   3000  CE1 TYR A 194      45.752  53.478  35.771  1.00  0.00           C0.      0
ATOM   3001  HE1 TYR A 194      45.243  52.526  35.817  1.00  0.00           H0.      0
ATOM   3002  CZ  TYR A 194      46.410  53.981  36.948  1.00  0.00           C0.      0
ATOM   3003  OH  TYR A 194      46.458  53.333  38.224  1.00  0.00           O0.      0
ATOM   3004  HH  TYR A 194      46.047  53.825  38.939  1.00  0.00           H0.      0
ATOM   3005  CE2 TYR A 194      46.997  55.291  36.966  1.00  0.00           C0.      0
ATOM   3006  HE2 TYR A 194      47.477  55.611  37.879  1.00  0.00           H0.      0
ATOM   3007  CD2 TYR A 194      46.965  56.134  35.829  1.00  0.00           C0.      0
ATOM   3008  HD2 TYR A 194      47.421  57.112  35.875  1.00  0.00           H0.      0
ATOM   3009  C   TYR A 194      44.700  59.122  33.180  1.00  0.00           C0.      0
ATOM   3010  O   TYR A 194      45.295  59.127  32.128  1.00  0.00           O0.      0
ATOM   3011  N   LYS A 195      43.818  60.097  33.494  1.00  0.00           N0.      0
ATOM   3012  H   LYS A 195      43.407  59.930  34.402  1.00  0.00           H0.      0
ATOM   3013  CA  LYS A 195      43.381  61.249  32.686  1.00  0.00           C0.      0
ATOM   3014  HA  LYS A 195      42.967  60.947  31.724  1.00  0.00           H0.      0
ATOM   3015  CB  LYS A 195      42.197  61.908  33.407  1.00  0.00           C0.      0
ATOM   3016  HB2 LYS A 195      42.399  62.067  34.466  1.00  0.00           H0.      0
ATOM   3017  HB3 LYS A 195      41.972  62.873  32.953  1.00  0.00           H0.      0
ATOM   3018  CG  LYS A 195      40.991  60.930  33.120  1.00  0.00           C0.      0
ATOM   3019  HG2 LYS A 195      40.771  60.861  32.055  1.00  0.00           H0.      0
ATOM   3020  HG3 LYS A 195      41.284  59.914  33.385  1.00  0.00           H0.      0
ATOM   3021  CD  LYS A 195      39.754  61.218  33.941  1.00  0.00           C0.      0
ATOM   3022  HD2 LYS A 195      39.168  60.301  33.890  1.00  0.00           H0.      0
ATOM   3023  HD3 LYS A 195      40.078  61.347  34.974  1.00  0.00           H0.      0
ATOM   3024  CE  LYS A 195      38.878  62.326  33.349  1.00  0.00           C0.      0
ATOM   3025  HE2 LYS A 195      39.594  63.147  33.344  1.00  0.00           H0.      0
ATOM   3026  HE3 LYS A 195      38.631  62.000  32.338  1.00  0.00           H0.      0
ATOM   3027  NZ  LYS A 195      37.724  62.474  34.231  1.00  0.00           N0.      0
ATOM   3028  HZ1 LYS A 195      37.365  63.400  34.048  1.00  0.00           H0.      0
ATOM   3029  HZ2 LYS A 195      37.062  61.746  34.006  1.00  0.00           H0.      0
ATOM   3030  HZ3 LYS A 195      38.023  62.485  35.195  1.00  0.00           H0.      0
ATOM   3031  C   LYS A 195      44.478  62.231  32.078  1.00  0.00           C0.      0
ATOM   3032  O   LYS A 195      44.142  63.239  31.446  1.00  0.00           O0.      0
ATOM   3033  N   SER A 196      45.730  61.767  32.057  1.00  0.00           N0.      0
ATOM   3034  H   SER A 196      45.941  60.858  32.442  1.00  0.00           H0.      0
ATOM   3035  CA  SER A 196      46.933  62.482  31.562  1.00  0.00           C0.      0
ATOM   3036  HA  SER A 196      47.034  63.379  32.174  1.00  0.00           H0.      0
ATOM   3037  CB  SER A 196      48.125  61.591  31.779  1.00  0.00           C0.      0
ATOM   3038  HB2 SER A 196      48.267  61.545  32.859  1.00  0.00           H0.      0
ATOM   3039  HB3 SER A 196      47.999  60.550  31.483  1.00  0.00           H0.      0
ATOM   3040  OG  SER A 196      49.261  62.186  31.181  1.00  0.00           O0.      0
ATOM   3041  HG  SER A 196      49.874  62.295  31.912  1.00  0.00           H0.      0
ATOM   3042  C   SER A 196      46.905  62.892  30.071  1.00  0.00           C0.      0
ATOM   3043  O   SER A 196      46.857  61.948  29.274  1.00  0.00           O0.      0
ATOM   3044  N   ASP A 197      46.780  64.167  29.706  1.00  0.00           N0.      0
ATOM   3045  H   ASP A 197      46.755  64.906  30.394  1.00  0.00           H0.      0
ATOM   3046  CA  ASP A 197      46.964  64.725  28.325  1.00  0.00           C0.      0
ATOM   3047  HA  ASP A 197      46.547  64.089  27.544  1.00  0.00           H0.      0
ATOM   3048  CB  ASP A 197      46.486  66.203  28.185  1.00  0.00           C0.      0
ATOM   3049  HB2 ASP A 197      46.608  66.426  27.124  1.00  0.00           H0.      0
ATOM   3050  HB3 ASP A 197      45.402  66.166  28.293  1.00  0.00           H0.      0
ATOM   3051  CG  ASP A 197      47.075  67.206  29.144  1.00  0.00           C0.      0
ATOM   3052  OD1 ASP A 197      46.977  68.338  28.706  1.00  0.00           O0.      0
ATOM   3053  OD2 ASP A 197      47.764  66.836  30.141  1.00  0.00           O0.      0
ATOM   3054  C   ASP A 197      48.481  64.650  27.946  1.00  0.00           C0.      0
ATOM   3055  O   ASP A 197      48.798  64.700  26.758  1.00  0.00           O0.      0
ATOM   3056  N   LEU A 198      49.403  64.538  28.898  1.00  0.00           N0.      0
ATOM   3057  H   LEU A 198      49.038  64.659  29.832  1.00  0.00           H0.      0
ATOM   3058  CA  LEU A 198      50.838  64.392  28.605  1.00  0.00           C0.      0
ATOM   3059  HA  LEU A 198      51.063  65.099  27.806  1.00  0.00           H0.      0
ATOM   3060  CB  LEU A 198      51.620  64.729  29.951  1.00  0.00           C0.      0
ATOM   3061  HB2 LEU A 198      51.522  63.919  30.674  1.00  0.00           H0.      0
ATOM   3062  HB3 LEU A 198      52.696  64.827  29.808  1.00  0.00           H0.      0
ATOM   3063  CG  LEU A 198      51.181  65.986  30.780  1.00  0.00           C0.      0
ATOM   3064  HG  LEU A 198      50.133  65.871  31.055  1.00  0.00           H0.      0
ATOM   3065  CD1 LEU A 198      51.848  65.903  32.181  1.00  0.00           C0.      0
ATOM   3066 HD11 LEU A 198      51.669  66.923  32.520  1.00  0.00           H0.      0
ATOM   3067 HD12 LEU A 198      51.396  65.318  32.983  1.00  0.00           H0.      0
ATOM   3068 HD13 LEU A 198      52.870  65.674  31.879  1.00  0.00           H0.      0
ATOM   3069  CD2 LEU A 198      51.537  67.229  29.958  1.00  0.00           C0.      0
ATOM   3070 HD21 LEU A 198      50.725  67.418  29.256  1.00  0.00           H0.      0
ATOM   3071 HD22 LEU A 198      51.745  68.027  30.670  1.00  0.00           H0.      0
ATOM   3072 HD23 LEU A 198      52.521  67.065  29.517  1.00  0.00           H0.      0
ATOM   3073  C   LEU A 198      51.307  63.044  28.148  1.00  0.00           C0.      0
ATOM   3074  O   LEU A 198      52.421  62.931  27.684  1.00  0.00           O0.      0
ATOM   3075  N   THR A 199      50.458  62.033  28.414  1.00  0.00           N0.      0
ATOM   3076  H   THR A 199      49.545  62.208  28.809  1.00  0.00           H0.      0
ATOM   3077  CA  THR A 199      50.663  60.597  27.997  1.00  0.00           C0.      0
ATOM   3078  HA  THR A 199      51.713  60.319  28.084  1.00  0.00           H0.      0
ATOM   3079  CB  THR A 199      49.798  59.627  28.832  1.00  0.00           C0.      0
ATOM   3080  HB  THR A 199      48.722  59.771  28.732  1.00  0.00           H0.      0
ATOM   3081  CG2 THR A 199      50.024  58.107  28.437  1.00  0.00           C0.      0
ATOM   3082 HG21 THR A 199      49.844  57.453  29.290  1.00  0.00           H0.      0
ATOM   3083 HG22 THR A 199      49.225  57.904  27.723  1.00  0.00           H0.      0
ATOM   3084 HG23 THR A 199      50.957  57.978  27.890  1.00  0.00           H0.      0
ATOM   3085  OG1 THR A 199      50.230  59.805  30.142  1.00  0.00           O0.      0
ATOM   3086  HG1 THR A 199      50.128  60.728  30.386  1.00  0.00           H0.      0
ATOM   3087  C   THR A 199      50.427  60.431  26.491  1.00  0.00           C0.      0
ATOM   3088  O   THR A 199      49.413  60.928  25.986  1.00  0.00           O0.      0
ATOM   3089  N   LYS A 200      51.297  59.786  25.734  1.00  0.00           N0.      0
ATOM   3090  H   LYS A 200      52.125  59.463  26.213  1.00  0.00           H0.      0
ATOM   3091  CA  LYS A 200      51.194  59.424  24.320  1.00  0.00           C0.      0
ATOM   3092  HA  LYS A 200      50.168  59.345  23.961  1.00  0.00           H0.      0
ATOM   3093  CB  LYS A 200      51.824  60.483  23.395  1.00  0.00           C0.      0
ATOM   3094  HB2 LYS A 200      51.544  60.190  22.383  1.00  0.00           H0.      0
ATOM   3095  HB3 LYS A 200      51.189  61.355  23.551  1.00  0.00           H0.      0
ATOM   3096  CG  LYS A 200      53.307  60.942  23.489  1.00  0.00           C0.      0
ATOM   3097  HG2 LYS A 200      53.501  61.167  24.538  1.00  0.00           H0.      0
ATOM   3098  HG3 LYS A 200      53.920  60.065  23.280  1.00  0.00           H0.      0
ATOM   3099  CD  LYS A 200      53.651  62.093  22.627  1.00  0.00           C0.      0
ATOM   3100  HD2 LYS A 200      53.022  62.907  22.987  1.00  0.00           H0.      0
ATOM   3101  HD3 LYS A 200      54.588  62.568  22.916  1.00  0.00           H0.      0
ATOM   3102  CE  LYS A 200      53.566  61.884  21.109  1.00  0.00           C0.      0
ATOM   3103  HE2 LYS A 200      52.641  61.395  20.805  1.00  0.00           H0.      0
ATOM   3104  HE3 LYS A 200      53.465  62.891  20.706  1.00  0.00           H0.      0
ATOM   3105  NZ  LYS A 200      54.725  61.102  20.519  1.00  0.00           N0.      0
ATOM   3106  HZ1 LYS A 200      54.759  60.134  20.805  1.00  0.00           H0.      0
ATOM   3107  HZ2 LYS A 200      54.522  60.950  19.541  1.00  0.00           H0.      0
ATOM   3108  HZ3 LYS A 200      55.581  61.639  20.526  1.00  0.00           H0.      0
ATOM   3109  C   LYS A 200      51.821  58.046  24.028  1.00  0.00           C0.      0
ATOM   3110  O   LYS A 200      52.550  57.458  24.830  1.00  0.00           O0.      0
ATOM   3111  N   ASP A 201      51.561  57.546  22.807  1.00  0.00           N0.      0
ATOM   3112  H   ASP A 201      51.123  58.183  22.157  1.00  0.00           H0.      0
ATOM   3113  CA  ASP A 201      52.171  56.399  22.168  1.00  0.00           C0.      0
ATOM   3114  HA  ASP A 201      51.593  56.224  21.261  1.00  0.00           H0.      0
ATOM   3115  CB  ASP A 201      53.554  56.667  21.646  1.00  0.00           C0.      0
ATOM   3116  HB2 ASP A 201      54.169  56.633  22.545  1.00  0.00           H0.      0
ATOM   3117  HB3 ASP A 201      53.726  55.771  21.050  1.00  0.00           H0.      0
ATOM   3118  CG  ASP A 201      53.790  57.943  20.867  1.00  0.00           C0.      0
ATOM   3119  OD1 ASP A 201      54.972  58.324  20.738  1.00  0.00           O0.      0
ATOM   3120  OD2 ASP A 201      52.842  58.602  20.439  1.00  0.00           O0.      0
ATOM   3121  C   ASP A 201      52.106  55.089  22.968  1.00  0.00           C0.      0
ATOM   3122  O   ASP A 201      53.071  54.299  23.084  1.00  0.00           O0.      0
ATOM   3123  N   ILE A 202      51.015  54.928  23.750  1.00  0.00           N0.      0
ATOM   3124  H   ILE A 202      50.445  55.762  23.772  1.00  0.00           H0.      0
ATOM   3125  CA  ILE A 202      50.707  53.711  24.491  1.00  0.00           C0.      0
ATOM   3126  HA  ILE A 202      51.553  53.506  25.147  1.00  0.00           H0.      0
ATOM   3127  CB  ILE A 202      49.372  53.898  25.327  1.00  0.00           C0.      0
ATOM   3128  HB  ILE A 202      48.480  54.041  24.716  1.00  0.00           H0.      0
ATOM   3129  CG2 ILE A 202      48.993  52.628  26.037  1.00  0.00           C0.      0
ATOM   3130 HG21 ILE A 202      49.343  51.834  25.377  1.00  0.00           H0.      0
ATOM   3131 HG22 ILE A 202      49.482  52.490  27.001  1.00  0.00           H0.      0
ATOM   3132 HG23 ILE A 202      47.926  52.477  26.201  1.00  0.00           H0.      0
ATOM   3133  CG1 ILE A 202      49.472  55.063  26.292  1.00  0.00           C0.      0
ATOM   3134 HG12 ILE A 202      50.447  54.856  26.734  1.00  0.00           H0.      0
ATOM   3135 HG13 ILE A 202      49.539  56.033  25.799  1.00  0.00           H0.      0
ATOM   3136  CD1 ILE A 202      48.239  55.103  27.211  1.00  0.00           C0.      0
ATOM   3137 HD11 ILE A 202      47.323  55.063  26.622  1.00  0.00           H0.      0
ATOM   3138 HD12 ILE A 202      48.239  54.278  27.923  1.00  0.00           H0.      0
ATOM   3139 HD13 ILE A 202      48.248  56.002  27.828  1.00  0.00           H0.      0
ATOM   3140  C   ILE A 202      50.634  52.607  23.428  1.00  0.00           C0.      0
ATOM   3141  O   ILE A 202      49.786  52.628  22.572  1.00  0.00           O0.      0
ATOM   3142  N   THR A 203      51.569  51.655  23.538  1.00  0.00           N0.      0
ATOM   3143  H   THR A 203      52.156  51.807  24.345  1.00  0.00           H0.      0
ATOM   3144  CA  THR A 203      51.829  50.603  22.560  1.00  0.00           C0.      0
ATOM   3145  HA  THR A 203      51.142  50.653  21.715  1.00  0.00           H0.      0
ATOM   3146  CB  THR A 203      53.233  50.933  21.998  1.00  0.00           C0.      0
ATOM   3147  HB  THR A 203      53.904  51.037  22.850  1.00  0.00           H0.      0
ATOM   3148  CG2 THR A 203      53.743  49.910  20.969  1.00  0.00           C0.      0
ATOM   3149 HG21 THR A 203      52.969  49.892  20.202  1.00  0.00           H0.      0
ATOM   3150 HG22 THR A 203      54.758  50.093  20.617  1.00  0.00           H0.      0
ATOM   3151 HG23 THR A 203      53.780  48.938  21.460  1.00  0.00           H0.      0
ATOM   3152  OG1 THR A 203      53.105  52.089  21.296  1.00  0.00           O0.      0
ATOM   3153  HG1 THR A 203      53.233  52.703  22.022  1.00  0.00           H0.      0
ATOM   3154  C   THR A 203      51.708  49.215  23.264  1.00  0.00           C0.      0
ATOM   3155  O   THR A 203      52.392  48.995  24.183  1.00  0.00           O0.      0
ATOM   3156  N   THR A 204      50.921  48.309  22.729  1.00  0.00           N0.      0
ATOM   3157  H   THR A 204      50.473  48.599  21.872  1.00  0.00           H0.      0
ATOM   3158  CA  THR A 204      50.586  47.010  23.384  1.00  0.00           C0.      0
ATOM   3159  HA  THR A 204      50.873  47.098  24.432  1.00  0.00           H0.      0
ATOM   3160  CB  THR A 204      49.057  46.718  23.240  1.00  0.00           C0.      0
ATOM   3161  HB  THR A 204      48.859  46.648  22.171  1.00  0.00           H0.      0
ATOM   3162  CG2 THR A 204      48.553  45.398  23.798  1.00  0.00           C0.      0
ATOM   3163 HG21 THR A 204      47.473  45.402  23.950  1.00  0.00           H0.      0
ATOM   3164 HG22 THR A 204      48.761  44.566  23.126  1.00  0.00           H0.      0
ATOM   3165 HG23 THR A 204      48.978  45.310  24.798  1.00  0.00           H0.      0
ATOM   3166  OG1 THR A 204      48.265  47.685  23.826  1.00  0.00           O0.      0
ATOM   3167  HG1 THR A 204      48.411  48.564  23.467  1.00  0.00           H0.      0
ATOM   3168  C   THR A 204      51.371  45.838  22.715  1.00  0.00           C0.      0
ATOM   3169  O   THR A 204      51.580  45.886  21.521  1.00  0.00           O0.      0
ATOM   3170  N   SER A 205      51.881  44.858  23.578  1.00  0.00           N0.      0
ATOM   3171  H   SER A 205      51.693  45.000  24.560  1.00  0.00           H0.      0
ATOM   3172  CA  SER A 205      52.477  43.586  23.139  1.00  0.00           C0.      0
ATOM   3173  HA  SER A 205      52.177  43.402  22.107  1.00  0.00           H0.      0
ATOM   3174  CB  SER A 205      54.026  43.779  23.273  1.00  0.00           C0.      0
ATOM   3175  HB2 SER A 205      54.164  44.221  24.260  1.00  0.00           H0.      0
ATOM   3176  HB3 SER A 205      54.396  42.755  23.231  1.00  0.00           H0.      0
ATOM   3177  OG  SER A 205      54.576  44.439  22.141  1.00  0.00           O0.      0
ATOM   3178  HG  SER A 205      54.747  45.345  22.408  1.00  0.00           H0.      0
ATOM   3179  C   SER A 205      51.904  42.504  24.125  1.00  0.00           C0.      0
ATOM   3180  O   SER A 205      51.683  42.735  25.273  1.00  0.00           O0.      0
ATOM   3181  N   VAL A 206      51.616  41.291  23.574  1.00  0.00           N0.      0
ATOM   3182  H   VAL A 206      51.737  41.131  22.584  1.00  0.00           H0.      0
ATOM   3183  CA  VAL A 206      50.930  40.238  24.285  1.00  0.00           C0.      0
ATOM   3184  HA  VAL A 206      50.890  40.514  25.338  1.00  0.00           H0.      0
ATOM   3185  CB  VAL A 206      49.481  40.055  23.690  1.00  0.00           C0.      0
ATOM   3186  HB  VAL A 206      49.543  40.002  22.603  1.00  0.00           H0.      0
ATOM   3187  CG1 VAL A 206      48.735  38.820  24.089  1.00  0.00           C0.      0
ATOM   3188 HG11 VAL A 206      47.947  38.533  23.394  1.00  0.00           H0.      0
ATOM   3189 HG12 VAL A 206      49.536  38.081  24.050  1.00  0.00           H0.      0
ATOM   3190 HG13 VAL A 206      48.358  38.988  25.098  1.00  0.00           H0.      0
ATOM   3191  CG2 VAL A 206      48.720  41.352  23.990  1.00  0.00           C0.      0
ATOM   3192 HG21 VAL A 206      49.053  42.180  23.364  1.00  0.00           H0.      0
ATOM   3193 HG22 VAL A 206      47.684  41.213  23.682  1.00  0.00           H0.      0
ATOM   3194 HG23 VAL A 206      48.739  41.605  25.050  1.00  0.00           H0.      0
ATOM   3195  C   VAL A 206      51.763  38.985  24.141  1.00  0.00           C0.      0
ATOM   3196  O   VAL A 206      52.051  38.472  23.054  1.00  0.00           O0.      0
ATOM   3197  N   LEU A 207      52.257  38.447  25.286  1.00  0.00           N0.      0
ATOM   3198  H   LEU A 207      51.926  38.741  26.193  1.00  0.00           H0.      0
ATOM   3199  CA  LEU A 207      53.039  37.173  25.260  1.00  0.00           C0.      0
ATOM   3200  HA  LEU A 207      53.528  37.206  24.287  1.00  0.00           H0.      0
ATOM   3201  CB  LEU A 207      54.114  37.207  26.399  1.00  0.00           C0.      0
ATOM   3202  HB2 LEU A 207      53.550  37.287  27.328  1.00  0.00           H0.      0
ATOM   3203  HB3 LEU A 207      54.563  36.215  26.447  1.00  0.00           H0.      0
ATOM   3204  CG  LEU A 207      55.193  38.291  26.219  1.00  0.00           C0.      0
ATOM   3205  HG  LEU A 207      54.734  39.279  26.209  1.00  0.00           H0.      0
ATOM   3206  CD1 LEU A 207      56.061  38.227  27.504  1.00  0.00           C0.      0
ATOM   3207 HD11 LEU A 207      55.519  38.616  28.366  1.00  0.00           H0.      0
ATOM   3208 HD12 LEU A 207      56.308  37.179  27.679  1.00  0.00           H0.      0
ATOM   3209 HD13 LEU A 207      57.033  38.705  27.387  1.00  0.00           H0.      0
ATOM   3210  CD2 LEU A 207      56.189  37.936  25.135  1.00  0.00           C0.      0
ATOM   3211 HD21 LEU A 207      55.820  38.138  24.129  1.00  0.00           H0.      0
ATOM   3212 HD22 LEU A 207      57.009  38.640  25.277  1.00  0.00           H0.      0
ATOM   3213 HD23 LEU A 207      56.377  36.883  25.344  1.00  0.00           H0.      0
ATOM   3214  C   LEU A 207      52.011  36.009  25.402  1.00  0.00           C0.      0
ATOM   3215  O   LEU A 207      50.988  36.017  26.027  1.00  0.00           O0.      0
ATOM   3216  N   THR A 208      52.259  35.018  24.549  1.00  0.00           N0.      0
ATOM   3217  H   THR A 208      53.072  35.138  23.962  1.00  0.00           H0.      0
ATOM   3218  CA  THR A 208      51.281  33.887  24.261  1.00  0.00           C0.      0
ATOM   3219  HA  THR A 208      50.540  33.748  25.048  1.00  0.00           H0.      0
ATOM   3220  CB  THR A 208      50.610  34.163  22.919  1.00  0.00           C0.      0
ATOM   3221  HB  THR A 208      51.478  34.169  22.261  1.00  0.00           H0.      0
ATOM   3222  CG2 THR A 208      49.679  33.041  22.464  1.00  0.00           C0.      0
ATOM   3223 HG21 THR A 208      50.342  32.197  22.275  1.00  0.00           H0.      0
ATOM   3224 HG22 THR A 208      49.015  32.813  23.298  1.00  0.00           H0.      0
ATOM   3225 HG23 THR A 208      49.097  33.306  21.581  1.00  0.00           H0.      0
ATOM   3226  OG1 THR A 208      50.036  35.436  22.703  1.00  0.00           O0.      0
ATOM   3227  HG1 THR A 208      50.736  36.082  22.827  1.00  0.00           H0.      0
ATOM   3228  C   THR A 208      52.035  32.525  24.193  1.00  0.00           C0.      0
ATOM   3229  O   THR A 208      53.085  32.373  23.544  1.00  0.00           O0.      0
ATOM   3230  N   VAL A 209      51.535  31.473  24.790  1.00  0.00           N0.      0
ATOM   3231  H   VAL A 209      50.656  31.514  25.286  1.00  0.00           H0.      0
ATOM   3232  CA  VAL A 209      52.226  30.210  24.876  1.00  0.00           C0.      0
ATOM   3233  HA  VAL A 209      52.861  30.087  23.998  1.00  0.00           H0.      0
ATOM   3234  CB  VAL A 209      53.023  30.212  26.204  1.00  0.00           C0.      0
ATOM   3235  HB  VAL A 209      53.433  31.213  26.335  1.00  0.00           H0.      0
ATOM   3236  CG1 VAL A 209      52.216  29.764  27.427  1.00  0.00           C0.      0
ATOM   3237 HG11 VAL A 209      51.882  28.727  27.453  1.00  0.00           H0.      0
ATOM   3238 HG12 VAL A 209      52.844  30.057  28.269  1.00  0.00           H0.      0
ATOM   3239 HG13 VAL A 209      51.361  30.435  27.505  1.00  0.00           H0.      0
ATOM   3240  CG2 VAL A 209      54.232  29.350  25.913  1.00  0.00           C0.      0
ATOM   3241 HG21 VAL A 209      54.943  29.105  26.701  1.00  0.00           H0.      0
ATOM   3242 HG22 VAL A 209      53.920  28.399  25.482  1.00  0.00           H0.      0
ATOM   3243 HG23 VAL A 209      54.702  29.882  25.085  1.00  0.00           H0.      0
ATOM   3244  C   VAL A 209      51.145  29.121  24.821  1.00  0.00           C0.      0
ATOM   3245  O   VAL A 209      50.003  29.200  25.368  1.00  0.00           O0.      0
ATOM   3246  N   ASN A 210      51.475  27.993  24.078  1.00  0.00           N0.      0
ATOM   3247  H   ASN A 210      52.416  27.836  23.748  1.00  0.00           H0.      0
ATOM   3248  CA  ASN A 210      50.562  26.916  23.849  1.00  0.00           C0.      0
ATOM   3249  HA  ASN A 210      51.079  26.435  23.019  1.00  0.00           H0.      0
ATOM   3250  CB  ASN A 210      50.512  26.102  25.181  1.00  0.00           C0.      0
ATOM   3251  HB2 ASN A 210      49.915  26.685  25.883  1.00  0.00           H0.      0
ATOM   3252  HB3 ASN A 210      49.935  25.230  24.873  1.00  0.00           H0.      0
ATOM   3253  CG  ASN A 210      51.853  25.702  25.694  1.00  0.00           C0.      0
ATOM   3254  OD1 ASN A 210      52.271  26.013  26.783  1.00  0.00           O0.      0
ATOM   3255  ND2 ASN A 210      52.515  24.866  24.979  1.00  0.00           N0.      0
ATOM   3256 HD21 ASN A 210      53.364  24.440  25.322  1.00  0.00           H0.      0
ATOM   3257 HD22 ASN A 210      52.157  24.602  24.072  1.00  0.00           H0.      0
ATOM   3258  C   ASN A 210      49.181  27.298  23.263  1.00  0.00           C0.      0
ATOM   3259  O   ASN A 210      48.227  26.571  23.518  1.00  0.00           O0.      0
ATOM   3260  N   ASN A 211      49.075  28.367  22.436  1.00  0.00           N0.      0
ATOM   3261  H   ASN A 211      49.882  28.967  22.344  1.00  0.00           H0.      0
ATOM   3262  CA  ASN A 211      47.839  28.989  21.885  1.00  0.00           C0.      0
ATOM   3263  HA  ASN A 211      48.167  29.737  21.164  1.00  0.00           H0.      0
ATOM   3264  CB  ASN A 211      47.076  27.918  21.004  1.00  0.00           C0.      0
ATOM   3265  HB2 ASN A 211      46.556  27.208  21.647  1.00  0.00           H0.      0
ATOM   3266  HB3 ASN A 211      46.257  28.361  20.437  1.00  0.00           H0.      0
ATOM   3267  CG  ASN A 211      47.979  27.131  19.971  1.00  0.00           C0.      0
ATOM   3268  OD1 ASN A 211      48.603  27.806  19.119  1.00  0.00           O0.      0
ATOM   3269  ND2 ASN A 211      47.984  25.793  20.111  1.00  0.00           N0.      0
ATOM   3270 HD21 ASN A 211      48.070  25.288  19.241  1.00  0.00           H0.      0
ATOM   3271 HD22 ASN A 211      47.339  25.384  20.772  1.00  0.00           H0.      0
ATOM   3272  C   ASN A 211      46.991  29.803  22.943  1.00  0.00           C0.      0
ATOM   3273  O   ASN A 211      45.772  29.942  22.795  1.00  0.00           O0.      0
ATOM   3274  N   LYS A 212      47.645  30.309  23.989  1.00  0.00           N0.      0
ATOM   3275  H   LYS A 212      48.530  29.943  24.309  1.00  0.00           H0.      0
ATOM   3276  CA  LYS A 212      47.003  31.110  25.067  1.00  0.00           C0.      0
ATOM   3277  HA  LYS A 212      46.113  31.550  24.617  1.00  0.00           H0.      0
ATOM   3278  CB  LYS A 212      46.543  30.115  26.116  1.00  0.00           C0.      0
ATOM   3279  HB2 LYS A 212      45.880  29.497  25.512  1.00  0.00           H0.      0
ATOM   3280  HB3 LYS A 212      47.392  29.688  26.650  1.00  0.00           H0.      0
ATOM   3281  CG  LYS A 212      45.543  30.779  27.146  1.00  0.00           C0.      0
ATOM   3282  HG2 LYS A 212      46.011  31.697  27.501  1.00  0.00           H0.      0
ATOM   3283  HG3 LYS A 212      44.613  31.122  26.692  1.00  0.00           H0.      0
ATOM   3284  CD  LYS A 212      45.185  29.793  28.279  1.00  0.00           C0.      0
ATOM   3285  HD2 LYS A 212      45.008  28.754  28.002  1.00  0.00           H0.      0
ATOM   3286  HD3 LYS A 212      46.016  29.737  28.982  1.00  0.00           H0.      0
ATOM   3287  CE  LYS A 212      43.979  30.335  28.998  1.00  0.00           C0.      0
ATOM   3288  HE2 LYS A 212      44.030  31.401  29.219  1.00  0.00           H0.      0
ATOM   3289  HE3 LYS A 212      43.226  30.139  28.235  1.00  0.00           H0.      0
ATOM   3290  NZ  LYS A 212      43.639  29.488  30.216  1.00  0.00           N0.      0
ATOM   3291  HZ1 LYS A 212      42.855  29.894  30.706  1.00  0.00           H0.      0
ATOM   3292  HZ2 LYS A 212      43.382  28.542  29.973  1.00  0.00           H0.      0
ATOM   3293  HZ3 LYS A 212      44.405  29.394  30.869  1.00  0.00           H0.      0
ATOM   3294  C   LYS A 212      47.838  32.174  25.703  1.00  0.00           C0.      0
ATOM   3295  O   LYS A 212      49.018  31.909  25.981  1.00  0.00           O0.      0
ATOM   3296  N   ALA A 213      47.225  33.377  25.871  1.00  0.00           N0.      0
ATOM   3297  H   ALA A 213      46.278  33.348  25.519  1.00  0.00           H0.      0
ATOM   3298  CA  ALA A 213      47.737  34.611  26.542  1.00  0.00           C0.      0
ATOM   3299  HA  ALA A 213      48.770  34.834  26.276  1.00  0.00           H0.      0
ATOM   3300  CB  ALA A 213      46.932  35.803  25.999  1.00  0.00           C0.      0
ATOM   3301  HB1 ALA A 213      47.171  36.001  24.954  1.00  0.00           H0.      0
ATOM   3302  HB2 ALA A 213      45.882  35.536  26.119  1.00  0.00           H0.      0
ATOM   3303  HB3 ALA A 213      47.174  36.751  26.478  1.00  0.00           H0.      0
ATOM   3304  C   ALA A 213      47.802  34.468  28.078  1.00  0.00           C0.      0
ATOM   3305  O   ALA A 213      47.007  33.802  28.793  1.00  0.00           O0.      0
ATOM   3306  N   HIE A 214      48.807  35.205  28.625  1.00  0.00           N0.      0
ATOM   3307  H   HIE A 214      49.439  35.662  27.983  1.00  0.00           H0.      0
ATOM   3308  CA  HIE A 214      49.395  35.001  29.954  1.00  0.00           C0.      0
ATOM   3309  HA  HIE A 214      48.547  34.828  30.617  1.00  0.00           H0.      0
ATOM   3310  CB  HIE A 214      50.413  33.850  30.147  1.00  0.00           C0.      0
ATOM   3311  HB2 HIE A 214      50.511  33.625  31.209  1.00  0.00           H0.      0
ATOM   3312  HB3 HIE A 214      50.069  32.923  29.689  1.00  0.00           H0.      0
ATOM   3313  CG  HIE A 214      51.734  34.167  29.572  1.00  0.00           C0.      0
ATOM   3314  ND1 HIE A 214      52.783  34.753  30.272  1.00  0.00           N0.      0
ATOM   3315  CE1 HIE A 214      53.778  34.716  29.405  1.00  0.00           C0.      0
ATOM   3316  HE1 HIE A 214      54.757  35.016  29.749  1.00  0.00           H0.      0
ATOM   3317  NE2 HIE A 214      53.459  34.144  28.232  1.00  0.00           N0.      0
ATOM   3318  HE2 HIE A 214      54.064  33.857  27.475  1.00  0.00           H0.      0
ATOM   3319  CD2 HIE A 214      52.134  33.790  28.298  1.00  0.00           C0.      0
ATOM   3320  HD2 HIE A 214      51.587  33.206  27.573  1.00  0.00           H0.      0
ATOM   3321  C   HIE A 214      49.978  36.262  30.612  1.00  0.00           C0.      0
ATOM   3322  O   HIE A 214      49.842  36.416  31.815  1.00  0.00           O0.      0
ATOM   3323  N   MET A 215      50.605  37.198  29.874  1.00  0.00           N0.      0
ATOM   3324  H   MET A 215      50.802  36.978  28.908  1.00  0.00           H0.      0
ATOM   3325  CA  MET A 215      51.188  38.487  30.157  1.00  0.00           C0.      0
ATOM   3326  HA  MET A 215      50.570  39.017  30.882  1.00  0.00           H0.      0
ATOM   3327  CB  MET A 215      52.560  38.402  30.748  1.00  0.00           C0.      0
ATOM   3328  HB2 MET A 215      52.502  37.740  31.612  1.00  0.00           H0.      0
ATOM   3329  HB3 MET A 215      53.215  37.887  30.045  1.00  0.00           H0.      0
ATOM   3330  CG  MET A 215      53.135  39.757  31.283  1.00  0.00           C0.      0
ATOM   3331  HG2 MET A 215      53.222  40.346  30.370  1.00  0.00           H0.      0
ATOM   3332  HG3 MET A 215      52.485  40.392  31.886  1.00  0.00           H0.      0
ATOM   3333  SD  MET A 215      54.649  39.710  32.114  1.00  0.00           S0.      0
ATOM   3334  CE  MET A 215      54.180  39.469  33.798  1.00  0.00           C0.      0
ATOM   3335  HE1 MET A 215      55.001  39.100  34.413  1.00  0.00           H0.      0
ATOM   3336  HE2 MET A 215      53.699  40.408  34.071  1.00  0.00           H0.      0
ATOM   3337  HE3 MET A 215      53.334  38.784  33.745  1.00  0.00           H0.      0
ATOM   3338  C   MET A 215      51.236  39.482  28.972  1.00  0.00           C0.      0
ATOM   3339  O   MET A 215      52.008  39.351  28.019  1.00  0.00           O0.      0
ATOM   3340  N   VAL A 216      50.294  40.404  29.077  1.00  0.00           N0.      0
ATOM   3341  H   VAL A 216      49.731  40.359  29.914  1.00  0.00           H0.      0
ATOM   3342  CA  VAL A 216      50.200  41.589  28.241  1.00  0.00           C0.      0
ATOM   3343  HA  VAL A 216      50.545  41.320  27.243  1.00  0.00           H0.      0
ATOM   3344  CB  VAL A 216      48.785  42.327  28.239  1.00  0.00           C0.      0
ATOM   3345  HB  VAL A 216      48.710  42.708  29.257  1.00  0.00           H0.      0
ATOM   3346  CG1 VAL A 216      48.770  43.541  27.348  1.00  0.00           C0.      0
ATOM   3347 HG11 VAL A 216      49.123  43.405  26.325  1.00  0.00           H0.      0
ATOM   3348 HG12 VAL A 216      47.709  43.778  27.273  1.00  0.00           H0.      0
ATOM   3349 HG13 VAL A 216      49.344  44.292  27.890  1.00  0.00           H0.      0
ATOM   3350  CG2 VAL A 216      47.605  41.406  27.905  1.00  0.00           C0.      0
ATOM   3351 HG21 VAL A 216      46.668  41.954  27.801  1.00  0.00           H0.      0
ATOM   3352 HG22 VAL A 216      47.865  40.987  26.933  1.00  0.00           H0.      0
ATOM   3353 HG23 VAL A 216      47.506  40.627  28.661  1.00  0.00           H0.      0
ATOM   3354  C   VAL A 216      51.338  42.521  28.779  1.00  0.00           C0.      0
ATOM   3355  O   VAL A 216      51.662  42.537  29.947  1.00  0.00           O0.      0
ATOM   3356  N   THR A 217      51.836  43.416  27.920  1.00  0.00           N0.      0
ATOM   3357  H   THR A 217      51.615  43.444  26.934  1.00  0.00           H0.      0
ATOM   3358  CA  THR A 217      52.691  44.526  28.352  1.00  0.00           C0.      0
ATOM   3359  HA  THR A 217      52.485  44.887  29.360  1.00  0.00           H0.      0
ATOM   3360  CB  THR A 217      54.139  44.151  28.514  1.00  0.00           C0.      0
ATOM   3361  HB  THR A 217      54.329  43.245  29.089  1.00  0.00           H0.      0
ATOM   3362  CG2 THR A 217      54.858  43.940  27.175  1.00  0.00           C0.      0
ATOM   3363 HG21 THR A 217      54.428  43.185  26.517  1.00  0.00           H0.      0
ATOM   3364 HG22 THR A 217      55.023  44.880  26.650  1.00  0.00           H0.      0
ATOM   3365 HG23 THR A 217      55.900  43.639  27.285  1.00  0.00           H0.      0
ATOM   3366  OG1 THR A 217      54.845  45.194  29.174  1.00  0.00           O0.      0
ATOM   3367  HG1 THR A 217      54.675  45.052  30.108  1.00  0.00           H0.      0
ATOM   3368  C   THR A 217      52.456  45.738  27.528  1.00  0.00           C0.      0
ATOM   3369  O   THR A 217      52.206  45.669  26.344  1.00  0.00           O0.      0
ATOM   3370  N   LEU A 218      52.489  46.910  28.200  1.00  0.00           N0.      0
ATOM   3371  H   LEU A 218      52.735  46.918  29.179  1.00  0.00           H0.      0
ATOM   3372  CA  LEU A 218      52.345  48.153  27.505  1.00  0.00           C0.      0
ATOM   3373  HA  LEU A 218      52.254  48.023  26.426  1.00  0.00           H0.      0
ATOM   3374  CB  LEU A 218      51.107  48.921  28.056  1.00  0.00           C0.      0
ATOM   3375  HB2 LEU A 218      51.124  48.722  29.128  1.00  0.00           H0.      0
ATOM   3376  HB3 LEU A 218      51.123  50.009  27.983  1.00  0.00           H0.      0
ATOM   3377  CG  LEU A 218      49.692  48.526  27.543  1.00  0.00           C0.      0
ATOM   3378  HG  LEU A 218      49.606  48.790  26.489  1.00  0.00           H0.      0
ATOM   3379  CD1 LEU A 218      49.372  47.020  27.824  1.00  0.00           C0.      0
ATOM   3380 HD11 LEU A 218      50.012  46.432  27.165  1.00  0.00           H0.      0
ATOM   3381 HD12 LEU A 218      49.390  46.882  28.905  1.00  0.00           H0.      0
ATOM   3382 HD13 LEU A 218      48.356  46.857  27.467  1.00  0.00           H0.      0
ATOM   3383  CD2 LEU A 218      48.676  49.412  28.197  1.00  0.00           C0.      0
ATOM   3384 HD21 LEU A 218      47.651  49.247  27.865  1.00  0.00           H0.      0
ATOM   3385 HD22 LEU A 218      48.755  49.265  29.275  1.00  0.00           H0.      0
ATOM   3386 HD23 LEU A 218      48.929  50.439  27.932  1.00  0.00           H0.      0
ATOM   3387  C   LEU A 218      53.531  49.005  27.672  1.00  0.00           C0.      0
ATOM   3388  O   LEU A 218      54.101  49.175  28.802  1.00  0.00           O0.      0
ATOM   3389  N   ASP A 219      53.868  49.737  26.570  1.00  0.00           N0.      0
ATOM   3390  H   ASP A 219      53.352  49.499  25.735  1.00  0.00           H0.      0
ATOM   3391  CA  ASP A 219      54.859  50.863  26.593  1.00  0.00           C0.      0
ATOM   3392  HA  ASP A 219      55.286  50.891  27.596  1.00  0.00           H0.      0
ATOM   3393  CB  ASP A 219      56.001  50.677  25.509  1.00  0.00           C0.      0
ATOM   3394  HB2 ASP A 219      55.673  50.844  24.483  1.00  0.00           H0.      0
ATOM   3395  HB3 ASP A 219      56.727  51.487  25.593  1.00  0.00           H0.      0
ATOM   3396  CG  ASP A 219      56.845  49.354  25.599  1.00  0.00           C0.      0
ATOM   3397  OD1 ASP A 219      56.727  48.485  24.698  1.00  0.00           O0.      0
ATOM   3398  OD2 ASP A 219      57.719  49.273  26.501  1.00  0.00           O0.      0
ATOM   3399  C   ASP A 219      54.287  52.307  26.444  1.00  0.00           C0.      0
ATOM   3400  O   ASP A 219      53.569  52.675  25.501  1.00  0.00           O0.      0
ATOM   3401  N   TYR A 220      54.740  53.214  27.306  1.00  0.00           N0.      0
ATOM   3402  H   TYR A 220      55.376  52.893  28.022  1.00  0.00           H0.      0
ATOM   3403  CA  TYR A 220      54.103  54.530  27.652  1.00  0.00           C0.      0
ATOM   3404  HA  TYR A 220      53.240  54.781  27.035  1.00  0.00           H0.      0
ATOM   3405  CB  TYR A 220      53.490  54.552  29.084  1.00  0.00           C0.      0
ATOM   3406  HB2 TYR A 220      54.319  54.530  29.791  1.00  0.00           H0.      0
ATOM   3407  HB3 TYR A 220      53.154  55.570  29.282  1.00  0.00           H0.      0
ATOM   3408  CG  TYR A 220      52.554  53.410  29.502  1.00  0.00           C0.      0
ATOM   3409  CD1 TYR A 220      53.099  52.265  30.139  1.00  0.00           C0.      0
ATOM   3410  HD1 TYR A 220      54.175  52.179  30.175  1.00  0.00           H0.      0
ATOM   3411  CE1 TYR A 220      52.197  51.376  30.685  1.00  0.00           C0.      0
ATOM   3412  HE1 TYR A 220      52.596  50.517  31.205  1.00  0.00           H0.      0
ATOM   3413  CZ  TYR A 220      50.822  51.647  30.629  1.00  0.00           C0.      0
ATOM   3414  OH  TYR A 220      49.984  50.815  31.337  1.00  0.00           O0.      0
ATOM   3415  HH  TYR A 220      49.068  50.971  31.097  1.00  0.00           H0.      0
ATOM   3416  CE2 TYR A 220      50.285  52.803  29.932  1.00  0.00           C0.      0
ATOM   3417  HE2 TYR A 220      49.232  53.037  29.982  1.00  0.00           H0.      0
ATOM   3418  CD2 TYR A 220      51.210  53.723  29.341  1.00  0.00           C0.      0
ATOM   3419  HD2 TYR A 220      50.963  54.701  28.956  1.00  0.00           H0.      0
ATOM   3420  C   TYR A 220      55.141  55.623  27.390  1.00  0.00           C0.      0
ATOM   3421  O   TYR A 220      56.317  55.484  27.708  1.00  0.00           O0.      0
ATOM   3422  N   THR A 221      54.702  56.757  26.889  1.00  0.00           N0.      0
ATOM   3423  H   THR A 221      53.756  56.813  26.540  1.00  0.00           H0.      0
ATOM   3424  CA  THR A 221      55.524  58.045  26.786  1.00  0.00           C0.      0
ATOM   3425  HA  THR A 221      56.424  57.891  27.382  1.00  0.00           H0.      0
ATOM   3426  CB  THR A 221      55.861  58.365  25.264  1.00  0.00           C0.      0
ATOM   3427  HB  THR A 221      54.893  58.324  24.764  1.00  0.00           H0.      0
ATOM   3428  CG2 THR A 221      56.611  59.677  25.089  1.00  0.00           C0.      0
ATOM   3429 HG21 THR A 221      57.417  59.626  25.821  1.00  0.00           H0.      0
ATOM   3430 HG22 THR A 221      56.929  59.909  24.073  1.00  0.00           H0.      0
ATOM   3431 HG23 THR A 221      55.866  60.435  25.333  1.00  0.00           H0.      0
ATOM   3432  OG1 THR A 221      56.598  57.200  24.801  1.00  0.00           O0.      0
ATOM   3433  HG1 THR A 221      56.533  56.492  25.447  1.00  0.00           H0.      0
ATOM   3434  C   THR A 221      54.764  59.187  27.360  1.00  0.00           C0.      0
ATOM   3435  O   THR A 221      53.533  59.330  27.174  1.00  0.00           O0.      0
ATOM   3436  N   VAL A 222      55.439  60.078  28.103  1.00  0.00           N0.      0
ATOM   3437  H   VAL A 222      56.443  59.967  28.094  1.00  0.00           H0.      0
ATOM   3438  CA  VAL A 222      54.876  61.235  28.716  1.00  0.00           C0.      0
ATOM   3439  HA  VAL A 222      53.888  61.372  28.275  1.00  0.00           H0.      0
ATOM   3440  CB  VAL A 222      54.653  61.063  30.237  1.00  0.00           C0.      0
ATOM   3441  HB  VAL A 222      54.044  61.934  30.480  1.00  0.00           H0.      0
ATOM   3442  CG1 VAL A 222      53.745  59.959  30.678  1.00  0.00           C0.      0
ATOM   3443 HG11 VAL A 222      52.992  59.717  29.928  1.00  0.00           H0.      0
ATOM   3444 HG12 VAL A 222      54.403  59.136  30.957  1.00  0.00           H0.      0
ATOM   3445 HG13 VAL A 222      53.182  60.167  31.588  1.00  0.00           H0.      0
ATOM   3446  CG2 VAL A 222      55.945  61.180  31.028  1.00  0.00           C0.      0
ATOM   3447 HG21 VAL A 222      55.871  61.107  32.113  1.00  0.00           H0.      0
ATOM   3448 HG22 VAL A 222      56.660  60.406  30.751  1.00  0.00           H0.      0
ATOM   3449 HG23 VAL A 222      56.474  62.112  30.829  1.00  0.00           H0.      0
ATOM   3450  C   VAL A 222      55.710  62.462  28.365  1.00  0.00           C0.      0
ATOM   3451  O   VAL A 222      56.883  62.399  27.964  1.00  0.00           O0.      0
ATOM   3452  N   GLN A 223      55.025  63.591  28.314  1.00  0.00           N0.      0
ATOM   3453  H   GLN A 223      54.023  63.488  28.383  1.00  0.00           H0.      0
ATOM   3454  CA  GLN A 223      55.645  64.883  28.012  1.00  0.00           C0.      0
ATOM   3455  HA  GLN A 223      56.499  64.616  27.391  1.00  0.00           H0.      0
ATOM   3456  CB  GLN A 223      54.769  65.718  27.139  1.00  0.00           C0.      0
ATOM   3457  HB2 GLN A 223      53.815  65.892  27.636  1.00  0.00           H0.      0
ATOM   3458  HB3 GLN A 223      55.216  66.703  27.005  1.00  0.00           H0.      0
ATOM   3459  CG  GLN A 223      54.640  65.049  25.744  1.00  0.00           C0.      0
ATOM   3460  HG2 GLN A 223      55.607  64.758  25.333  1.00  0.00           H0.      0
ATOM   3461  HG3 GLN A 223      54.031  64.155  25.883  1.00  0.00           H0.      0
ATOM   3462  CD  GLN A 223      53.900  66.009  24.806  1.00  0.00           C0.      0
ATOM   3463  OE1 GLN A 223      52.695  65.905  24.630  1.00  0.00           O0.      0
ATOM   3464  NE2 GLN A 223      54.585  66.860  24.127  1.00  0.00           N0.      0
ATOM   3465 HE21 GLN A 223      54.080  67.556  23.598  1.00  0.00           H0.      0
ATOM   3466 HE22 GLN A 223      55.546  67.024  24.391  1.00  0.00           H0.      0
ATOM   3467  C   GLN A 223      56.160  65.556  29.260  1.00  0.00           C0.      0
ATOM   3468  O   GLN A 223      55.468  65.534  30.297  1.00  0.00           O0.      0
ATOM   3469  N   VAL A 224      57.397  66.020  29.231  1.00  0.00           N0.      0
ATOM   3470  H   VAL A 224      57.851  66.114  28.334  1.00  0.00           H0.      0
ATOM   3471  CA  VAL A 224      58.103  66.554  30.429  1.00  0.00           C0.      0
ATOM   3472  HA  VAL A 224      57.427  66.719  31.268  1.00  0.00           H0.      0
ATOM   3473  CB  VAL A 224      59.077  65.515  30.956  1.00  0.00           C0.      0
ATOM   3474  HB  VAL A 224      59.704  65.963  31.727  1.00  0.00           H0.      0
ATOM   3475  CG1 VAL A 224      58.402  64.361  31.685  1.00  0.00           C0.      0
ATOM   3476 HG11 VAL A 224      59.095  63.904  32.392  1.00  0.00           H0.      0
ATOM   3477 HG12 VAL A 224      57.577  64.689  32.317  1.00  0.00           H0.      0
ATOM   3478 HG13 VAL A 224      58.066  63.664  30.917  1.00  0.00           H0.      0
ATOM   3479  CG2 VAL A 224      60.074  64.992  29.877  1.00  0.00           C0.      0
ATOM   3480 HG21 VAL A 224      60.625  65.817  29.426  1.00  0.00           H0.      0
ATOM   3481 HG22 VAL A 224      60.722  64.307  30.424  1.00  0.00           H0.      0
ATOM   3482 HG23 VAL A 224      59.519  64.486  29.087  1.00  0.00           H0.      0
ATOM   3483  C   VAL A 224      58.754  67.855  30.065  1.00  0.00           C0.      0
ATOM   3484  O   VAL A 224      59.106  68.137  28.929  1.00  0.00           O0.      0
ATOM   3485  N   PRO A 225      59.034  68.735  31.030  1.00  0.00           N0.      0
ATOM   3486  CD  PRO A 225      58.771  68.431  32.481  1.00  0.00           C0.      0
ATOM   3487  HD2 PRO A 225      59.341  67.675  33.020  1.00  0.00           H0.      0
ATOM   3488  HD3 PRO A 225      57.711  68.201  32.588  1.00  0.00           H0.      0
ATOM   3489  CG  PRO A 225      59.090  69.668  33.267  1.00  0.00           C0.      0
ATOM   3490  HG2 PRO A 225      59.973  69.486  33.879  1.00  0.00           H0.      0
ATOM   3491  HG3 PRO A 225      58.297  70.108  33.872  1.00  0.00           H0.      0
ATOM   3492  CB  PRO A 225      59.597  70.707  32.226  1.00  0.00           C0.      0
ATOM   3493  HB2 PRO A 225      60.401  71.347  32.590  1.00  0.00           H0.      0
ATOM   3494  HB3 PRO A 225      58.787  71.432  32.148  1.00  0.00           H0.      0
ATOM   3495  CA  PRO A 225      59.896  69.902  30.924  1.00  0.00           C0.      0
ATOM   3496  HA  PRO A 225      59.681  70.526  30.056  1.00  0.00           H0.      0
ATOM   3497  C   PRO A 225      61.400  69.455  30.852  1.00  0.00           C0.      0
ATOM   3498  O   PRO A 225      61.762  68.343  31.202  1.00  0.00           O0.      0
ATOM   3499  N   GLY A 226      62.259  70.293  30.260  1.00  0.00           N0.      0
ATOM   3500  H   GLY A 226      61.923  71.183  29.921  1.00  0.00           H0.      0
ATOM   3501  CA  GLY A 226      63.735  70.076  30.326  1.00  0.00           C0.      0
ATOM   3502  HA2 GLY A 226      64.021  69.041  30.138  1.00  0.00           H0.      0
ATOM   3503  HA3 GLY A 226      64.208  70.802  29.665  1.00  0.00           H0.      0
ATOM   3504  C   GLY A 226      64.393  70.350  31.721  1.00  0.00           C0.      0
ATOM   3505  O   GLY A 226      63.860  71.213  32.407  1.00  0.00           O0.      0
ATOM   3506  N   ALA A 227      65.541  69.714  32.001  1.00  0.00           N0.      0
ATOM   3507  H   ALA A 227      66.116  69.241  31.318  1.00  0.00           H0.      0
ATOM   3508  CA  ALA A 227      66.273  69.838  33.274  1.00  0.00           C0.      0
ATOM   3509  HA  ALA A 227      65.666  69.598  34.147  1.00  0.00           H0.      0
ATOM   3510  CB  ALA A 227      67.398  68.759  33.187  1.00  0.00           C0.      0
ATOM   3511  HB1 ALA A 227      67.823  68.623  34.182  1.00  0.00           H0.      0
ATOM   3512  HB2 ALA A 227      67.052  67.745  32.988  1.00  0.00           H0.      0
ATOM   3513  HB3 ALA A 227      68.156  69.154  32.510  1.00  0.00           H0.      0
ATOM   3514  C   ALA A 227      66.745  71.331  33.396  1.00  0.00           C0.      0
ATOM   3515  O   ALA A 227      67.814  71.765  32.914  1.00  0.00           O0.      0
ATOM   3516  N   GLY A 228      66.010  72.029  34.248  1.00  0.00           N0.      0
ATOM   3517  H   GLY A 228      65.351  71.550  34.844  1.00  0.00           H0.      0
ATOM   3518  CA  GLY A 228      66.166  73.483  34.438  1.00  0.00           C0.      0
ATOM   3519  HA2 GLY A 228      65.551  73.814  35.274  1.00  0.00           H0.      0
ATOM   3520  HA3 GLY A 228      67.150  73.695  34.857  1.00  0.00           H0.      0
ATOM   3521  C   GLY A 228      65.780  74.350  33.265  1.00  0.00           C0.      0
ATOM   3522  O   GLY A 228      65.151  74.011  32.219  1.00  0.00           O0.      0
ATOM   3523  N   ARG A 229      66.331  75.585  33.361  1.00  0.00           N0.      0
ATOM   3524  H   ARG A 229      66.842  75.738  34.218  1.00  0.00           H0.      0
ATOM   3525  CA  ARG A 229      66.041  76.728  32.484  1.00  0.00           C0.      0
ATOM   3526  HA  ARG A 229      64.956  76.798  32.551  1.00  0.00           H0.      0
ATOM   3527  CB  ARG A 229      66.677  78.086  33.022  1.00  0.00           C0.      0
ATOM   3528  HB2 ARG A 229      66.541  78.086  34.104  1.00  0.00           H0.      0
ATOM   3529  HB3 ARG A 229      67.746  77.974  32.844  1.00  0.00           H0.      0
ATOM   3530  CG  ARG A 229      66.199  79.273  32.206  1.00  0.00           C0.      0
ATOM   3531  HG2 ARG A 229      66.402  79.050  31.158  1.00  0.00           H0.      0
ATOM   3532  HG3 ARG A 229      65.178  79.490  32.520  1.00  0.00           H0.      0
ATOM   3533  CD  ARG A 229      67.081  80.458  32.521  1.00  0.00           C0.      0
ATOM   3534  HD2 ARG A 229      66.648  81.406  32.202  1.00  0.00           H0.      0
ATOM   3535  HD3 ARG A 229      67.244  80.498  33.598  1.00  0.00           H0.      0
ATOM   3536  NE  ARG A 229      68.413  80.302  31.928  1.00  0.00           N0.      0
ATOM   3537  HE  ARG A 229      68.655  79.363  31.644  1.00  0.00           H0.      0
ATOM   3538  CZ  ARG A 229      69.474  81.059  32.002  1.00  0.00           C0.      0
ATOM   3539  NH1 ARG A 229      69.415  82.280  32.389  1.00  0.00           N0.      0
ATOM   3540 HH11 ARG A 229      68.504  82.704  32.481  1.00  0.00           H0.      0
ATOM   3541 HH12 ARG A 229      70.241  82.859  32.443  1.00  0.00           H0.      0
ATOM   3542  NH2 ARG A 229      70.594  80.543  31.730  1.00  0.00           N0.      0
ATOM   3543 HH21 ARG A 229      70.535  79.558  31.515  1.00  0.00           H0.      0
ATOM   3544 HH22 ARG A 229      71.457  81.068  31.706  1.00  0.00           H0.      0
ATOM   3545  C   ARG A 229      66.444  76.469  31.032  1.00  0.00           C0.      0
ATOM   3546  O   ARG A 229      65.680  76.815  30.124  1.00  0.00           O0.      0
ATOM   3547  N   ASP A 230      67.691  75.997  30.918  1.00  0.00           N0.      0
ATOM   3548  H   ASP A 230      68.150  75.753  31.784  1.00  0.00           H0.      0
ATOM   3549  CA  ASP A 230      68.320  75.752  29.559  1.00  0.00           C0.      0
ATOM   3550  HA  ASP A 230      67.890  76.487  28.879  1.00  0.00           H0.      0
ATOM   3551  CB  ASP A 230      69.807  76.159  29.683  1.00  0.00           C0.      0
ATOM   3552  HB2 ASP A 230      70.294  75.346  30.221  1.00  0.00           H0.      0
ATOM   3553  HB3 ASP A 230      70.304  76.117  28.714  1.00  0.00           H0.      0
ATOM   3554  CG  ASP A 230      70.073  77.567  30.292  1.00  0.00           C0.      0
ATOM   3555  OD1 ASP A 230      69.370  78.495  29.944  1.00  0.00           O0.      0
ATOM   3556  OD2 ASP A 230      70.962  77.682  31.200  1.00  0.00           O0.      0
ATOM   3557  C   ASP A 230      67.986  74.438  28.908  1.00  0.00           C0.      0
ATOM   3558  O   ASP A 230      68.044  74.321  27.678  1.00  0.00           O0.      0
ATOM   3559  N   GLY A 231      67.493  73.488  29.652  1.00  0.00           N0.      0
ATOM   3560  H   GLY A 231      67.278  73.694  30.617  1.00  0.00           H0.      0
ATOM   3561  CA  GLY A 231      67.042  72.109  29.167  1.00  0.00           C0.      0
ATOM   3562  HA2 GLY A 231      67.876  71.566  28.722  1.00  0.00           H0.      0
ATOM   3563  HA3 GLY A 231      66.800  71.433  29.987  1.00  0.00           H0.      0
ATOM   3564  C   GLY A 231      65.989  72.257  28.092  1.00  0.00           C0.      0
ATOM   3565  O   GLY A 231      65.065  73.063  28.083  1.00  0.00           O0.      0
ATOM   3566  N   ALA A 232      66.099  71.445  27.075  1.00  0.00           N0.      0
ATOM   3567  H   ALA A 232      66.877  70.802  27.044  1.00  0.00           H0.      0
ATOM   3568  CA  ALA A 232      65.020  71.208  26.081  1.00  0.00           C0.      0
ATOM   3569  HA  ALA A 232      64.717  72.138  25.600  1.00  0.00           H0.      0
ATOM   3570  CB  ALA A 232      65.598  70.187  24.998  1.00  0.00           C0.      0
ATOM   3571  HB1 ALA A 232      65.678  69.222  25.499  1.00  0.00           H0.      0
ATOM   3572  HB2 ALA A 232      64.925  70.141  24.142  1.00  0.00           H0.      0
ATOM   3573  HB3 ALA A 232      66.589  70.486  24.657  1.00  0.00           H0.      0
ATOM   3574  C   ALA A 232      63.763  70.582  26.725  1.00  0.00           C0.      0
ATOM   3575  O   ALA A 232      63.827  69.621  27.503  1.00  0.00           O0.      0
ATOM   3576  N   PRO A 233      62.561  71.040  26.420  1.00  0.00           N0.      0
ATOM   3577  CD  PRO A 233      62.205  72.334  25.812  1.00  0.00           C0.      0
ATOM   3578  HD2 PRO A 233      62.323  72.154  24.744  1.00  0.00           H0.      0
ATOM   3579  HD3 PRO A 233      62.895  73.072  26.223  1.00  0.00           H0.      0
ATOM   3580  CG  PRO A 233      60.741  72.510  26.199  1.00  0.00           C0.      0
ATOM   3581  HG2 PRO A 233      60.108  73.042  25.488  1.00  0.00           H0.      0
ATOM   3582  HG3 PRO A 233      60.591  72.832  27.229  1.00  0.00           H0.      0
ATOM   3583  CB  PRO A 233      60.229  71.109  26.103  1.00  0.00           C0.      0
ATOM   3584  HB2 PRO A 233      60.254  70.872  25.039  1.00  0.00           H0.      0
ATOM   3585  HB3 PRO A 233      59.274  71.149  26.626  1.00  0.00           H0.      0
ATOM   3586  CA  PRO A 233      61.357  70.277  26.706  1.00  0.00           C0.      0
ATOM   3587  HA  PRO A 233      61.232  70.179  27.785  1.00  0.00           H0.      0
ATOM   3588  C   PRO A 233      61.354  68.940  25.965  1.00  0.00           C0.      0
ATOM   3589  O   PRO A 233      61.865  68.810  24.867  1.00  0.00           O0.      0
ATOM   3590  N   GLY A 234      60.784  67.892  26.552  1.00  0.00           N0.      0
ATOM   3591  H   GLY A 234      60.267  67.982  27.415  1.00  0.00           H0.      0
ATOM   3592  CA  GLY A 234      61.173  66.518  26.045  1.00  0.00           C0.      0
ATOM   3593  HA2 GLY A 234      61.197  66.535  24.956  1.00  0.00           H0.      0
ATOM   3594  HA3 GLY A 234      62.073  66.269  26.608  1.00  0.00           H0.      0
ATOM   3595  C   GLY A 234      60.185  65.448  26.331  1.00  0.00           C0.      0
ATOM   3596  O   GLY A 234      59.013  65.694  26.656  1.00  0.00           O0.      0
ATOM   3597  N   PHE A 235      60.694  64.215  26.424  1.00  0.00           N0.      0
ATOM   3598  H   PHE A 235      61.688  64.052  26.346  1.00  0.00           H0.      0
ATOM   3599  CA  PHE A 235      59.955  62.999  26.757  1.00  0.00           C0.      0
ATOM   3600  HA  PHE A 235      58.931  63.102  27.116  1.00  0.00           H0.      0
ATOM   3601  CB  PHE A 235      59.816  62.120  25.491  1.00  0.00           C0.      0
ATOM   3602  HB2 PHE A 235      60.843  61.852  25.244  1.00  0.00           H0.      0
ATOM   3603  HB3 PHE A 235      59.366  61.149  25.697  1.00  0.00           H0.      0
ATOM   3604  CG  PHE A 235      59.214  62.812  24.301  1.00  0.00           C0.      0
ATOM   3605  CD1 PHE A 235      59.908  62.678  23.099  1.00  0.00           C0.      0
ATOM   3606  HD1 PHE A 235      60.846  62.154  22.988  1.00  0.00           H0.      0
ATOM   3607  CE1 PHE A 235      59.285  63.178  21.913  1.00  0.00           C0.      0
ATOM   3608  HE1 PHE A 235      59.755  63.161  20.941  1.00  0.00           H0.      0
ATOM   3609  CZ  PHE A 235      58.018  63.781  21.976  1.00  0.00           C0.      0
ATOM   3610  HZ  PHE A 235      57.560  64.008  21.024  1.00  0.00           H0.      0
ATOM   3611  CE2 PHE A 235      57.338  63.853  23.230  1.00  0.00           C0.      0
ATOM   3612  HE2 PHE A 235      56.270  64.012  23.225  1.00  0.00           H0.      0
ATOM   3613  CD2 PHE A 235      57.960  63.350  24.363  1.00  0.00           C0.      0
ATOM   3614  HD2 PHE A 235      57.373  63.329  25.270  1.00  0.00           H0.      0
ATOM   3615  C   PHE A 235      60.681  62.223  27.849  1.00  0.00           C0.      0
ATOM   3616  O   PHE A 235      61.867  62.349  28.133  1.00  0.00           O0.      0
ATOM   3617  N   SER A 236      59.845  61.267  28.352  1.00  0.00           N0.      0
ATOM   3618  H   SER A 236      58.897  61.211  28.007  1.00  0.00           H0.      0
ATOM   3619  CA  SER A 236      60.187  60.240  29.352  1.00  0.00           C0.      0
ATOM   3620  HA  SER A 236      61.247  60.019  29.232  1.00  0.00           H0.      0
ATOM   3621  CB  SER A 236      59.893  60.861  30.749  1.00  0.00           C0.      0
ATOM   3622  HB2 SER A 236      60.661  61.621  30.890  1.00  0.00           H0.      0
ATOM   3623  HB3 SER A 236      58.846  61.160  30.803  1.00  0.00           H0.      0
ATOM   3624  OG  SER A 236      60.084  59.799  31.679  1.00  0.00           O0.      0
ATOM   3625  HG  SER A 236      61.019  59.583  31.661  1.00  0.00           H0.      0
ATOM   3626  C   SER A 236      59.391  58.930  29.022  1.00  0.00           C0.      0
ATOM   3627  O   SER A 236      58.302  59.032  28.423  1.00  0.00           O0.      0
ATOM   3628  N   LYS A 237      59.893  57.712  29.310  1.00  0.00           N0.      0
ATOM   3629  H   LYS A 237      60.796  57.575  29.741  1.00  0.00           H0.      0
ATOM   3630  CA  LYS A 237      59.448  56.492  28.685  1.00  0.00           C0.      0
ATOM   3631  HA  LYS A 237      58.442  56.660  28.301  1.00  0.00           H0.      0
ATOM   3632  CB  LYS A 237      60.172  56.258  27.349  1.00  0.00           C0.      0
ATOM   3633  HB2 LYS A 237      59.972  57.122  26.716  1.00  0.00           H0.      0
ATOM   3634  HB3 LYS A 237      61.216  56.017  27.550  1.00  0.00           H0.      0
ATOM   3635  CG  LYS A 237      59.502  55.078  26.654  1.00  0.00           C0.      0
ATOM   3636  HG2 LYS A 237      59.822  54.188  27.196  1.00  0.00           H0.      0
ATOM   3637  HG3 LYS A 237      58.417  55.178  26.663  1.00  0.00           H0.      0
ATOM   3638  CD  LYS A 237      59.805  54.900  25.179  1.00  0.00           C0.      0
ATOM   3639  HD2 LYS A 237      59.592  55.837  24.666  1.00  0.00           H0.      0
ATOM   3640  HD3 LYS A 237      60.869  54.665  25.155  1.00  0.00           H0.      0
ATOM   3641  CE  LYS A 237      59.015  53.829  24.451  1.00  0.00           C0.      0
ATOM   3642  HE2 LYS A 237      59.014  52.900  25.021  1.00  0.00           H0.      0
ATOM   3643  HE3 LYS A 237      57.955  54.069  24.369  1.00  0.00           H0.      0
ATOM   3644  NZ  LYS A 237      59.553  53.626  23.108  1.00  0.00           N0.      0
ATOM   3645  HZ1 LYS A 237      59.380  54.449  22.549  1.00  0.00           H0.      0
ATOM   3646  HZ2 LYS A 237      60.558  53.539  23.050  1.00  0.00           H0.      0
ATOM   3647  HZ3 LYS A 237      59.130  52.848  22.622  1.00  0.00           H0.      0
ATOM   3648  C   LYS A 237      59.642  55.279  29.673  1.00  0.00           C0.      0
ATOM   3649  O   LYS A 237      60.739  55.183  30.294  1.00  0.00           O0.      0
ATOM   3650  N   PHE A 238      58.642  54.438  29.753  1.00  0.00           N0.      0
ATOM   3651  H   PHE A 238      57.894  54.498  29.077  1.00  0.00           H0.      0
ATOM   3652  CA  PHE A 238      58.517  53.344  30.675  1.00  0.00           C0.      0
ATOM   3653  HA  PHE A 238      59.468  52.835  30.830  1.00  0.00           H0.      0
ATOM   3654  CB  PHE A 238      58.064  53.874  32.032  1.00  0.00           C0.      0
ATOM   3655  HB2 PHE A 238      58.206  53.016  32.689  1.00  0.00           H0.      0
ATOM   3656  HB3 PHE A 238      58.713  54.637  32.461  1.00  0.00           H0.      0
ATOM   3657  CG  PHE A 238      56.684  54.425  32.237  1.00  0.00           C0.      0
ATOM   3658  CD1 PHE A 238      56.506  55.808  32.063  1.00  0.00           C0.      0
ATOM   3659  HD1 PHE A 238      57.357  56.439  31.855  1.00  0.00           H0.      0
ATOM   3660  CE1 PHE A 238      55.192  56.374  32.011  1.00  0.00           C0.      0
ATOM   3661  HE1 PHE A 238      55.070  57.419  31.767  1.00  0.00           H0.      0
ATOM   3662  CZ  PHE A 238      54.079  55.607  32.337  1.00  0.00           C0.      0
ATOM   3663  HZ  PHE A 238      53.099  56.060  32.382  1.00  0.00           H0.      0
ATOM   3664  CE2 PHE A 238      54.234  54.217  32.670  1.00  0.00           C0.      0
ATOM   3665  HE2 PHE A 238      53.439  53.578  33.027  1.00  0.00           H0.      0
ATOM   3666  CD2 PHE A 238      55.514  53.647  32.542  1.00  0.00           C0.      0
ATOM   3667  HD2 PHE A 238      55.601  52.581  32.690  1.00  0.00           H0.      0
ATOM   3668  C   PHE A 238      57.511  52.275  30.149  1.00  0.00           C0.      0
ATOM   3669  O   PHE A 238      56.592  52.495  29.305  1.00  0.00           O0.      0
ATOM   3670  N   ARG A 239      57.558  51.083  30.796  1.00  0.00           N0.      0
ATOM   3671  H   ARG A 239      58.274  50.984  31.501  1.00  0.00           H0.      0
ATOM   3672  CA  ARG A 239      56.794  49.878  30.586  1.00  0.00           C0.      0
ATOM   3673  HA  ARG A 239      56.056  50.083  29.811  1.00  0.00           H0.      0
ATOM   3674  CB  ARG A 239      57.628  48.769  30.004  1.00  0.00           C0.      0
ATOM   3675  HB2 ARG A 239      57.998  49.049  29.018  1.00  0.00           H0.      0
ATOM   3676  HB3 ARG A 239      58.560  48.574  30.536  1.00  0.00           H0.      0
ATOM   3677  CG  ARG A 239      56.905  47.443  29.838  1.00  0.00           C0.      0
ATOM   3678  HG2 ARG A 239      56.789  46.906  30.780  1.00  0.00           H0.      0
ATOM   3679  HG3 ARG A 239      55.934  47.560  29.357  1.00  0.00           H0.      0
ATOM   3680  CD  ARG A 239      57.702  46.431  29.038  1.00  0.00           C0.      0
ATOM   3681  HD2 ARG A 239      58.748  46.306  29.317  1.00  0.00           H0.      0
ATOM   3682  HD3 ARG A 239      57.293  45.436  29.216  1.00  0.00           H0.      0
ATOM   3683  NE  ARG A 239      57.741  46.744  27.604  1.00  0.00           N0.      0
ATOM   3684  HE  ARG A 239      57.608  47.695  27.290  1.00  0.00           H0.      0
ATOM   3685  CZ  ARG A 239      58.055  45.855  26.680  1.00  0.00           C0.      0
ATOM   3686  NH1 ARG A 239      58.443  44.667  27.011  1.00  0.00           N0.      0
ATOM   3687 HH11 ARG A 239      58.444  44.274  27.941  1.00  0.00           H0.      0
ATOM   3688 HH12 ARG A 239      58.427  43.907  26.345  1.00  0.00           H0.      0
ATOM   3689  NH2 ARG A 239      57.997  46.041  25.427  1.00  0.00           N0.      0
ATOM   3690 HH21 ARG A 239      57.635  46.960  25.218  1.00  0.00           H0.      0
ATOM   3691 HH22 ARG A 239      57.996  45.303  24.738  1.00  0.00           H0.      0
ATOM   3692  C   ARG A 239      56.056  49.461  31.841  1.00  0.00           C0.      0
ATOM   3693  O   ARG A 239      56.601  49.531  32.944  1.00  0.00           O0.      0
ATOM   3694  N   LEU A 240      54.788  48.982  31.716  1.00  0.00           N0.      0
ATOM   3695  H   LEU A 240      54.396  48.947  30.786  1.00  0.00           H0.      0
ATOM   3696  CA  LEU A 240      54.062  48.199  32.731  1.00  0.00           C0.      0
ATOM   3697  HA  LEU A 240      54.824  47.846  33.426  1.00  0.00           H0.      0
ATOM   3698  CB  LEU A 240      53.038  48.925  33.575  1.00  0.00           C0.      0
ATOM   3699  HB2 LEU A 240      52.243  49.170  32.870  1.00  0.00           H0.      0
ATOM   3700  HB3 LEU A 240      52.712  48.204  34.325  1.00  0.00           H0.      0
ATOM   3701  CG  LEU A 240      53.480  50.116  34.437  1.00  0.00           C0.      0
ATOM   3702  HG  LEU A 240      53.990  50.846  33.809  1.00  0.00           H0.      0
ATOM   3703  CD1 LEU A 240      52.292  50.740  35.082  1.00  0.00           C0.      0
ATOM   3704 HD11 LEU A 240      51.729  49.917  35.521  1.00  0.00           H0.      0
ATOM   3705 HD12 LEU A 240      52.536  51.473  35.852  1.00  0.00           H0.      0
ATOM   3706 HD13 LEU A 240      51.582  51.114  34.345  1.00  0.00           H0.      0
ATOM   3707  CD2 LEU A 240      54.498  49.795  35.556  1.00  0.00           C0.      0
ATOM   3708 HD21 LEU A 240      54.706  50.772  35.994  1.00  0.00           H0.      0
ATOM   3709 HD22 LEU A 240      54.090  49.222  36.389  1.00  0.00           H0.      0
ATOM   3710 HD23 LEU A 240      55.434  49.393  35.170  1.00  0.00           H0.      0
ATOM   3711  C   LEU A 240      53.439  46.934  32.094  1.00  0.00           C0.      0
ATOM   3712  O   LEU A 240      53.087  46.859  30.961  1.00  0.00           O0.      0
ATOM   3713  N   SER A 241      53.222  45.892  32.927  1.00  0.00           N0.      0
ATOM   3714  H   SER A 241      53.234  46.033  33.927  1.00  0.00           H0.      0
ATOM   3715  CA  SER A 241      52.805  44.548  32.503  1.00  0.00           C0.      0
ATOM   3716  HA  SER A 241      52.590  44.677  31.442  1.00  0.00           H0.      0
ATOM   3717  CB  SER A 241      54.026  43.582  32.511  1.00  0.00           C0.      0
ATOM   3718  HB2 SER A 241      54.405  43.501  33.530  1.00  0.00           H0.      0
ATOM   3719  HB3 SER A 241      53.727  42.629  32.076  1.00  0.00           H0.      0
ATOM   3720  OG  SER A 241      55.072  44.199  31.800  1.00  0.00           O0.      0
ATOM   3721  HG  SER A 241      55.451  44.899  32.336  1.00  0.00           H0.      0
ATOM   3722  C   SER A 241      51.525  44.018  33.256  1.00  0.00           C0.      0
ATOM   3723  O   SER A 241      51.166  44.355  34.399  1.00  0.00           O0.      0
ATOM   3724  N   TYR A 242      50.827  43.128  32.674  1.00  0.00           N0.      0
ATOM   3725  H   TYR A 242      51.118  42.858  31.745  1.00  0.00           H0.      0
ATOM   3726  CA  TYR A 242      49.467  42.762  33.106  1.00  0.00           C0.      0
ATOM   3727  HA  TYR A 242      49.471  42.776  34.196  1.00  0.00           H0.      0
ATOM   3728  CB  TYR A 242      48.413  43.705  32.574  1.00  0.00           C0.      0
ATOM   3729  HB2 TYR A 242      48.186  43.506  31.526  1.00  0.00           H0.      0
ATOM   3730  HB3 TYR A 242      47.448  43.502  33.039  1.00  0.00           H0.      0
ATOM   3731  CG  TYR A 242      48.658  45.174  32.860  1.00  0.00           C0.      0
ATOM   3732  CD1 TYR A 242      48.122  45.838  33.993  1.00  0.00           C0.      0
ATOM   3733  HD1 TYR A 242      47.439  45.321  34.651  1.00  0.00           H0.      0
ATOM   3734  CE1 TYR A 242      48.303  47.228  34.156  1.00  0.00           C0.      0
ATOM   3735  HE1 TYR A 242      47.788  47.733  34.960  1.00  0.00           H0.      0
ATOM   3736  CZ  TYR A 242      49.131  47.923  33.275  1.00  0.00           C0.      0
ATOM   3737  OH  TYR A 242      49.521  49.239  33.485  1.00  0.00           O0.      0
ATOM   3738  HH  TYR A 242      49.976  49.562  32.704  1.00  0.00           H0.      0
ATOM   3739  CE2 TYR A 242      49.743  47.259  32.197  1.00  0.00           C0.      0
ATOM   3740  HE2 TYR A 242      50.433  47.867  31.631  1.00  0.00           H0.      0
ATOM   3741  CD2 TYR A 242      49.507  45.880  31.938  1.00  0.00           C0.      0
ATOM   3742  HD2 TYR A 242      49.879  45.340  31.080  1.00  0.00           H0.      0
ATOM   3743  C   TYR A 242      48.923  41.369  32.593  1.00  0.00           C0.      0
ATOM   3744  O   TYR A 242      49.200  40.943  31.489  1.00  0.00           O0.      0
ATOM   3745  N   TYR A 243      48.202  40.740  33.493  1.00  0.00           N0.      0
ATOM   3746  H   TYR A 243      48.198  41.159  34.412  1.00  0.00           H0.      0
ATOM   3747  CA  TYR A 243      47.378  39.496  33.300  1.00  0.00           C0.      0
ATOM   3748  HA  TYR A 243      47.951  38.923  32.571  1.00  0.00           H0.      0
ATOM   3749  CB  TYR A 243      47.302  38.723  34.605  1.00  0.00           C0.      0
ATOM   3750  HB2 TYR A 243      48.285  38.632  35.066  1.00  0.00           H0.      0
ATOM   3751  HB3 TYR A 243      46.694  39.291  35.310  1.00  0.00           H0.      0
ATOM   3752  CG  TYR A 243      46.778  37.272  34.429  1.00  0.00           C0.      0
ATOM   3753  CD1 TYR A 243      45.426  36.986  34.605  1.00  0.00           C0.      0
ATOM   3754  HD1 TYR A 243      44.626  37.684  34.808  1.00  0.00           H0.      0
ATOM   3755  CE1 TYR A 243      44.972  35.615  34.469  1.00  0.00           C0.      0
ATOM   3756  HE1 TYR A 243      43.963  35.371  34.765  1.00  0.00           H0.      0
ATOM   3757  CZ  TYR A 243      45.962  34.597  34.247  1.00  0.00           C0.      0
ATOM   3758  OH  TYR A 243      45.614  33.337  34.372  1.00  0.00           O0.      0
ATOM   3759  HH  TYR A 243      46.422  32.819  34.365  1.00  0.00           H0.      0
ATOM   3760  CE2 TYR A 243      47.333  34.896  34.154  1.00  0.00           C0.      0
ATOM   3761  HE2 TYR A 243      47.952  34.012  34.204  1.00  0.00           H0.      0
ATOM   3762  CD2 TYR A 243      47.700  36.251  34.259  1.00  0.00           C0.      0
ATOM   3763  HD2 TYR A 243      48.755  36.475  34.199  1.00  0.00           H0.      0
ATOM   3764  C   TYR A 243      45.933  39.697  32.694  1.00  0.00           C0.      0
ATOM   3765  O   TYR A 243      45.229  40.510  33.230  1.00  0.00           O0.      0
ATOM   3766  N   PRO A 244      45.574  38.997  31.580  1.00  0.00           N0.      0
ATOM   3767  CD  PRO A 244      46.424  37.990  30.891  1.00  0.00           C0.      0
ATOM   3768  HD2 PRO A 244      46.669  37.145  31.535  1.00  0.00           H0.      0
ATOM   3769  HD3 PRO A 244      47.237  38.654  30.599  1.00  0.00           H0.      0
ATOM   3770  CG  PRO A 244      45.540  37.569  29.678  1.00  0.00           C0.      0
ATOM   3771  HG2 PRO A 244      45.176  36.557  29.857  1.00  0.00           H0.      0
ATOM   3772  HG3 PRO A 244      46.147  37.538  28.773  1.00  0.00           H0.      0
ATOM   3773  CB  PRO A 244      44.464  38.558  29.505  1.00  0.00           C0.      0
ATOM   3774  HB2 PRO A 244      43.507  38.161  29.166  1.00  0.00           H0.      0
ATOM   3775  HB3 PRO A 244      44.860  39.376  28.904  1.00  0.00           H0.      0
ATOM   3776  CA  PRO A 244      44.251  39.154  30.912  1.00  0.00           C0.      0
ATOM   3777  HA  PRO A 244      43.945  40.199  30.922  1.00  0.00           H0.      0
ATOM   3778  C   PRO A 244      43.134  38.400  31.709  1.00  0.00           C0.      0
ATOM   3779  O   PRO A 244      42.791  37.286  31.427  1.00  0.00           O0.      0
ATOM   3780  N   HIE A 245      42.681  39.018  32.782  1.00  0.00           N0.      0
ATOM   3781  H   HIE A 245      42.948  39.985  32.901  1.00  0.00           H0.      0
ATOM   3782  CA  HIE A 245      41.410  38.514  33.283  1.00  0.00           C0.      0
ATOM   3783  HA  HIE A 245      41.554  37.448  33.461  1.00  0.00           H0.      0
ATOM   3784  CB  HIE A 245      41.115  39.119  34.643  1.00  0.00           C0.      0
ATOM   3785  HB2 HIE A 245      40.950  40.194  34.577  1.00  0.00           H0.      0
ATOM   3786  HB3 HIE A 245      40.220  38.694  35.098  1.00  0.00           H0.      0
ATOM   3787  CG  HIE A 245      42.056  38.873  35.808  1.00  0.00           C0.      0
ATOM   3788  ND1 HIE A 245      42.265  37.625  36.424  1.00  0.00           N0.      0
ATOM   3789  CE1 HIE A 245      43.326  37.812  37.252  1.00  0.00           C0.      0
ATOM   3790  HE1 HIE A 245      43.621  37.046  37.954  1.00  0.00           H0.      0
ATOM   3791  NE2 HIE A 245      43.886  39.032  37.025  1.00  0.00           N0.      0
ATOM   3792  HE2 HIE A 245      44.793  39.318  37.365  1.00  0.00           H0.      0
ATOM   3793  CD2 HIE A 245      42.976  39.746  36.262  1.00  0.00           C0.      0
ATOM   3794  HD2 HIE A 245      43.134  40.758  35.918  1.00  0.00           H0.      0
ATOM   3795  C   HIE A 245      40.244  38.564  32.354  1.00  0.00           C0.      0
ATOM   3796  O   HIE A 245      39.797  39.657  32.053  1.00  0.00           O0.      0
ATOM   3797  N   CYS A 246      39.716  37.436  31.849  1.00  0.00           N0.      0
ATOM   3798  H   CYS A 246      40.256  36.587  31.930  1.00  0.00           H0.      0
ATOM   3799  CA  CYS A 246      38.335  37.440  31.246  1.00  0.00           C0.      0
ATOM   3800  HA  CYS A 246      38.237  38.357  30.666  1.00  0.00           H0.      0
ATOM   3801  CB  CYS A 246      38.150  36.341  30.178  1.00  0.00           C0.      0
ATOM   3802  HB2 CYS A 246      38.177  35.400  30.726  1.00  0.00           H0.      0
ATOM   3803  HB3 CYS A 246      37.159  36.429  29.732  1.00  0.00           H0.      0
ATOM   3804  SG  CYS A 246      39.439  36.338  28.779  1.00  0.00           S0.      0
ATOM   3805  HG  CYS A 246      40.257  35.443  29.340  1.00  0.00           H0.      0
ATOM   3806  C   CYS A 246      37.153  37.431  32.254  1.00  0.00           C0.      0
ATOM   3807  O   CYS A 246      37.225  36.801  33.368  1.00  0.00           O0.      0
ATOM   3808  N   LEU A 247      36.110  38.193  31.910  1.00  0.00           N0.      0
ATOM   3809  H   LEU A 247      36.329  38.924  31.250  1.00  0.00           H0.      0
ATOM   3810  CA  LEU A 247      35.064  38.568  32.929  1.00  0.00           C0.      0
ATOM   3811  HA  LEU A 247      35.692  39.097  33.646  1.00  0.00           H0.      0
ATOM   3812  CB  LEU A 247      34.030  39.583  32.301  1.00  0.00           C0.      0
ATOM   3813  HB2 LEU A 247      34.645  40.320  31.785  1.00  0.00           H0.      0
ATOM   3814  HB3 LEU A 247      33.449  38.976  31.607  1.00  0.00           H0.      0
ATOM   3815  CG  LEU A 247      33.109  40.348  33.284  1.00  0.00           C0.      0
ATOM   3816  HG  LEU A 247      32.482  39.669  33.861  1.00  0.00           H0.      0
ATOM   3817  CD1 LEU A 247      33.889  41.166  34.250  1.00  0.00           C0.      0
ATOM   3818 HD11 LEU A 247      33.182  41.749  34.841  1.00  0.00           H0.      0
ATOM   3819 HD12 LEU A 247      34.590  40.602  34.865  1.00  0.00           H0.      0
ATOM   3820 HD13 LEU A 247      34.520  41.820  33.648  1.00  0.00           H0.      0
ATOM   3821  CD2 LEU A 247      32.114  41.124  32.482  1.00  0.00           C0.      0
ATOM   3822 HD21 LEU A 247      31.521  41.766  33.134  1.00  0.00           H0.      0
ATOM   3823 HD22 LEU A 247      32.517  41.807  31.734  1.00  0.00           H0.      0
ATOM   3824 HD23 LEU A 247      31.534  40.448  31.854  1.00  0.00           H0.      0
ATOM   3825  C   LEU A 247      34.363  37.445  33.677  1.00  0.00           C0.      0
ATOM   3826  O   LEU A 247      34.335  37.439  34.900  1.00  0.00           O0.      0
ATOM   3827  N   ALA A 248      33.758  36.516  33.008  1.00  0.00           N0.      0
ATOM   3828  H   ALA A 248      33.747  36.456  32.000  1.00  0.00           H0.      0
ATOM   3829  CA  ALA A 248      33.180  35.352  33.637  1.00  0.00           C0.      0
ATOM   3830  HA  ALA A 248      32.539  35.702  34.446  1.00  0.00           H0.      0
ATOM   3831  CB  ALA A 248      32.393  34.517  32.603  1.00  0.00           C0.      0
ATOM   3832  HB1 ALA A 248      31.483  35.050  32.330  1.00  0.00           H0.      0
ATOM   3833  HB2 ALA A 248      33.051  34.267  31.770  1.00  0.00           H0.      0
ATOM   3834  HB3 ALA A 248      32.154  33.530  32.997  1.00  0.00           H0.      0
ATOM   3835  C   ALA A 248      34.181  34.446  34.348  1.00  0.00           C0.      0
ATOM   3836  O   ALA A 248      33.893  33.842  35.384  1.00  0.00           O0.      0
ATOM   3837  N   SER A 249      35.442  34.402  33.886  1.00  0.00           N0.      0
ATOM   3838  H   SER A 249      35.644  34.989  33.089  1.00  0.00           H0.      0
ATOM   3839  CA  SER A 249      36.490  33.709  34.660  1.00  0.00           C0.      0
ATOM   3840  HA  SER A 249      36.077  32.727  34.890  1.00  0.00           H0.      0
ATOM   3841  CB  SER A 249      37.659  33.510  33.746  1.00  0.00           C0.      0
ATOM   3842  HB2 SER A 249      37.431  32.632  33.142  1.00  0.00           H0.      0
ATOM   3843  HB3 SER A 249      37.884  34.354  33.094  1.00  0.00           H0.      0
ATOM   3844  OG  SER A 249      38.831  33.130  34.439  1.00  0.00           O0.      0
ATOM   3845  HG  SER A 249      39.373  33.917  34.532  1.00  0.00           H0.      0
ATOM   3846  C   SER A 249      36.792  34.343  36.022  1.00  0.00           C0.      0
ATOM   3847  O   SER A 249      36.753  33.683  37.034  1.00  0.00           O0.      0
ATOM   3848  N   PHE A 250      36.958  35.682  35.979  1.00  0.00           N0.      0
ATOM   3849  H   PHE A 250      36.965  36.090  35.055  1.00  0.00           H0.      0
ATOM   3850  CA  PHE A 250      37.247  36.446  37.244  1.00  0.00           C0.      0
ATOM   3851  HA  PHE A 250      37.936  35.821  37.812  1.00  0.00           H0.      0
ATOM   3852  CB  PHE A 250      37.852  37.786  36.873  1.00  0.00           C0.      0
ATOM   3853  HB2 PHE A 250      38.721  37.559  36.256  1.00  0.00           H0.      0
ATOM   3854  HB3 PHE A 250      37.174  38.324  36.211  1.00  0.00           H0.      0
ATOM   3855  CG  PHE A 250      38.351  38.703  38.015  1.00  0.00           C0.      0
ATOM   3856  CD1 PHE A 250      39.580  38.337  38.589  1.00  0.00           C0.      0
ATOM   3857  HD1 PHE A 250      40.108  37.445  38.285  1.00  0.00           H0.      0
ATOM   3858  CE1 PHE A 250      40.119  39.158  39.591  1.00  0.00           C0.      0
ATOM   3859  HE1 PHE A 250      41.038  38.810  40.040  1.00  0.00           H0.      0
ATOM   3860  CZ  PHE A 250      39.416  40.260  40.095  1.00  0.00           C0.      0
ATOM   3861  HZ  PHE A 250      39.878  40.813  40.900  1.00  0.00           H0.      0
ATOM   3862  CE2 PHE A 250      38.136  40.630  39.536  1.00  0.00           C0.      0
ATOM   3863  HE2 PHE A 250      37.573  41.461  39.934  1.00  0.00           H0.      0
ATOM   3864  CD2 PHE A 250      37.648  39.841  38.508  1.00  0.00           C0.      0
ATOM   3865  HD2 PHE A 250      36.646  40.084  38.185  1.00  0.00           H0.      0
ATOM   3866  C   PHE A 250      35.991  36.714  38.096  1.00  0.00           C0.      0
ATOM   3867  O   PHE A 250      36.152  36.762  39.300  1.00  0.00           O0.      0
ATOM   3868  N   THR A 251      34.785  36.501  37.609  1.00  0.00           N0.      0
ATOM   3869  H   THR A 251      34.725  36.541  36.601  1.00  0.00           H0.      0
ATOM   3870  CA  THR A 251      33.542  36.501  38.387  1.00  0.00           C0.      0
ATOM   3871  HA  THR A 251      33.505  37.433  38.952  1.00  0.00           H0.      0
ATOM   3872  CB  THR A 251      32.288  36.500  37.493  1.00  0.00           C0.      0
ATOM   3873  HB  THR A 251      32.291  35.629  36.837  1.00  0.00           H0.      0
ATOM   3874  CG2 THR A 251      31.030  36.470  38.382  1.00  0.00           C0.      0
ATOM   3875 HG21 THR A 251      30.162  36.452  37.724  1.00  0.00           H0.      0
ATOM   3876 HG22 THR A 251      30.994  35.585  39.017  1.00  0.00           H0.      0
ATOM   3877 HG23 THR A 251      31.034  37.445  38.869  1.00  0.00           H0.      0
ATOM   3878  OG1 THR A 251      32.318  37.745  36.786  1.00  0.00           O0.      0
ATOM   3879  HG1 THR A 251      33.039  37.644  36.160  1.00  0.00           H0.      0
ATOM   3880  C   THR A 251      33.571  35.431  39.470  1.00  0.00           C0.      0
ATOM   3881  O   THR A 251      33.341  35.686  40.663  1.00  0.00           O0.      0
ATOM   3882  N   GLU A 252      33.925  34.200  39.106  1.00  0.00           N0.      0
ATOM   3883  H   GLU A 252      34.123  34.013  38.133  1.00  0.00           H0.      0
ATOM   3884  CA  GLU A 252      34.009  32.997  39.981  1.00  0.00           C0.      0
ATOM   3885  HA  GLU A 252      33.093  32.936  40.569  1.00  0.00           H0.      0
ATOM   3886  CB  GLU A 252      34.104  31.872  39.013  1.00  0.00           C0.      0
ATOM   3887  HB2 GLU A 252      34.950  31.971  38.333  1.00  0.00           H0.      0
ATOM   3888  HB3 GLU A 252      34.180  30.959  39.603  1.00  0.00           H0.      0
ATOM   3889  CG  GLU A 252      32.784  31.793  38.196  1.00  0.00           C0.      0
ATOM   3890  HG2 GLU A 252      32.948  32.487  37.372  1.00  0.00           H0.      0
ATOM   3891  HG3 GLU A 252      32.805  30.800  37.746  1.00  0.00           H0.      0
ATOM   3892  CD  GLU A 252      31.453  32.125  38.896  1.00  0.00           C0.      0
ATOM   3893  OE1 GLU A 252      30.667  32.883  38.361  1.00  0.00           O0.      0
ATOM   3894  OE2 GLU A 252      31.182  31.524  39.963  1.00  0.00           O0.      0
ATOM   3895  C   GLU A 252      35.192  33.041  40.956  1.00  0.00           C0.      0
ATOM   3896  O   GLU A 252      35.163  32.490  42.081  1.00  0.00           O0.      0
ATOM   3897  N   LEU A 253      36.318  33.577  40.414  1.00  0.00           N0.      0
ATOM   3898  H   LEU A 253      36.356  33.918  39.464  1.00  0.00           H0.      0
ATOM   3899  CA  LEU A 253      37.547  33.740  41.183  1.00  0.00           C0.      0
ATOM   3900  HA  LEU A 253      37.803  32.773  41.616  1.00  0.00           H0.      0
ATOM   3901  CB  LEU A 253      38.758  33.876  40.253  1.00  0.00           C0.      0
ATOM   3902  HB2 LEU A 253      38.790  33.013  39.588  1.00  0.00           H0.      0
ATOM   3903  HB3 LEU A 253      38.471  34.724  39.631  1.00  0.00           H0.      0
ATOM   3904  CG  LEU A 253      40.096  34.189  40.948  1.00  0.00           C0.      0
ATOM   3905  HG  LEU A 253      39.955  34.894  41.768  1.00  0.00           H0.      0
ATOM   3906  CD1 LEU A 253      40.618  33.018  41.774  1.00  0.00           C0.      0
ATOM   3907 HD11 LEU A 253      40.037  32.963  42.694  1.00  0.00           H0.      0
ATOM   3908 HD12 LEU A 253      40.377  32.116  41.212  1.00  0.00           H0.      0
ATOM   3909 HD13 LEU A 253      41.703  33.066  41.866  1.00  0.00           H0.      0
ATOM   3910  CD2 LEU A 253      41.056  34.631  39.812  1.00  0.00           C0.      0
ATOM   3911 HD21 LEU A 253      42.110  34.790  40.042  1.00  0.00           H0.      0
ATOM   3912 HD22 LEU A 253      41.055  33.902  39.002  1.00  0.00           H0.      0
ATOM   3913 HD23 LEU A 253      40.729  35.630  39.524  1.00  0.00           H0.      0
ATOM   3914  C   LEU A 253      37.566  34.775  42.270  1.00  0.00           C0.      0
ATOM   3915  O   LEU A 253      38.032  34.579  43.404  1.00  0.00           O0.      0
ATOM   3916  N   VAL A 254      36.990  35.913  41.979  1.00  0.00           N0.      0
ATOM   3917  H   VAL A 254      36.478  36.064  41.121  1.00  0.00           H0.      0
ATOM   3918  CA  VAL A 254      37.012  36.952  43.015  1.00  0.00           C0.      0
ATOM   3919  HA  VAL A 254      38.001  37.021  43.467  1.00  0.00           H0.      0
ATOM   3920  CB  VAL A 254      36.766  38.319  42.319  1.00  0.00           C0.      0
ATOM   3921  HB  VAL A 254      37.551  38.409  41.568  1.00  0.00           H0.      0
ATOM   3922  CG1 VAL A 254      35.389  38.540  41.728  1.00  0.00           C0.      0
ATOM   3923 HG11 VAL A 254      34.895  37.655  41.325  1.00  0.00           H0.      0
ATOM   3924 HG12 VAL A 254      34.772  39.054  42.465  1.00  0.00           H0.      0
ATOM   3925 HG13 VAL A 254      35.478  39.245  40.902  1.00  0.00           H0.      0
ATOM   3926  CG2 VAL A 254      37.176  39.485  43.261  1.00  0.00           C0.      0
ATOM   3927 HG21 VAL A 254      37.236  40.408  42.685  1.00  0.00           H0.      0
ATOM   3928 HG22 VAL A 254      36.408  39.590  44.027  1.00  0.00           H0.      0
ATOM   3929 HG23 VAL A 254      38.145  39.257  43.706  1.00  0.00           H0.      0
ATOM   3930  C   VAL A 254      36.075  36.617  44.185  1.00  0.00           C0.      0
ATOM   3931  O   VAL A 254      36.316  37.064  45.289  1.00  0.00           O0.      0
ATOM   3932  N   GLN A 255      35.111  35.726  43.973  1.00  0.00           N0.      0
ATOM   3933  H   GLN A 255      35.070  35.405  43.016  1.00  0.00           H0.      0
ATOM   3934  CA  GLN A 255      34.268  35.222  45.069  1.00  0.00           C0.      0
ATOM   3935  HA  GLN A 255      33.992  36.079  45.683  1.00  0.00           H0.      0
ATOM   3936  CB  GLN A 255      32.929  34.656  44.559  1.00  0.00           C0.      0
ATOM   3937  HB2 GLN A 255      33.056  33.982  43.712  1.00  0.00           H0.      0
ATOM   3938  HB3 GLN A 255      32.382  34.160  45.361  1.00  0.00           H0.      0
ATOM   3939  CG  GLN A 255      31.964  35.723  44.029  1.00  0.00           C0.      0
ATOM   3940  HG2 GLN A 255      31.539  36.292  44.856  1.00  0.00           H0.      0
ATOM   3941  HG3 GLN A 255      32.541  36.415  43.417  1.00  0.00           H0.      0
ATOM   3942  CD  GLN A 255      30.828  35.157  43.217  1.00  0.00           C0.      0
ATOM   3943  OE1 GLN A 255      29.745  34.823  43.742  1.00  0.00           O0.      0
ATOM   3944  NE2 GLN A 255      30.963  35.024  41.928  1.00  0.00           N0.      0
ATOM   3945 HE21 GLN A 255      30.184  34.772  41.336  1.00  0.00           H0.      0
ATOM   3946 HE22 GLN A 255      31.767  35.392  41.440  1.00  0.00           H0.      0
ATOM   3947  C   GLN A 255      35.102  34.246  46.026  1.00  0.00           C0.      0
ATOM   3948  O   GLN A 255      34.730  34.218  47.229  1.00  0.00           O0.      0
ATOM   3949  N   GLU A 256      36.191  33.608  45.607  1.00  0.00           N0.      0
ATOM   3950  H   GLU A 256      36.522  33.670  44.655  1.00  0.00           H0.      0
ATOM   3951  CA  GLU A 256      37.165  32.959  46.515  1.00  0.00           C0.      0
ATOM   3952  HA  GLU A 256      36.639  32.172  47.057  1.00  0.00           H0.      0
ATOM   3953  CB  GLU A 256      38.246  32.254  45.692  1.00  0.00           C0.      0
ATOM   3954  HB2 GLU A 256      38.994  32.986  45.387  1.00  0.00           H0.      0
ATOM   3955  HB3 GLU A 256      38.793  31.554  46.324  1.00  0.00           H0.      0
ATOM   3956  CG  GLU A 256      37.824  31.423  44.384  1.00  0.00           C0.      0
ATOM   3957  HG2 GLU A 256      36.979  31.950  43.942  1.00  0.00           H0.      0
ATOM   3958  HG3 GLU A 256      38.681  31.358  43.713  1.00  0.00           H0.      0
ATOM   3959  CD  GLU A 256      37.452  29.964  44.612  1.00  0.00           C0.      0
ATOM   3960  OE1 GLU A 256      38.174  29.008  44.219  1.00  0.00           O0.      0
ATOM   3961  OE2 GLU A 256      36.407  29.726  45.272  1.00  0.00           O0.      0
ATOM   3962  C   GLU A 256      37.701  33.959  47.626  1.00  0.00           C0.      0
ATOM   3963  O   GLU A 256      38.156  33.477  48.688  1.00  0.00           O0.      0
ATOM   3964  N   ALA A 257      37.581  35.302  47.483  1.00  0.00           N0.      0
ATOM   3965  H   ALA A 257      37.467  35.734  46.577  1.00  0.00           H0.      0
ATOM   3966  CA  ALA A 257      37.868  36.216  48.635  1.00  0.00           C0.      0
ATOM   3967  HA  ALA A 257      38.941  36.296  48.810  1.00  0.00           H0.      0
ATOM   3968  CB  ALA A 257      37.351  37.698  48.373  1.00  0.00           C0.      0
ATOM   3969  HB1 ALA A 257      38.043  38.188  47.688  1.00  0.00           H0.      0
ATOM   3970  HB2 ALA A 257      36.342  37.647  47.963  1.00  0.00           H0.      0
ATOM   3971  HB3 ALA A 257      37.469  38.245  49.308  1.00  0.00           H0.      0
ATOM   3972  C   ALA A 257      37.120  35.723  49.906  1.00  0.00           C0.      0
ATOM   3973  O   ALA A 257      37.660  35.803  50.991  1.00  0.00           O0.      0
ATOM   3974  N   PHE A 258      35.860  35.220  49.789  1.00  0.00           N0.      0
ATOM   3975  H   PHE A 258      35.609  35.109  48.817  1.00  0.00           H0.      0
ATOM   3976  CA  PHE A 258      34.975  34.873  50.902  1.00  0.00           C0.      0
ATOM   3977  HA  PHE A 258      35.677  34.753  51.727  1.00  0.00           H0.      0
ATOM   3978  CB  PHE A 258      33.993  36.046  51.334  1.00  0.00           C0.      0
ATOM   3979  HB2 PHE A 258      33.206  36.160  50.588  1.00  0.00           H0.      0
ATOM   3980  HB3 PHE A 258      33.496  35.826  52.278  1.00  0.00           H0.      0
ATOM   3981  CG  PHE A 258      34.587  37.389  51.513  1.00  0.00           C0.      0
ATOM   3982  CD1 PHE A 258      34.220  38.430  50.552  1.00  0.00           C0.      0
ATOM   3983  HD1 PHE A 258      33.548  38.230  49.731  1.00  0.00           H0.      0
ATOM   3984  CE1 PHE A 258      34.692  39.701  50.849  1.00  0.00           C0.      0
ATOM   3985  HE1 PHE A 258      34.478  40.526  50.187  1.00  0.00           H0.      0
ATOM   3986  CZ  PHE A 258      35.497  39.984  51.978  1.00  0.00           C0.      0
ATOM   3987  HZ  PHE A 258      35.741  41.032  52.066  1.00  0.00           H0.      0
ATOM   3988  CE2 PHE A 258      35.943  38.954  52.839  1.00  0.00           C0.      0
ATOM   3989  HE2 PHE A 258      36.633  39.180  53.638  1.00  0.00           H0.      0
ATOM   3990  CD2 PHE A 258      35.433  37.678  52.652  1.00  0.00           C0.      0
ATOM   3991  HD2 PHE A 258      35.707  36.936  53.388  1.00  0.00           H0.      0
ATOM   3992  C   PHE A 258      34.238  33.468  50.711  1.00  0.00           C0.      0
ATOM   3993  O   PHE A 258      33.994  32.856  51.759  1.00  0.00           O0.      0
ATOM   3994  N   GLY A 259      33.855  33.047  49.542  1.00  0.00           N0.      0
ATOM   3995  H   GLY A 259      34.257  33.565  48.773  1.00  0.00           H0.      0
ATOM   3996  CA  GLY A 259      33.224  31.800  49.328  1.00  0.00           C0.      0
ATOM   3997  HA2 GLY A 259      33.284  31.584  48.261  1.00  0.00           H0.      0
ATOM   3998  HA3 GLY A 259      33.741  31.019  49.885  1.00  0.00           H0.      0
ATOM   3999  C   GLY A 259      31.749  31.620  49.595  1.00  0.00           C0.      0
ATOM   4000  O   GLY A 259      31.114  32.489  50.083  1.00  0.00           O0.      0
ATOM   4001  N   GLY A 260      31.393  30.325  49.404  1.00  0.00           N0.      0
ATOM   4002  H   GLY A 260      31.976  29.714  48.849  1.00  0.00           H0.      0
ATOM   4003  CA  GLY A 260      30.044  29.855  49.770  1.00  0.00           C0.      0
ATOM   4004  HA2 GLY A 260      29.960  28.898  49.255  1.00  0.00           H0.      0
ATOM   4005  HA3 GLY A 260      29.969  29.766  50.854  1.00  0.00           H0.      0
ATOM   4006  C   GLY A 260      28.922  30.648  49.144  1.00  0.00           C0.      0
ATOM   4007  O   GLY A 260      29.063  30.922  47.967  1.00  0.00           O0.      0
ATOM   4008  N   ARG A 261      27.842  31.099  49.824  1.00  0.00           N0.      0
ATOM   4009  H   ARG A 261      27.882  30.952  50.822  1.00  0.00           H0.      0
ATOM   4010  CA  ARG A 261      26.846  32.109  49.366  1.00  0.00           C0.      0
ATOM   4011  HA  ARG A 261      26.660  31.826  48.330  1.00  0.00           H0.      0
ATOM   4012  CB  ARG A 261      25.587  31.923  50.240  1.00  0.00           C0.      0
ATOM   4013  HB2 ARG A 261      25.443  30.863  50.448  1.00  0.00           H0.      0
ATOM   4014  HB3 ARG A 261      25.674  32.411  51.211  1.00  0.00           H0.      0
ATOM   4015  CG  ARG A 261      24.362  32.514  49.484  1.00  0.00           C0.      0
ATOM   4016  HG2 ARG A 261      24.501  33.588  49.360  1.00  0.00           H0.      0
ATOM   4017  HG3 ARG A 261      24.128  32.099  48.504  1.00  0.00           H0.      0
ATOM   4018  CD  ARG A 261      23.133  32.305  50.301  1.00  0.00           C0.      0
ATOM   4019  HD2 ARG A 261      23.057  31.228  50.453  1.00  0.00           H0.      0
ATOM   4020  HD3 ARG A 261      23.090  32.784  51.279  1.00  0.00           H0.      0
ATOM   4021  NE  ARG A 261      21.842  32.536  49.614  1.00  0.00           N0.      0
ATOM   4022  HE  ARG A 261      21.669  31.858  48.886  1.00  0.00           H0.      0
ATOM   4023  CZ  ARG A 261      20.911  33.352  49.780  1.00  0.00           C0.      0
ATOM   4024  NH1 ARG A 261      19.832  33.223  49.106  1.00  0.00           N0.      0
ATOM   4025 HH11 ARG A 261      20.043  32.687  48.277  1.00  0.00           H0.      0
ATOM   4026 HH12 ARG A 261      19.080  33.883  49.248  1.00  0.00           H0.      0
ATOM   4027  NH2 ARG A 261      20.976  34.372  50.632  1.00  0.00           N0.      0
ATOM   4028 HH21 ARG A 261      21.703  34.368  51.332  1.00  0.00           H0.      0
ATOM   4029 HH22 ARG A 261      20.245  35.057  50.757  1.00  0.00           H0.      0
ATOM   4030  C   ARG A 261      27.412  33.551  49.252  1.00  0.00           C0.      0
ATOM   4031  O   ARG A 261      26.769  34.474  49.728  1.00  0.00           O0.      0
ATOM   4032  N   CYS A 262      28.647  33.709  48.757  1.00  0.00           N0.      0
ATOM   4033  H   CYS A 262      29.098  32.875  48.407  1.00  0.00           H0.      0
ATOM   4034  CA  CYS A 262      29.368  34.971  48.734  1.00  0.00           C0.      0
ATOM   4035  HA  CYS A 262      29.539  35.246  49.775  1.00  0.00           H0.      0
ATOM   4036  CB  CYS A 262      30.624  34.861  47.871  1.00  0.00           C0.      0
ATOM   4037  HB2 CYS A 262      31.143  33.927  48.087  1.00  0.00           H0.      0
ATOM   4038  HB3 CYS A 262      30.363  34.867  46.813  1.00  0.00           H0.      0
ATOM   4039  SG  CYS A 262      31.552  36.295  48.370  1.00  0.00           S0.      0
ATOM   4040  HG  CYS A 262      32.708  35.632  48.458  1.00  0.00           H0.      0
ATOM   4041  C   CYS A 262      28.579  36.058  48.080  1.00  0.00           C0.      0
ATOM   4042  O   CYS A 262      27.739  35.847  47.223  1.00  0.00           O0.      0
ATOM   4043  N   GLN A 263      28.738  37.261  48.610  1.00  0.00           N0.      0
ATOM   4044  H   GLN A 263      29.494  37.332  49.275  1.00  0.00           H0.      0
ATOM   4045  CA  GLN A 263      28.145  38.526  48.177  1.00  0.00           C0.      0
ATOM   4046  HA  GLN A 263      27.154  38.267  47.802  1.00  0.00           H0.      0
ATOM   4047  CB  GLN A 263      27.782  39.486  49.337  1.00  0.00           C0.      0
ATOM   4048  HB2 GLN A 263      27.179  38.909  50.038  1.00  0.00           H0.      0
ATOM   4049  HB3 GLN A 263      28.630  39.838  49.926  1.00  0.00           H0.      0
ATOM   4050  CG  GLN A 263      26.922  40.668  48.877  1.00  0.00           C0.      0
ATOM   4051  HG2 GLN A 263      27.501  41.592  48.905  1.00  0.00           H0.      0
ATOM   4052  HG3 GLN A 263      26.580  40.420  47.872  1.00  0.00           H0.      0
ATOM   4053  CD  GLN A 263      25.721  40.959  49.852  1.00  0.00           C0.      0
ATOM   4054  OE1 GLN A 263      25.821  40.784  51.055  1.00  0.00           O0.      0
ATOM   4055  NE2 GLN A 263      24.636  41.370  49.273  1.00  0.00           N0.      0
ATOM   4056 HE21 GLN A 263      23.842  41.609  49.850  1.00  0.00           H0.      0
ATOM   4057 HE22 GLN A 263      24.604  41.436  48.266  1.00  0.00           H0.      0
ATOM   4058  C   GLN A 263      29.007  39.183  47.081  1.00  0.00           C0.      0
ATOM   4059  O   GLN A 263      30.211  39.539  47.160  1.00  0.00           O0.      0
ATOM   4060  N   HID A 264      28.349  39.455  45.920  1.00  0.00           N0.      0
ATOM   4061  H   HID A 264      27.388  39.197  45.747  1.00  0.00           H0.      0
ATOM   4062  CA  HID A 264      28.936  39.994  44.640  1.00  0.00           C0.      0
ATOM   4063  HA  HID A 264      29.719  40.725  44.843  1.00  0.00           H0.      0
ATOM   4064  CB  HID A 264      29.523  38.792  43.839  1.00  0.00           C0.      0
ATOM   4065  HB2 HID A 264      30.222  38.358  44.553  1.00  0.00           H0.      0
ATOM   4066  HB3 HID A 264      28.671  38.114  43.790  1.00  0.00           H0.      0
ATOM   4067  CG  HID A 264      30.140  39.049  42.440  1.00  0.00           C0.      0
ATOM   4068  ND1 HID A 264      29.425  39.263  41.320  1.00  0.00           N0.      0
ATOM   4069  HD1 HID A 264      28.464  39.095  41.058  1.00  0.00           H0.      0
ATOM   4070  CE1 HID A 264      30.264  39.619  40.392  1.00  0.00           C0.      0
ATOM   4071  HE1 HID A 264      29.933  39.903  39.404  1.00  0.00           H0.      0
ATOM   4072  NE2 HID A 264      31.548  39.636  40.842  1.00  0.00           N0.      0
ATOM   4073  CD2 HID A 264      31.447  39.241  42.173  1.00  0.00           C0.      0
ATOM   4074  HD2 HID A 264      32.289  39.172  42.846  1.00  0.00           H0.      0
ATOM   4075  C   HID A 264      28.037  40.899  43.764  1.00  0.00           C0.      0
ATOM   4076  O   HID A 264      26.918  40.592  43.439  1.00  0.00           O0.      0
ATOM   4077  N   SER A 265      28.559  42.030  43.332  1.00  0.00           N0.      0
ATOM   4078  H   SER A 265      29.454  42.317  43.701  1.00  0.00           H0.      0
ATOM   4079  CA  SER A 265      28.075  42.772  42.111  1.00  0.00           C0.      0
ATOM   4080  HA  SER A 265      27.538  42.121  41.421  1.00  0.00           H0.      0
ATOM   4081  CB  SER A 265      27.182  43.956  42.514  1.00  0.00           C0.      0
ATOM   4082  HB2 SER A 265      26.844  44.479  41.619  1.00  0.00           H0.      0
ATOM   4083  HB3 SER A 265      26.379  43.516  43.106  1.00  0.00           H0.      0
ATOM   4084  OG  SER A 265      27.899  44.857  43.318  1.00  0.00           O0.      0
ATOM   4085  HG  SER A 265      27.369  45.656  43.273  1.00  0.00           H0.      0
ATOM   4086  C   SER A 265      29.243  43.319  41.293  1.00  0.00           C0.      0
ATOM   4087  O   SER A 265      30.354  43.481  41.760  1.00  0.00           O0.      0
ATOM   4088  N   VAL A 266      28.920  43.602  40.068  1.00  0.00           N0.      0
ATOM   4089  H   VAL A 266      27.958  43.562  39.763  1.00  0.00           H0.      0
ATOM   4090  CA  VAL A 266      29.813  44.196  39.051  1.00  0.00           C0.      0
ATOM   4091  HA  VAL A 266      30.757  44.482  39.515  1.00  0.00           H0.      0
ATOM   4092  CB  VAL A 266      30.146  43.116  37.970  1.00  0.00           C0.      0
ATOM   4093  HB  VAL A 266      30.648  42.299  38.489  1.00  0.00           H0.      0
ATOM   4094  CG1 VAL A 266      28.830  42.712  37.317  1.00  0.00           C0.      0
ATOM   4095 HG11 VAL A 266      28.058  42.456  38.043  1.00  0.00           H0.      0
ATOM   4096 HG12 VAL A 266      28.502  43.492  36.629  1.00  0.00           H0.      0
ATOM   4097 HG13 VAL A 266      29.077  41.816  36.746  1.00  0.00           H0.      0
ATOM   4098  CG2 VAL A 266      31.234  43.506  36.928  1.00  0.00           C0.      0
ATOM   4099 HG21 VAL A 266      30.895  44.147  36.114  1.00  0.00           H0.      0
ATOM   4100 HG22 VAL A 266      32.094  44.058  37.308  1.00  0.00           H0.      0
ATOM   4101 HG23 VAL A 266      31.700  42.597  36.550  1.00  0.00           H0.      0
ATOM   4102  C   VAL A 266      29.297  45.462  38.470  1.00  0.00           C0.      0
ATOM   4103  O   VAL A 266      28.102  45.668  38.235  1.00  0.00           O0.      0
ATOM   4104  N   LEU A 267      30.206  46.412  38.139  1.00  0.00           N0.      0
ATOM   4105  H   LEU A 267      31.106  46.111  38.486  1.00  0.00           H0.      0
ATOM   4106  CA  LEU A 267      29.956  47.795  37.735  1.00  0.00           C0.      0
ATOM   4107  HA  LEU A 267      28.948  47.944  37.348  1.00  0.00           H0.      0
ATOM   4108  CB  LEU A 267      30.102  48.663  38.954  1.00  0.00           C0.      0
ATOM   4109  HB2 LEU A 267      31.131  48.519  39.284  1.00  0.00           H0.      0
ATOM   4110  HB3 LEU A 267      29.906  49.696  38.667  1.00  0.00           H0.      0
ATOM   4111  CG  LEU A 267      29.230  48.363  40.182  1.00  0.00           C0.      0
ATOM   4112  HG  LEU A 267      29.377  47.365  40.595  1.00  0.00           H0.      0
ATOM   4113  CD1 LEU A 267      29.648  49.360  41.264  1.00  0.00           C0.      0
ATOM   4114 HD11 LEU A 267      29.029  49.343  42.161  1.00  0.00           H0.      0
ATOM   4115 HD12 LEU A 267      30.700  49.124  41.430  1.00  0.00           H0.      0
ATOM   4116 HD13 LEU A 267      29.579  50.329  40.771  1.00  0.00           H0.      0
ATOM   4117  CD2 LEU A 267      27.795  48.813  39.939  1.00  0.00           C0.      0
ATOM   4118 HD21 LEU A 267      27.337  48.988  40.912  1.00  0.00           H0.      0
ATOM   4119 HD22 LEU A 267      27.591  49.641  39.259  1.00  0.00           H0.      0
ATOM   4120 HD23 LEU A 267      27.370  47.913  39.495  1.00  0.00           H0.      0
ATOM   4121  C   LEU A 267      31.059  48.241  36.665  1.00  0.00           C0.      0
ATOM   4122  O   LEU A 267      32.257  48.277  36.993  1.00  0.00           O0.      0
ATOM   4123  N   GLY A 268      30.667  48.451  35.406  1.00  0.00           N0.      0
ATOM   4124  H   GLY A 268      29.688  48.472  35.160  1.00  0.00           H0.      0
ATOM   4125  CA  GLY A 268      31.594  48.743  34.318  1.00  0.00           C0.      0
ATOM   4126  HA2 GLY A 268      32.561  48.248  34.404  1.00  0.00           H0.      0
ATOM   4127  HA3 GLY A 268      31.160  48.332  33.407  1.00  0.00           H0.      0
ATOM   4128  C   GLY A 268      31.671  50.235  34.011  1.00  0.00           C0.      0
ATOM   4129  O   GLY A 268      30.642  50.831  33.691  1.00  0.00           O0.      0
ATOM   4130  N   ASP A 269      32.833  50.818  34.155  1.00  0.00           N0.      0
ATOM   4131  H   ASP A 269      33.636  50.207  34.194  1.00  0.00           H0.      0
ATOM   4132  CA  ASP A 269      33.108  52.253  34.431  1.00  0.00           C0.      0
ATOM   4133  HA  ASP A 269      34.109  52.322  34.858  1.00  0.00           H0.      0
ATOM   4134  CB  ASP A 269      33.146  53.081  33.107  1.00  0.00           C0.      0
ATOM   4135  HB2 ASP A 269      32.143  53.400  32.824  1.00  0.00           H0.      0
ATOM   4136  HB3 ASP A 269      33.663  54.016  33.319  1.00  0.00           H0.      0
ATOM   4137  CG  ASP A 269      33.998  52.541  31.949  1.00  0.00           C0.      0
ATOM   4138  OD1 ASP A 269      34.950  51.706  32.220  1.00  0.00           O0.      0
ATOM   4139  OD2 ASP A 269      33.692  52.990  30.796  1.00  0.00           O0.      0
ATOM   4140  C   ASP A 269      32.143  52.831  35.561  1.00  0.00           C0.      0
ATOM   4141  O   ASP A 269      31.468  53.830  35.510  1.00  0.00           O0.      0
ATOM   4142  N   PHE A 270      31.924  52.044  36.646  1.00  0.00           N0.      0
ATOM   4143  H   PHE A 270      32.643  51.346  36.772  1.00  0.00           H0.      0
ATOM   4144  CA  PHE A 270      31.139  52.406  37.885  1.00  0.00           C0.      0
ATOM   4145  HA  PHE A 270      31.176  51.541  38.547  1.00  0.00           H0.      0
ATOM   4146  CB  PHE A 270      31.722  53.633  38.674  1.00  0.00           C0.      0
ATOM   4147  HB2 PHE A 270      31.715  54.541  38.071  1.00  0.00           H0.      0
ATOM   4148  HB3 PHE A 270      31.080  53.757  39.546  1.00  0.00           H0.      0
ATOM   4149  CG  PHE A 270      33.106  53.413  39.260  1.00  0.00           C0.      0
ATOM   4150  CD1 PHE A 270      34.199  53.931  38.513  1.00  0.00           C0.      0
ATOM   4151  HD1 PHE A 270      34.051  54.263  37.496  1.00  0.00           H0.      0
ATOM   4152  CE1 PHE A 270      35.518  53.613  38.899  1.00  0.00           C0.      0
ATOM   4153  HE1 PHE A 270      36.316  53.899  38.231  1.00  0.00           H0.      0
ATOM   4154  CZ  PHE A 270      35.758  53.006  40.138  1.00  0.00           C0.      0
ATOM   4155  HZ  PHE A 270      36.766  52.774  40.447  1.00  0.00           H0.      0
ATOM   4156  CE2 PHE A 270      34.672  52.549  40.890  1.00  0.00           C0.      0
ATOM   4157  HE2 PHE A 270      34.908  52.155  41.868  1.00  0.00           H0.      0
ATOM   4158  CD2 PHE A 270      33.327  52.749  40.521  1.00  0.00           C0.      0
ATOM   4159  HD2 PHE A 270      32.511  52.414  41.145  1.00  0.00           H0.      0
ATOM   4160  C   PHE A 270      29.570  52.569  37.574  1.00  0.00           C0.      0
ATOM   4161  O   PHE A 270      28.748  52.549  38.534  1.00  0.00           O0.      0
ATOM   4162  N   LYS A 271      29.096  52.504  36.283  1.00  0.00           N0.      0
ATOM   4163  H   LYS A 271      29.809  52.731  35.605  1.00  0.00           H0.      0
ATOM   4164  CA  LYS A 271      27.658  52.252  36.068  1.00  0.00           C0.      0
ATOM   4165  HA  LYS A 271      27.049  52.899  36.699  1.00  0.00           H0.      0
ATOM   4166  CB  LYS A 271      27.291  52.434  34.576  1.00  0.00           C0.      0
ATOM   4167  HB2 LYS A 271      27.313  51.503  34.009  1.00  0.00           H0.      0
ATOM   4168  HB3 LYS A 271      26.292  52.826  34.390  1.00  0.00           H0.      0
ATOM   4169  CG  LYS A 271      28.261  53.394  33.805  1.00  0.00           C0.      0
ATOM   4170  HG2 LYS A 271      28.515  54.251  34.428  1.00  0.00           H0.      0
ATOM   4171  HG3 LYS A 271      29.189  52.840  33.660  1.00  0.00           H0.      0
ATOM   4172  CD  LYS A 271      27.902  53.782  32.297  1.00  0.00           C0.      0
ATOM   4173  HD2 LYS A 271      28.721  54.380  31.897  1.00  0.00           H0.      0
ATOM   4174  HD3 LYS A 271      27.756  52.806  31.833  1.00  0.00           H0.      0
ATOM   4175  CE  LYS A 271      26.597  54.565  32.331  1.00  0.00           C0.      0
ATOM   4176  HE2 LYS A 271      25.814  53.841  32.102  1.00  0.00           H0.      0
ATOM   4177  HE3 LYS A 271      26.545  54.991  33.332  1.00  0.00           H0.      0
ATOM   4178  NZ  LYS A 271      26.567  55.686  31.337  1.00  0.00           N0.      0
ATOM   4179  HZ1 LYS A 271      26.564  55.318  30.396  1.00  0.00           H0.      0
ATOM   4180  HZ2 LYS A 271      25.627  56.045  31.420  1.00  0.00           H0.      0
ATOM   4181  HZ3 LYS A 271      27.289  56.367  31.525  1.00  0.00           H0.      0
ATOM   4182  C   LYS A 271      27.268  50.780  36.363  1.00  0.00           C0.      0
ATOM   4183  O   LYS A 271      28.140  49.906  36.120  1.00  0.00           O0.      0
ATOM   4184  N   PRO A 272      26.058  50.410  36.861  1.00  0.00           N0.      0
ATOM   4185  CD  PRO A 272      24.989  51.368  37.015  1.00  0.00           C0.      0
ATOM   4186  HD2 PRO A 272      24.887  51.894  36.066  1.00  0.00           H0.      0
ATOM   4187  HD3 PRO A 272      25.118  51.992  37.899  1.00  0.00           H0.      0
ATOM   4188  CG  PRO A 272      23.816  50.412  37.303  1.00  0.00           C0.      0
ATOM   4189  HG2 PRO A 272      23.080  50.330  36.503  1.00  0.00           H0.      0
ATOM   4190  HG3 PRO A 272      23.260  50.752  38.177  1.00  0.00           H0.      0
ATOM   4191  CB  PRO A 272      24.248  48.957  37.446  1.00  0.00           C0.      0
ATOM   4192  HB2 PRO A 272      23.584  48.333  36.848  1.00  0.00           H0.      0
ATOM   4193  HB3 PRO A 272      24.176  48.557  38.458  1.00  0.00           H0.      0
ATOM   4194  CA  PRO A 272      25.719  48.985  36.886  1.00  0.00           C0.      0
ATOM   4195  HA  PRO A 272      26.245  48.412  37.649  1.00  0.00           H0.      0
ATOM   4196  C   PRO A 272      25.971  48.319  35.518  1.00  0.00           C0.      0
ATOM   4197  O   PRO A 272      25.821  48.936  34.459  1.00  0.00           O0.      0
ATOM   4198  N   TYR A 273      26.217  47.054  35.562  1.00  0.00           N0.      0
ATOM   4199  H   TYR A 273      26.195  46.520  36.419  1.00  0.00           H0.      0
ATOM   4200  CA  TYR A 273      26.572  46.296  34.351  1.00  0.00           C0.      0
ATOM   4201  HA  TYR A 273      26.720  46.946  33.488  1.00  0.00           H0.      0
ATOM   4202  CB  TYR A 273      27.871  45.604  34.626  1.00  0.00           C0.      0
ATOM   4203  HB2 TYR A 273      28.667  46.301  34.889  1.00  0.00           H0.      0
ATOM   4204  HB3 TYR A 273      27.778  44.894  35.447  1.00  0.00           H0.      0
ATOM   4205  CG  TYR A 273      28.371  44.854  33.447  1.00  0.00           C0.      0
ATOM   4206  CD1 TYR A 273      28.937  45.624  32.371  1.00  0.00           C0.      0
ATOM   4207  HD1 TYR A 273      29.084  46.680  32.544  1.00  0.00           H0.      0
ATOM   4208  CE1 TYR A 273      29.202  45.034  31.112  1.00  0.00           C0.      0
ATOM   4209  HE1 TYR A 273      29.497  45.661  30.283  1.00  0.00           H0.      0
ATOM   4210  CZ  TYR A 273      29.073  43.653  30.927  1.00  0.00           C0.      0
ATOM   4211  OH  TYR A 273      29.420  43.105  29.777  1.00  0.00           O0.      0
ATOM   4212  HH  TYR A 273      30.119  43.536  29.281  1.00  0.00           H0.      0
ATOM   4213  CE2 TYR A 273      28.621  42.855  31.972  1.00  0.00           C0.      0
ATOM   4214  HE2 TYR A 273      28.459  41.803  31.787  1.00  0.00           H0.      0
ATOM   4215  CD2 TYR A 273      28.300  43.467  33.235  1.00  0.00           C0.      0
ATOM   4216  HD2 TYR A 273      27.827  42.914  34.032  1.00  0.00           H0.      0
ATOM   4217  C   TYR A 273      25.553  45.178  34.023  1.00  0.00           C0.      0
ATOM   4218  O   TYR A 273      25.156  44.379  34.902  1.00  0.00           O0.      0
ATOM   4219  N   ARG A 274      25.128  45.114  32.743  1.00  0.00           N0.      0
ATOM   4220  H   ARG A 274      25.441  45.844  32.119  1.00  0.00           H0.      0
ATOM   4221  CA  ARG A 274      24.410  43.936  32.192  1.00  0.00           C0.      0
ATOM   4222  HA  ARG A 274      24.264  43.287  33.055  1.00  0.00           H0.      0
ATOM   4223  CB  ARG A 274      23.025  44.314  31.612  1.00  0.00           C0.      0
ATOM   4224  HB2 ARG A 274      23.309  45.225  31.086  1.00  0.00           H0.      0
ATOM   4225  HB3 ARG A 274      22.610  43.601  30.900  1.00  0.00           H0.      0
ATOM   4226  CG  ARG A 274      21.996  44.565  32.717  1.00  0.00           C0.      0
ATOM   4227  HG2 ARG A 274      21.811  43.581  33.148  1.00  0.00           H0.      0
ATOM   4228  HG3 ARG A 274      22.437  45.076  33.573  1.00  0.00           H0.      0
ATOM   4229  CD  ARG A 274      20.687  45.221  32.300  1.00  0.00           C0.      0
ATOM   4230  HD2 ARG A 274      20.717  46.301  32.155  1.00  0.00           H0.      0
ATOM   4231  HD3 ARG A 274      20.436  44.892  31.292  1.00  0.00           H0.      0
ATOM   4232  NE  ARG A 274      19.618  44.873  33.229  1.00  0.00           N0.      0
ATOM   4233  HE  ARG A 274      19.922  44.505  34.119  1.00  0.00           H0.      0
ATOM   4234  CZ  ARG A 274      18.317  45.119  32.979  1.00  0.00           C0.      0
ATOM   4235  NH1 ARG A 274      17.820  45.516  31.886  1.00  0.00           N0.      0
ATOM   4236 HH11 ARG A 274      18.408  45.666  31.079  1.00  0.00           H0.      0
ATOM   4237 HH12 ARG A 274      16.827  45.700  31.909  1.00  0.00           H0.      0
ATOM   4238  NH2 ARG A 274      17.403  44.884  33.870  1.00  0.00           N0.      0
ATOM   4239 HH21 ARG A 274      17.591  44.604  34.822  1.00  0.00           H0.      0
ATOM   4240 HH22 ARG A 274      16.443  44.987  33.575  1.00  0.00           H0.      0
ATOM   4241  C   ARG A 274      25.297  43.191  31.114  1.00  0.00           C0.      0
ATOM   4242  O   ARG A 274      25.847  43.876  30.242  1.00  0.00           O0.      0
ATOM   4243  N   PRO A 275      25.170  41.874  31.068  1.00  0.00           N0.      0
ATOM   4244  CD  PRO A 275      24.293  41.062  31.829  1.00  0.00           C0.      0
ATOM   4245  HD2 PRO A 275      23.294  41.498  31.824  1.00  0.00           H0.      0
ATOM   4246  HD3 PRO A 275      24.723  40.982  32.827  1.00  0.00           H0.      0
ATOM   4247  CG  PRO A 275      24.250  39.670  31.248  1.00  0.00           C0.      0
ATOM   4248  HG2 PRO A 275      23.338  39.656  30.651  1.00  0.00           H0.      0
ATOM   4249  HG3 PRO A 275      24.174  38.920  32.034  1.00  0.00           H0.      0
ATOM   4250  CB  PRO A 275      25.500  39.629  30.312  1.00  0.00           C0.      0
ATOM   4251  HB2 PRO A 275      25.333  38.920  29.501  1.00  0.00           H0.      0
ATOM   4252  HB3 PRO A 275      26.399  39.208  30.763  1.00  0.00           H0.      0
ATOM   4253  CA  PRO A 275      25.652  41.086  29.910  1.00  0.00           C0.      0
ATOM   4254  HA  PRO A 275      26.707  41.354  29.973  1.00  0.00           H0.      0
ATOM   4255  C   PRO A 275      25.001  41.450  28.581  1.00  0.00           C0.      0
ATOM   4256  O   PRO A 275      23.789  41.402  28.434  1.00  0.00           O0.      0
ATOM   4257  N   GLY A 276      25.779  41.858  27.583  1.00  0.00           N0.      0
ATOM   4258  H   GLY A 276      26.774  41.764  27.730  1.00  0.00           H0.      0
ATOM   4259  CA  GLY A 276      25.396  42.431  26.280  1.00  0.00           C0.      0
ATOM   4260  HA2 GLY A 276      26.356  42.510  25.770  1.00  0.00           H0.      0
ATOM   4261  HA3 GLY A 276      24.810  41.707  25.713  1.00  0.00           H0.      0
ATOM   4262  C   GLY A 276      24.753  43.804  26.258  1.00  0.00           C0.      0
ATOM   4263  O   GLY A 276      24.090  44.222  25.325  1.00  0.00           O0.      0
ATOM   4264  N   GLN A 277      24.966  44.611  27.364  1.00  0.00           N0.      0
ATOM   4265  H   GLN A 277      25.512  44.253  28.134  1.00  0.00           H0.      0
ATOM   4266  CA  GLN A 277      24.615  46.030  27.282  1.00  0.00           C0.      0
ATOM   4267  HA  GLN A 277      23.571  45.976  26.974  1.00  0.00           H0.      0
ATOM   4268  CB  GLN A 277      24.725  46.832  28.591  1.00  0.00           C0.      0
ATOM   4269  HB2 GLN A 277      24.239  47.794  28.427  1.00  0.00           H0.      0
ATOM   4270  HB3 GLN A 277      24.314  46.269  29.429  1.00  0.00           H0.      0
ATOM   4271  CG  GLN A 277      26.207  47.102  28.990  1.00  0.00           C0.      0
ATOM   4272  HG2 GLN A 277      26.745  46.166  28.838  1.00  0.00           H0.      0
ATOM   4273  HG3 GLN A 277      26.642  47.914  28.406  1.00  0.00           H0.      0
ATOM   4274  CD  GLN A 277      26.477  47.592  30.414  1.00  0.00           C0.      0
ATOM   4275  OE1 GLN A 277      25.648  47.583  31.304  1.00  0.00           O0.      0
ATOM   4276  NE2 GLN A 277      27.676  48.039  30.655  1.00  0.00           N0.      0
ATOM   4277 HE21 GLN A 277      27.764  48.385  31.600  1.00  0.00           H0.      0
ATOM   4278 HE22 GLN A 277      28.338  48.109  29.896  1.00  0.00           H0.      0
ATOM   4279  C   GLN A 277      25.458  46.738  26.174  1.00  0.00           C0.      0
ATOM   4280  O   GLN A 277      26.619  46.391  25.878  1.00  0.00           O0.      0
ATOM   4281  N   ALA A 278      24.963  47.809  25.526  1.00  0.00           N0.      0
ATOM   4282  H   ALA A 278      24.044  48.115  25.812  1.00  0.00           H0.      0
ATOM   4283  CA  ALA A 278      25.625  48.441  24.360  1.00  0.00           C0.      0
ATOM   4284  HA  ALA A 278      25.923  47.736  23.583  1.00  0.00           H0.      0
ATOM   4285  CB  ALA A 278      24.540  49.288  23.720  1.00  0.00           C0.      0
ATOM   4286  HB1 ALA A 278      24.180  50.108  24.341  1.00  0.00           H0.      0
ATOM   4287  HB2 ALA A 278      24.768  49.829  22.802  1.00  0.00           H0.      0
ATOM   4288  HB3 ALA A 278      23.775  48.583  23.395  1.00  0.00           H0.      0
ATOM   4289  C   ALA A 278      26.847  49.336  24.768  1.00  0.00           C0.      0
ATOM   4290  O   ALA A 278      27.693  49.645  23.941  1.00  0.00           O0.      0
ATOM   4291  N   TYR A 279      26.842  49.850  26.006  1.00  0.00           N0.      0
ATOM   4292  H   TYR A 279      25.991  49.699  26.526  1.00  0.00           H0.      0
ATOM   4293  CA  TYR A 279      27.964  50.494  26.711  1.00  0.00           C0.      0
ATOM   4294  HA  TYR A 279      28.384  51.233  26.029  1.00  0.00           H0.      0
ATOM   4295  CB  TYR A 279      27.550  51.241  27.958  1.00  0.00           C0.      0
ATOM   4296  HB2 TYR A 279      26.786  51.950  27.638  1.00  0.00           H0.      0
ATOM   4297  HB3 TYR A 279      27.158  50.503  28.657  1.00  0.00           H0.      0
ATOM   4298  CG  TYR A 279      28.651  52.155  28.686  1.00  0.00           C0.      0
ATOM   4299  CD1 TYR A 279      29.423  51.647  29.696  1.00  0.00           C0.      0
ATOM   4300  HD1 TYR A 279      29.370  50.639  30.080  1.00  0.00           H0.      0
ATOM   4301  CE1 TYR A 279      30.518  52.436  30.190  1.00  0.00           C0.      0
ATOM   4302  HE1 TYR A 279      31.318  52.094  30.830  1.00  0.00           H0.      0
ATOM   4303  CZ  TYR A 279      30.662  53.779  29.713  1.00  0.00           C0.      0
ATOM   4304  OH  TYR A 279      31.814  54.445  30.020  1.00  0.00           O0.      0
ATOM   4305  HH  TYR A 279      32.351  53.767  30.437  1.00  0.00           H0.      0
ATOM   4306  CE2 TYR A 279      29.838  54.281  28.696  1.00  0.00           C0.      0
ATOM   4307  HE2 TYR A 279      30.004  55.300  28.377  1.00  0.00           H0.      0
ATOM   4308  CD2 TYR A 279      28.872  53.449  28.168  1.00  0.00           C0.      0
ATOM   4309  HD2 TYR A 279      28.320  53.753  27.290  1.00  0.00           H0.      0
ATOM   4310  C   TYR A 279      29.065  49.512  26.974  1.00  0.00           C0.      0
ATOM   4311  O   TYR A 279      28.999  48.704  27.951  1.00  0.00           O0.      0
ATOM   4312  N   VAL A 280      30.132  49.505  26.193  1.00  0.00           N0.      0
ATOM   4313  H   VAL A 280      30.182  49.986  25.307  1.00  0.00           H0.      0
ATOM   4314  CA  VAL A 280      31.334  48.605  26.451  1.00  0.00           C0.      0
ATOM   4315  HA  VAL A 280      30.969  47.699  26.935  1.00  0.00           H0.      0
ATOM   4316  CB  VAL A 280      32.064  48.193  25.179  1.00  0.00           C0.      0
ATOM   4317  HB  VAL A 280      32.369  49.098  24.653  1.00  0.00           H0.      0
ATOM   4318  CG1 VAL A 280      33.280  47.273  25.430  1.00  0.00           C0.      0
ATOM   4319 HG11 VAL A 280      32.797  46.303  25.552  1.00  0.00           H0.      0
ATOM   4320 HG12 VAL A 280      33.921  47.291  24.549  1.00  0.00           H0.      0
ATOM   4321 HG13 VAL A 280      33.925  47.560  26.261  1.00  0.00           H0.      0
ATOM   4322  CG2 VAL A 280      31.192  47.442  24.146  1.00  0.00           C0.      0
ATOM   4323 HG21 VAL A 280      30.603  48.208  23.642  1.00  0.00           H0.      0
ATOM   4324 HG22 VAL A 280      31.847  46.935  23.437  1.00  0.00           H0.      0
ATOM   4325 HG23 VAL A 280      30.595  46.706  24.685  1.00  0.00           H0.      0
ATOM   4326  C   VAL A 280      32.298  49.326  27.488  1.00  0.00           C0.      0
ATOM   4327  O   VAL A 280      32.760  50.479  27.224  1.00  0.00           O0.      0
ATOM   4328  N   PRO A 281      32.462  48.754  28.697  1.00  0.00           N0.      0
ATOM   4329  CD  PRO A 281      31.856  47.598  29.305  1.00  0.00           C0.      0
ATOM   4330  HD2 PRO A 281      32.511  46.731  29.220  1.00  0.00           H0.      0
ATOM   4331  HD3 PRO A 281      30.953  47.445  28.715  1.00  0.00           H0.      0
ATOM   4332  CG  PRO A 281      31.614  47.989  30.722  1.00  0.00           C0.      0
ATOM   4333  HG2 PRO A 281      31.441  47.092  31.316  1.00  0.00           H0.      0
ATOM   4334  HG3 PRO A 281      30.834  48.746  30.800  1.00  0.00           H0.      0
ATOM   4335  CB  PRO A 281      32.980  48.580  30.966  1.00  0.00           C0.      0
ATOM   4336  HB2 PRO A 281      33.737  47.833  31.202  1.00  0.00           H0.      0
ATOM   4337  HB3 PRO A 281      33.062  49.174  31.876  1.00  0.00           H0.      0
ATOM   4338  CA  PRO A 281      33.413  49.309  29.739  1.00  0.00           C0.      0
ATOM   4339  HA  PRO A 281      33.216  50.375  29.859  1.00  0.00           H0.      0
ATOM   4340  C   PRO A 281      34.890  49.197  29.374  1.00  0.00           C0.      0
ATOM   4341  O   PRO A 281      35.275  48.228  28.678  1.00  0.00           O0.      0
ATOM   4342  N   CYS A 282      35.618  50.197  29.803  1.00  0.00           N0.      0
ATOM   4343  H   CYS A 282      35.126  50.779  30.466  1.00  0.00           H0.      0
ATOM   4344  CA  CYS A 282      37.079  50.163  29.869  1.00  0.00           C0.      0
ATOM   4345  HA  CYS A 282      37.416  49.515  29.060  1.00  0.00           H0.      0
ATOM   4346  CB  CYS A 282      37.663  51.584  29.767  1.00  0.00           C0.      0
ATOM   4347  HB2 CYS A 282      37.307  52.011  28.829  1.00  0.00           H0.      0
ATOM   4348  HB3 CYS A 282      37.208  52.138  30.587  1.00  0.00           H0.      0
ATOM   4349  SG  CYS A 282      39.469  51.435  30.040  1.00  0.00           S0.      0
ATOM   4350  HG  CYS A 282      39.167  51.040  31.280  1.00  0.00           H0.      0
ATOM   4351  C   CYS A 282      37.535  49.368  31.130  1.00  0.00           C0.      0
ATOM   4352  O   CYS A 282      38.372  48.437  31.063  1.00  0.00           O0.      0
ATOM   4353  N   TYR A 283      36.857  49.537  32.286  1.00  0.00           N0.      0
ATOM   4354  H   TYR A 283      36.225  50.323  32.325  1.00  0.00           H0.      0
ATOM   4355  CA  TYR A 283      37.099  48.818  33.530  1.00  0.00           C0.      0
ATOM   4356  HA  TYR A 283      37.988  48.208  33.368  1.00  0.00           H0.      0
ATOM   4357  CB  TYR A 283      37.513  49.909  34.576  1.00  0.00           C0.      0
ATOM   4358  HB2 TYR A 283      36.605  50.414  34.907  1.00  0.00           H0.      0
ATOM   4359  HB3 TYR A 283      37.767  49.521  35.563  1.00  0.00           H0.      0
ATOM   4360  CG  TYR A 283      38.705  50.716  34.083  1.00  0.00           C0.      0
ATOM   4361  CD1 TYR A 283      38.412  51.915  33.479  1.00  0.00           C0.      0
ATOM   4362  HD1 TYR A 283      37.389  52.254  33.410  1.00  0.00           H0.      0
ATOM   4363  CE1 TYR A 283      39.490  52.732  33.044  1.00  0.00           C0.      0
ATOM   4364  HE1 TYR A 283      39.264  53.647  32.517  1.00  0.00           H0.      0
ATOM   4365  CZ  TYR A 283      40.803  52.372  33.244  1.00  0.00           C0.      0
ATOM   4366  OH  TYR A 283      41.736  53.387  33.140  1.00  0.00           O0.      0
ATOM   4367  HH  TYR A 283      41.345  54.249  33.302  1.00  0.00           H0.      0
ATOM   4368  CE2 TYR A 283      41.108  51.142  33.942  1.00  0.00           C0.      0
ATOM   4369  HE2 TYR A 283      42.148  50.857  33.989  1.00  0.00           H0.      0
ATOM   4370  CD2 TYR A 283      39.998  50.300  34.308  1.00  0.00           C0.      0
ATOM   4371  HD2 TYR A 283      40.205  49.343  34.764  1.00  0.00           H0.      0
ATOM   4372  C   TYR A 283      35.905  47.946  33.964  1.00  0.00           C0.      0
ATOM   4373  O   TYR A 283      34.744  48.194  33.593  1.00  0.00           O0.      0
ATOM   4374  N   PHE A 284      36.225  47.066  34.964  1.00  0.00           N0.      0
ATOM   4375  H   PHE A 284      37.206  46.920  35.155  1.00  0.00           H0.      0
ATOM   4376  CA  PHE A 284      35.246  46.215  35.700  1.00  0.00           C0.      0
ATOM   4377  HA  PHE A 284      34.209  46.495  35.518  1.00  0.00           H0.      0
ATOM   4378  CB  PHE A 284      35.271  44.739  35.268  1.00  0.00           C0.      0
ATOM   4379  HB2 PHE A 284      36.258  44.286  35.361  1.00  0.00           H0.      0
ATOM   4380  HB3 PHE A 284      34.606  44.254  35.983  1.00  0.00           H0.      0
ATOM   4381  CG  PHE A 284      34.657  44.497  33.878  1.00  0.00           C0.      0
ATOM   4382  CD1 PHE A 284      35.494  44.382  32.775  1.00  0.00           C0.      0
ATOM   4383  HD1 PHE A 284      36.546  44.228  32.964  1.00  0.00           H0.      0
ATOM   4384  CE1 PHE A 284      34.938  44.395  31.485  1.00  0.00           C0.      0
ATOM   4385  HE1 PHE A 284      35.544  44.197  30.613  1.00  0.00           H0.      0
ATOM   4386  CZ  PHE A 284      33.513  44.360  31.369  1.00  0.00           C0.      0
ATOM   4387  HZ  PHE A 284      33.131  44.079  30.399  1.00  0.00           H0.      0
ATOM   4388  CE2 PHE A 284      32.696  44.521  32.472  1.00  0.00           C0.      0
ATOM   4389  HE2 PHE A 284      31.628  44.407  32.366  1.00  0.00           H0.      0
ATOM   4390  CD2 PHE A 284      33.220  44.541  33.747  1.00  0.00           C0.      0
ATOM   4391  HD2 PHE A 284      32.613  44.832  34.592  1.00  0.00           H0.      0
ATOM   4392  C   PHE A 284      35.591  46.319  37.183  1.00  0.00           C0.      0
ATOM   4393  O   PHE A 284      36.625  45.847  37.633  1.00  0.00           O0.      0
ATOM   4394  N   ILE A 285      34.648  46.924  38.016  1.00  0.00           N0.      0
ATOM   4395  H   ILE A 285      33.853  47.365  37.577  1.00  0.00           H0.      0
ATOM   4396  CA  ILE A 285      34.880  47.150  39.396  1.00  0.00           C0.      0
ATOM   4397  HA  ILE A 285      35.917  46.917  39.636  1.00  0.00           H0.      0
ATOM   4398  CB  ILE A 285      34.654  48.625  39.877  1.00  0.00           C0.      0
ATOM   4399  HB  ILE A 285      33.696  49.048  39.575  1.00  0.00           H0.      0
ATOM   4400  CG2 ILE A 285      34.670  48.777  41.378  1.00  0.00           C0.      0
ATOM   4401 HG21 ILE A 285      34.449  47.862  41.928  1.00  0.00           H0.      0
ATOM   4402 HG22 ILE A 285      35.658  49.055  41.747  1.00  0.00           H0.      0
ATOM   4403 HG23 ILE A 285      33.918  49.523  41.633  1.00  0.00           H0.      0
ATOM   4404  CG1 ILE A 285      35.652  49.587  39.241  1.00  0.00           C0.      0
ATOM   4405 HG12 ILE A 285      35.821  50.440  39.899  1.00  0.00           H0.      0
ATOM   4406 HG13 ILE A 285      36.598  49.060  39.118  1.00  0.00           H0.      0
ATOM   4407  CD1 ILE A 285      35.072  50.285  38.003  1.00  0.00           C0.      0
ATOM   4408 HD11 ILE A 285      35.655  51.153  37.694  1.00  0.00           H0.      0
ATOM   4409 HD12 ILE A 285      34.892  49.689  37.108  1.00  0.00           H0.      0
ATOM   4410 HD13 ILE A 285      34.170  50.777  38.368  1.00  0.00           H0.      0
ATOM   4411  C   ILE A 285      33.977  46.150  40.125  1.00  0.00           C0.      0
ATOM   4412  O   ILE A 285      32.724  46.267  40.149  1.00  0.00           O0.      0
ATOM   4413  N   HID A 286      34.595  45.221  40.800  1.00  0.00           N0.      0
ATOM   4414  H   HID A 286      35.599  45.261  40.904  1.00  0.00           H0.      0
ATOM   4415  CA  HID A 286      33.960  44.076  41.464  1.00  0.00           C0.      0
ATOM   4416  HA  HID A 286      32.961  43.881  41.074  1.00  0.00           H0.      0
ATOM   4417  CB  HID A 286      34.753  42.811  41.097  1.00  0.00           C0.      0
ATOM   4418  HB2 HID A 286      35.796  42.999  41.354  1.00  0.00           H0.      0
ATOM   4419  HB3 HID A 286      34.407  42.059  41.807  1.00  0.00           H0.      0
ATOM   4420  CG  HID A 286      34.474  42.244  39.740  1.00  0.00           C0.      0
ATOM   4421  ND1 HID A 286      33.535  41.299  39.483  1.00  0.00           N0.      0
ATOM   4422  HD1 HID A 286      32.951  40.811  40.147  1.00  0.00           H0.      0
ATOM   4423  CE1 HID A 286      33.517  41.087  38.151  1.00  0.00           C0.      0
ATOM   4424  HE1 HID A 286      32.952  40.380  37.561  1.00  0.00           H0.      0
ATOM   4425  NE2 HID A 286      34.511  41.832  37.584  1.00  0.00           N0.      0
ATOM   4426  CD2 HID A 286      35.105  42.575  38.595  1.00  0.00           C0.      0
ATOM   4427  HD2 HID A 286      35.930  43.248  38.417  1.00  0.00           H0.      0
ATOM   4428  C   HID A 286      33.935  44.352  42.973  1.00  0.00           C0.      0
ATOM   4429  O   HID A 286      34.955  44.613  43.586  1.00  0.00           O0.      0
ATOM   4430  N   VAL A 287      32.743  44.190  43.480  1.00  0.00           N0.      0
ATOM   4431  H   VAL A 287      32.025  43.931  42.818  1.00  0.00           H0.      0
ATOM   4432  CA  VAL A 287      32.361  44.568  44.820  1.00  0.00           C0.      0
ATOM   4433  HA  VAL A 287      33.249  45.059  45.217  1.00  0.00           H0.      0
ATOM   4434  CB  VAL A 287      31.257  45.754  44.809  1.00  0.00           C0.      0
ATOM   4435  HB  VAL A 287      30.324  45.311  44.460  1.00  0.00           H0.      0
ATOM   4436  CG1 VAL A 287      31.181  46.372  46.272  1.00  0.00           C0.      0
ATOM   4437 HG11 VAL A 287      32.188  46.569  46.640  1.00  0.00           H0.      0
ATOM   4438 HG12 VAL A 287      30.480  47.206  46.302  1.00  0.00           H0.      0
ATOM   4439 HG13 VAL A 287      30.931  45.563  46.959  1.00  0.00           H0.      0
ATOM   4440  CG2 VAL A 287      31.684  46.824  43.765  1.00  0.00           C0.      0
ATOM   4441 HG21 VAL A 287      31.382  46.498  42.769  1.00  0.00           H0.      0
ATOM   4442 HG22 VAL A 287      31.203  47.788  43.931  1.00  0.00           H0.      0
ATOM   4443 HG23 VAL A 287      32.749  47.041  43.693  1.00  0.00           H0.      0
ATOM   4444  C   VAL A 287      31.787  43.404  45.717  1.00  0.00           C0.      0
ATOM   4445  O   VAL A 287      30.812  42.842  45.291  1.00  0.00           O0.      0
ATOM   4446  N   LEU A 288      32.388  43.167  46.881  1.00  0.00           N0.      0
ATOM   4447  H   LEU A 288      33.223  43.703  47.064  1.00  0.00           H0.      0
ATOM   4448  CA  LEU A 288      32.230  41.902  47.636  1.00  0.00           C0.      0
ATOM   4449  HA  LEU A 288      31.211  41.572  47.431  1.00  0.00           H0.      0
ATOM   4450  CB  LEU A 288      33.177  40.727  47.212  1.00  0.00           C0.      0
ATOM   4451  HB2 LEU A 288      34.227  40.853  47.473  1.00  0.00           H0.      0
ATOM   4452  HB3 LEU A 288      32.926  39.859  47.822  1.00  0.00           H0.      0
ATOM   4453  CG  LEU A 288      33.057  40.304  45.729  1.00  0.00           C0.      0
ATOM   4454  HG  LEU A 288      32.065  40.416  45.291  1.00  0.00           H0.      0
ATOM   4455  CD1 LEU A 288      34.075  41.071  44.848  1.00  0.00           C0.      0
ATOM   4456 HD11 LEU A 288      33.881  40.770  43.818  1.00  0.00           H0.      0
ATOM   4457 HD12 LEU A 288      33.859  42.133  44.726  1.00  0.00           H0.      0
ATOM   4458 HD13 LEU A 288      35.146  40.952  45.011  1.00  0.00           H0.      0
ATOM   4459  CD2 LEU A 288      33.320  38.772  45.637  1.00  0.00           C0.      0
ATOM   4460 HD21 LEU A 288      32.463  38.276  46.092  1.00  0.00           H0.      0
ATOM   4461 HD22 LEU A 288      33.488  38.401  44.626  1.00  0.00           H0.      0
ATOM   4462 HD23 LEU A 288      34.229  38.484  46.165  1.00  0.00           H0.      0
ATOM   4463  C   LEU A 288      32.290  42.176  49.130  1.00  0.00           C0.      0
ATOM   4464  O   LEU A 288      32.744  43.240  49.508  1.00  0.00           O0.      0
ATOM   4465  N   LYS A 289      31.577  41.309  49.906  1.00  0.00           N0.      0
ATOM   4466  H   LYS A 289      31.158  40.468  49.536  1.00  0.00           H0.      0
ATOM   4467  CA  LYS A 289      31.204  41.584  51.263  1.00  0.00           C0.      0
ATOM   4468  HA  LYS A 289      31.870  42.368  51.624  1.00  0.00           H0.      0
ATOM   4469  CB  LYS A 289      29.775  42.235  51.304  1.00  0.00           C0.      0
ATOM   4470  HB2 LYS A 289      29.678  42.860  50.416  1.00  0.00           H0.      0
ATOM   4471  HB3 LYS A 289      28.982  41.492  51.217  1.00  0.00           H0.      0
ATOM   4472  CG  LYS A 289      29.607  43.158  52.592  1.00  0.00           C0.      0
ATOM   4473  HG2 LYS A 289      29.640  42.528  53.480  1.00  0.00           H0.      0
ATOM   4474  HG3 LYS A 289      30.402  43.902  52.550  1.00  0.00           H0.      0
ATOM   4475  CD  LYS A 289      28.189  43.837  52.594  1.00  0.00           C0.      0
ATOM   4476  HD2 LYS A 289      28.203  44.663  51.882  1.00  0.00           H0.      0
ATOM   4477  HD3 LYS A 289      27.376  43.113  52.549  1.00  0.00           H0.      0
ATOM   4478  CE  LYS A 289      27.865  44.489  53.977  1.00  0.00           C0.      0
ATOM   4479  HE2 LYS A 289      28.167  43.899  54.842  1.00  0.00           H0.      0
ATOM   4480  HE3 LYS A 289      28.325  45.477  54.015  1.00  0.00           H0.      0
ATOM   4481  NZ  LYS A 289      26.411  44.650  54.047  1.00  0.00           N0.      0
ATOM   4482  HZ1 LYS A 289      25.964  43.756  53.902  1.00  0.00           H0.      0
ATOM   4483  HZ2 LYS A 289      26.210  44.991  54.976  1.00  0.00           H0.      0
ATOM   4484  HZ3 LYS A 289      26.063  45.285  53.343  1.00  0.00           H0.      0
ATOM   4485  C   LYS A 289      31.375  40.396  52.158  1.00  0.00           C0.      0
ATOM   4486  O   LYS A 289      30.820  39.346  51.756  1.00  0.00           O0.      0
ATOM   4487  N   LYS A 290      32.116  40.492  53.226  1.00  0.00           N0.      0
ATOM   4488  H   LYS A 290      32.503  41.412  53.378  1.00  0.00           H0.      0
ATOM   4489  CA  LYS A 290      32.189  39.456  54.280  1.00  0.00           C0.      0
ATOM   4490  HA  LYS A 290      32.541  38.547  53.792  1.00  0.00           H0.      0
ATOM   4491  CB  LYS A 290      33.214  39.859  55.388  1.00  0.00           C0.      0
ATOM   4492  HB2 LYS A 290      34.188  40.213  55.053  1.00  0.00           H0.      0
ATOM   4493  HB3 LYS A 290      32.808  40.687  55.968  1.00  0.00           H0.      0
ATOM   4494  CG  LYS A 290      33.390  38.810  56.482  1.00  0.00           C0.      0
ATOM   4495  HG2 LYS A 290      32.633  38.898  57.261  1.00  0.00           H0.      0
ATOM   4496  HG3 LYS A 290      33.201  37.866  55.970  1.00  0.00           H0.      0
ATOM   4497  CD  LYS A 290      34.799  38.840  57.057  1.00  0.00           C0.      0
ATOM   4498  HD2 LYS A 290      35.432  38.666  56.186  1.00  0.00           H0.      0
ATOM   4499  HD3 LYS A 290      35.120  39.742  57.578  1.00  0.00           H0.      0
ATOM   4500  CE  LYS A 290      34.989  37.774  58.074  1.00  0.00           C0.      0
ATOM   4501  HE2 LYS A 290      34.366  37.978  58.945  1.00  0.00           H0.      0
ATOM   4502  HE3 LYS A 290      34.615  36.815  57.716  1.00  0.00           H0.      0
ATOM   4503  NZ  LYS A 290      36.430  37.588  58.362  1.00  0.00           N0.      0
ATOM   4504  HZ1 LYS A 290      36.708  38.426  58.851  1.00  0.00           H0.      0
ATOM   4505  HZ2 LYS A 290      36.594  36.777  58.942  1.00  0.00           H0.      0
ATOM   4506  HZ3 LYS A 290      36.917  37.605  57.478  1.00  0.00           H0.      0
ATOM   4507  C   LYS A 290      30.799  39.245  55.029  1.00  0.00           C0.      0
ATOM   4508  O   LYS A 290      30.013  40.240  55.096  1.00  0.00           O0.      0
ATOM   4509  N   THR A 291      30.610  38.057  55.506  1.00  0.00           N0.      0
ATOM   4510  H   THR A 291      31.260  37.296  55.367  1.00  0.00           H0.      0
ATOM   4511  CA  THR A 291      29.429  37.682  56.397  1.00  0.00           C0.      0
ATOM   4512  HA  THR A 291      28.489  37.957  55.918  1.00  0.00           H0.      0
ATOM   4513  CB  THR A 291      29.356  36.151  56.518  1.00  0.00           C0.      0
ATOM   4514  HB  THR A 291      30.226  35.753  57.040  1.00  0.00           H0.      0
ATOM   4515  CG2 THR A 291      28.147  35.672  57.289  1.00  0.00           C0.      0
ATOM   4516 HG21 THR A 291      28.314  35.643  58.366  1.00  0.00           H0.      0
ATOM   4517 HG22 THR A 291      27.269  36.287  57.092  1.00  0.00           H0.      0
ATOM   4518 HG23 THR A 291      27.879  34.710  56.853  1.00  0.00           H0.      0
ATOM   4519  OG1 THR A 291      29.302  35.586  55.223  1.00  0.00           O0.      0
ATOM   4520  HG1 THR A 291      30.229  35.417  55.037  1.00  0.00           H0.      0
ATOM   4521  C   THR A 291      29.356  38.475  57.737  1.00  0.00           C0.      0
ATOM   4522  O   THR A 291      30.395  38.882  58.257  1.00  0.00           O0.      0
ATOM   4523  N   GLY A 292      28.197  38.735  58.317  1.00  0.00           N0.      0
ATOM   4524  H   GLY A 292      27.322  38.457  57.896  1.00  0.00           H0.      0
ATOM   4525  CA  GLY A 292      28.074  39.281  59.620  1.00  0.00           C0.      0
ATOM   4526  HA2 GLY A 292      28.650  40.190  59.790  1.00  0.00           H0.      0
ATOM   4527  HA3 GLY A 292      27.036  39.492  59.878  1.00  0.00           H0.      0
ATOM   4528  C   GLY A 292      28.441  38.313  60.683  1.00  0.00           C0.      0
ATOM   4529  O   GLY A 292      28.138  37.102  60.565  1.00  0.00           O0.      0
ATOM   4530  OXT GLY A 292      28.972  38.743  61.735  1.00  0.00           O0.      0
ATOM   4531  CA' SAM A 293      46.167  53.429  42.204  1.00  0.00           C0.      0
ATOM   4532  CB  SAM A 293      47.230  52.716  41.358  1.00  0.00           C0.      0
ATOM   4533  CG  SAM A 293      48.515  52.546  42.162  1.00  0.00           C0.      0
ATOM   4534  SD  SAM A 293      49.856  51.772  41.091  1.00  0.00           S0.      0
ATOM   4535  C5' SAM A 293      49.668  50.043  41.736  1.00  0.00           C0.      0
ATOM   4536  C4' SAM A 293      50.672  49.822  42.908  1.00  0.00           C0.      0
ATOM   4537  O4' SAM A 293      50.523  48.477  43.480  1.00  0.00           O0.      0
ATOM   4538  C3' SAM A 293      52.231  49.792  42.546  1.00  0.00           C0.      0
ATOM   4539  O3' SAM A 293      52.944  50.708  43.293  1.00  0.00           O0.      0
ATOM   4540  C2' SAM A 293      52.793  48.383  42.862  1.00  0.00           C0.      0
ATOM   4541  O2' SAM A 293      54.102  48.295  43.452  1.00  0.00           O0.      0
ATOM   4542  C1' SAM A 293      51.751  47.847  43.823  1.00  0.00           C0.      0
ATOM   4543  OXT SAM A 293      45.616  54.864  40.392  1.00  0.00           O0.      0
ATOM   4544  N1  SAM A 293      52.270  43.699  46.918  1.00  0.00           N0.      0
ATOM   4545  C2  SAM A 293      52.228  45.003  47.274  1.00  0.00           C0.      0
[truncated: 6,254,513 more chars]
