# Supplementary material for: Computational Investigation of GNMT-Catalyzed Methyl Transfer Reaction: Integrating MD, QM, and ML Approaches
Source: J Comput Chem. Author manuscript; Available in PMC 2026 Jun 29. (PMC13312424; doi:10.1002/jcc.70434)
Supplement: SI-3 [file NIHMS2188582-supplement-SI-3.zip › MD-frame-pdbs/sampling-P1-27105.pdb]

ATOM      1  N   VAL A   1      43.435 114.107 109.142  1.00  0.00           N  
ATOM      2  CA  VAL A   1      42.987 115.536 109.324  1.00  0.00           C  
ATOM      3  C   VAL A   1      42.994 116.275 107.953  1.00  0.00           C  
ATOM      4  O   VAL A   1      44.020 116.251 107.294  1.00  0.00           O  
ATOM      5  CB  VAL A   1      43.710 116.295 110.383  1.00  0.00           C  
ATOM      6  CG1 VAL A   1      43.455 117.778 110.331  1.00  0.00           C  
ATOM      7  CG2 VAL A   1      43.473 115.737 111.783  1.00  0.00           C  
ATOM      8  HA  VAL A   1      41.939 115.542 109.626  1.00  0.00           H  
ATOM      9  HB  VAL A   1      44.764 116.127 110.164  1.00  0.00           H  
ATOM     10 HG11 VAL A   1      43.923 118.310 111.160  1.00  0.00           H  
ATOM     11 HG12 VAL A   1      43.789 118.210 109.387  1.00  0.00           H  
ATOM     12 HG13 VAL A   1      42.373 117.900 110.294  1.00  0.00           H  
ATOM     13 HG21 VAL A   1      44.029 116.349 112.493  1.00  0.00           H  
ATOM     14 HG22 VAL A   1      42.414 115.676 112.037  1.00  0.00           H  
ATOM     15 HG23 VAL A   1      43.911 114.744 111.879  1.00  0.00           H  
ATOM     16  H1  VAL A   1      42.784 113.524 108.636  1.00  0.00           H  
ATOM     17  H2  VAL A   1      43.676 113.721 110.044  1.00  0.00           H  
ATOM     18  H3  VAL A   1      44.277 114.067 108.585  1.00  0.00           H  
ATOM     19  N   ASP A   2      41.934 116.961 107.539  1.00  0.00           N  
ATOM     20  CA  ASP A   2      41.804 117.706 106.232  1.00  0.00           C  
ATOM     21  C   ASP A   2      41.500 119.238 106.353  1.00  0.00           C  
ATOM     22  O   ASP A   2      41.228 119.969 105.373  1.00  0.00           O  
ATOM     23  CB  ASP A   2      40.609 117.027 105.423  1.00  0.00           C  
ATOM     24  CG  ASP A   2      39.234 117.142 106.081  1.00  0.00           C  
ATOM     25  OD1 ASP A   2      39.103 117.718 107.177  1.00  0.00           O  
ATOM     26  OD2 ASP A   2      38.220 116.669 105.496  1.00  0.00           O1-
ATOM     27  H   ASP A   2      41.063 116.836 108.037  1.00  0.00           H  
ATOM     28  HA  ASP A   2      42.763 117.667 105.714  1.00  0.00           H  
ATOM     29  HB2 ASP A   2      40.580 117.383 104.393  1.00  0.00           H  
ATOM     30  HB3 ASP A   2      40.879 115.989 105.230  1.00  0.00           H  
ATOM     31  N   SER A   3      41.676 119.813 107.570  1.00  0.00           N  
ATOM     32  CA  SER A   3      41.447 121.237 108.022  1.00  0.00           C  
ATOM     33  C   SER A   3      40.099 121.820 107.623  1.00  0.00           C  
ATOM     34  O   SER A   3      39.879 122.983 107.927  1.00  0.00           O  
ATOM     35  CB  SER A   3      42.612 122.128 107.547  1.00  0.00           C  
ATOM     36  OG  SER A   3      43.974 121.766 107.863  1.00  0.00           O  
ATOM     37  H   SER A   3      42.070 119.320 108.359  1.00  0.00           H  
ATOM     38  HA  SER A   3      41.443 121.215 109.112  1.00  0.00           H  
ATOM     39  HB2 SER A   3      42.515 122.101 106.462  1.00  0.00           H  
ATOM     40  HB3 SER A   3      42.473 123.143 107.918  1.00  0.00           H  
ATOM     41  HG  SER A   3      44.605 122.316 107.394  1.00  0.00           H  
ATOM     42  N   VAL A   4      39.088 120.999 107.148  1.00  0.00           N  
ATOM     43  CA  VAL A   4      37.739 121.480 106.916  1.00  0.00           C  
ATOM     44  C   VAL A   4      36.950 121.763 108.196  1.00  0.00           C  
ATOM     45  O   VAL A   4      37.110 121.052 109.171  1.00  0.00           O  
ATOM     46  CB  VAL A   4      36.993 120.446 105.998  1.00  0.00           C  
ATOM     47  CG1 VAL A   4      35.521 120.680 105.729  1.00  0.00           C  
ATOM     48  CG2 VAL A   4      37.619 120.335 104.607  1.00  0.00           C  
ATOM     49  H   VAL A   4      39.348 120.059 106.891  1.00  0.00           H  
ATOM     50  HA  VAL A   4      37.800 122.422 106.371  1.00  0.00           H  
ATOM     51  HB  VAL A   4      37.007 119.444 106.428  1.00  0.00           H  
ATOM     52 HG11 VAL A   4      34.884 120.428 106.577  1.00  0.00           H  
ATOM     53 HG12 VAL A   4      35.464 121.734 105.461  1.00  0.00           H  
ATOM     54 HG13 VAL A   4      35.060 120.137 104.903  1.00  0.00           H  
ATOM     55 HG21 VAL A   4      38.673 120.089 104.736  1.00  0.00           H  
ATOM     56 HG22 VAL A   4      37.337 119.407 104.108  1.00  0.00           H  
ATOM     57 HG23 VAL A   4      37.387 121.180 103.959  1.00  0.00           H  
ATOM     58  N   TYR A   5      36.069 122.745 108.132  1.00  0.00           N  
ATOM     59  CA  TYR A   5      35.212 123.190 109.185  1.00  0.00           C  
ATOM     60  C   TYR A   5      34.061 122.198 109.320  1.00  0.00           C  
ATOM     61  O   TYR A   5      33.430 121.692 108.358  1.00  0.00           O  
ATOM     62  CB  TYR A   5      34.599 124.462 108.816  1.00  0.00           C  
ATOM     63  CG  TYR A   5      33.608 124.981 109.805  1.00  0.00           C  
ATOM     64  CD1 TYR A   5      32.228 124.870 109.645  1.00  0.00           C  
ATOM     65  CD2 TYR A   5      34.128 125.309 111.086  1.00  0.00           C  
ATOM     66  CE1 TYR A   5      31.320 125.150 110.654  1.00  0.00           C  
ATOM     67  CE2 TYR A   5      33.243 125.571 112.148  1.00  0.00           C  
ATOM     68  CZ  TYR A   5      31.850 125.573 111.914  1.00  0.00           C  
ATOM     69  OH  TYR A   5      31.014 126.019 112.938  1.00  0.00           O  
ATOM     70  H   TYR A   5      36.069 123.303 107.291  1.00  0.00           H  
ATOM     71  HA  TYR A   5      35.773 123.198 110.119  1.00  0.00           H  
ATOM     72  HB2 TYR A   5      35.357 125.245 108.810  1.00  0.00           H  
ATOM     73  HB3 TYR A   5      34.121 124.470 107.835  1.00  0.00           H  
ATOM     74  HD1 TYR A   5      31.939 124.381 108.726  1.00  0.00           H  
ATOM     75  HD2 TYR A   5      35.172 125.342 111.362  1.00  0.00           H  
ATOM     76  HE1 TYR A   5      30.264 124.941 110.563  1.00  0.00           H  
ATOM     77  HE2 TYR A   5      33.605 125.865 113.123  1.00  0.00           H  
ATOM     78  HH  TYR A   5      31.506 126.366 113.685  1.00  0.00           H  
ATOM     79  N   ARG A   6      33.832 121.727 110.593  1.00  0.00           N  
ATOM     80  CA  ARG A   6      32.748 120.780 110.999  1.00  0.00           C  
ATOM     81  C   ARG A   6      32.160 121.211 112.327  1.00  0.00           C  
ATOM     82  O   ARG A   6      32.918 121.289 113.266  1.00  0.00           O  
ATOM     83  CB  ARG A   6      33.167 119.366 111.035  1.00  0.00           C  
ATOM     84  CG  ARG A   6      33.690 118.710 109.708  1.00  0.00           C  
ATOM     85  CD  ARG A   6      34.045 117.213 109.786  1.00  0.00           C  
ATOM     86  NE  ARG A   6      34.381 116.741 108.409  1.00  0.00           N  
ATOM     87  CZ  ARG A   6      35.460 117.015 107.715  1.00  0.00           C  
ATOM     88  NH1 ARG A   6      35.484 116.697 106.451  1.00  0.00           N1+
ATOM     89  NH2 ARG A   6      36.577 117.432 108.160  1.00  0.00           N  
ATOM     90  H   ARG A   6      34.410 122.093 111.334  1.00  0.00           H  
ATOM     91  HA  ARG A   6      31.940 120.902 110.277  1.00  0.00           H  
ATOM     92  HB2 ARG A   6      33.934 119.311 111.808  1.00  0.00           H  
ATOM     93  HB3 ARG A   6      32.322 118.788 111.412  1.00  0.00           H  
ATOM     94  HG2 ARG A   6      32.976 118.875 108.902  1.00  0.00           H  
ATOM     95  HG3 ARG A   6      34.606 119.255 109.478  1.00  0.00           H  
ATOM     96  HD2 ARG A   6      34.912 117.149 110.444  1.00  0.00           H  
ATOM     97  HD3 ARG A   6      33.164 116.713 110.191  1.00  0.00           H  
ATOM     98  HE  ARG A   6      33.599 116.321 107.927  1.00  0.00           H  
ATOM     99 HH11 ARG A   6      34.591 116.374 106.108  1.00  0.00           H  
ATOM    100 HH12 ARG A   6      36.287 116.675 105.840  1.00  0.00           H  
ATOM    101 HH21 ARG A   6      36.667 117.521 109.162  1.00  0.00           H  
ATOM    102 HH22 ARG A   6      37.300 117.632 107.484  1.00  0.00           H  
ATOM    103  N   THR A   7      30.828 121.457 112.431  1.00  0.00           N  
ATOM    104  CA  THR A   7      30.228 122.287 113.532  1.00  0.00           C  
ATOM    105  C   THR A   7      30.083 121.408 114.772  1.00  0.00           C  
ATOM    106  O   THR A   7      29.518 120.288 114.680  1.00  0.00           O  
ATOM    107  CB  THR A   7      28.827 122.898 113.256  1.00  0.00           C  
ATOM    108  CG2 THR A   7      27.799 121.922 112.702  1.00  0.00           C  
ATOM    109  OG1 THR A   7      28.232 123.508 114.390  1.00  0.00           O  
ATOM    110  H   THR A   7      30.250 121.348 111.610  1.00  0.00           H  
ATOM    111  HA  THR A   7      30.922 123.091 113.779  1.00  0.00           H  
ATOM    112  HB  THR A   7      28.920 123.632 112.455  1.00  0.00           H  
ATOM    113  HG1 THR A   7      27.944 124.352 114.035  1.00  0.00           H  
ATOM    114 HG21 THR A   7      26.820 122.394 112.626  1.00  0.00           H  
ATOM    115 HG22 THR A   7      28.109 121.538 111.729  1.00  0.00           H  
ATOM    116 HG23 THR A   7      27.703 121.006 113.287  1.00  0.00           H  
ATOM    117  N   ARG A   8      30.497 121.955 115.963  1.00  0.00           N  
ATOM    118  CA  ARG A   8      30.429 121.226 117.230  1.00  0.00           C  
ATOM    119  C   ARG A   8      29.016 121.258 117.921  1.00  0.00           C  
ATOM    120  O   ARG A   8      28.807 120.919 119.097  1.00  0.00           O  
ATOM    121  CB  ARG A   8      31.480 121.806 118.227  1.00  0.00           C  
ATOM    122  CG  ARG A   8      32.886 121.703 117.730  1.00  0.00           C  
ATOM    123  CD  ARG A   8      33.402 120.356 117.295  1.00  0.00           C  
ATOM    124  NE  ARG A   8      33.298 119.403 118.431  1.00  0.00           N  
ATOM    125  CZ  ARG A   8      33.496 118.076 118.381  1.00  0.00           C  
ATOM    126  NH1 ARG A   8      33.321 117.287 119.446  1.00  0.00           N1+
ATOM    127  NH2 ARG A   8      33.912 117.490 117.302  1.00  0.00           N  
ATOM    128  H   ARG A   8      31.002 122.828 115.922  1.00  0.00           H  
ATOM    129  HA  ARG A   8      30.663 120.162 117.182  1.00  0.00           H  
ATOM    130  HB2 ARG A   8      31.219 122.787 118.624  1.00  0.00           H  
ATOM    131  HB3 ARG A   8      31.455 121.247 119.163  1.00  0.00           H  
ATOM    132  HG2 ARG A   8      32.889 122.328 116.836  1.00  0.00           H  
ATOM    133  HG3 ARG A   8      33.710 122.056 118.349  1.00  0.00           H  
ATOM    134  HD2 ARG A   8      32.835 119.964 116.449  1.00  0.00           H  
ATOM    135  HD3 ARG A   8      34.407 120.495 116.896  1.00  0.00           H  
ATOM    136  HE  ARG A   8      33.043 119.743 119.347  1.00  0.00           H  
ATOM    137 HH11 ARG A   8      32.990 117.614 120.343  1.00  0.00           H  
ATOM    138 HH12 ARG A   8      33.549 116.305 119.495  1.00  0.00           H  
ATOM    139 HH21 ARG A   8      33.860 117.966 116.414  1.00  0.00           H  
ATOM    140 HH22 ARG A   8      34.124 116.508 117.407  1.00  0.00           H  
ATOM    141  N   SER A   9      28.064 121.783 117.160  1.00  0.00           N  
ATOM    142  CA  SER A   9      26.606 121.741 117.506  1.00  0.00           C  
ATOM    143  C   SER A   9      25.947 120.358 117.663  1.00  0.00           C  
ATOM    144  O   SER A   9      24.893 120.239 118.193  1.00  0.00           O  
ATOM    145  CB  SER A   9      25.938 122.567 116.442  1.00  0.00           C  
ATOM    146  OG  SER A   9      25.894 121.900 115.203  1.00  0.00           O  
ATOM    147  H   SER A   9      28.412 121.972 116.232  1.00  0.00           H  
ATOM    148  HA  SER A   9      26.544 122.237 118.475  1.00  0.00           H  
ATOM    149  HB2 SER A   9      24.917 122.863 116.684  1.00  0.00           H  
ATOM    150  HB3 SER A   9      26.449 123.499 116.200  1.00  0.00           H  
ATOM    151  HG  SER A   9      26.470 122.331 114.569  1.00  0.00           H  
ATOM    152  N   LEU A  10      26.587 119.316 117.133  1.00  0.00           N  
ATOM    153  CA  LEU A  10      26.097 117.985 117.245  1.00  0.00           C  
ATOM    154  C   LEU A  10      26.035 117.542 118.747  1.00  0.00           C  
ATOM    155  O   LEU A  10      26.828 117.918 119.596  1.00  0.00           O  
ATOM    156  CB  LEU A  10      27.000 117.075 116.399  1.00  0.00           C  
ATOM    157  CG  LEU A  10      26.805 117.295 114.906  1.00  0.00           C  
ATOM    158  CD1 LEU A  10      27.649 116.360 114.012  1.00  0.00           C  
ATOM    159  CD2 LEU A  10      25.334 117.149 114.488  1.00  0.00           C  
ATOM    160  H   LEU A  10      27.393 119.491 116.550  1.00  0.00           H  
ATOM    161  HA  LEU A  10      25.065 117.937 116.896  1.00  0.00           H  
ATOM    162  HB2 LEU A  10      28.064 117.143 116.620  1.00  0.00           H  
ATOM    163  HB3 LEU A  10      26.567 116.083 116.529  1.00  0.00           H  
ATOM    164  HG  LEU A  10      27.259 118.248 114.633  1.00  0.00           H  
ATOM    165 HD11 LEU A  10      28.686 116.300 114.339  1.00  0.00           H  
ATOM    166 HD12 LEU A  10      27.270 115.340 114.083  1.00  0.00           H  
ATOM    167 HD13 LEU A  10      27.545 116.756 113.001  1.00  0.00           H  
ATOM    168 HD21 LEU A  10      25.305 117.144 113.398  1.00  0.00           H  
ATOM    169 HD22 LEU A  10      24.979 116.174 114.823  1.00  0.00           H  
ATOM    170 HD23 LEU A  10      24.790 118.068 114.706  1.00  0.00           H  
ATOM    171  N   GLY A  11      25.052 116.657 119.054  1.00  0.00           N  
ATOM    172  CA  GLY A  11      24.832 116.064 120.380  1.00  0.00           C  
ATOM    173  C   GLY A  11      26.040 115.290 120.894  1.00  0.00           C  
ATOM    174  O   GLY A  11      26.900 114.751 120.213  1.00  0.00           O  
ATOM    175  H   GLY A  11      24.538 116.374 118.231  1.00  0.00           H  
ATOM    176  HA2 GLY A  11      24.660 116.883 121.078  1.00  0.00           H  
ATOM    177  HA3 GLY A  11      24.026 115.339 120.261  1.00  0.00           H  
ATOM    178  N   VAL A  12      26.024 115.122 122.217  1.00  0.00           N  
ATOM    179  CA  VAL A  12      27.083 114.774 123.244  1.00  0.00           C  
ATOM    180  C   VAL A  12      28.023 113.573 122.889  1.00  0.00           C  
ATOM    181  O   VAL A  12      29.237 113.648 122.977  1.00  0.00           O  
ATOM    182  CB  VAL A  12      26.509 114.731 124.702  1.00  0.00           C  
ATOM    183  CG1 VAL A  12      27.684 115.071 125.631  1.00  0.00           C  
ATOM    184  CG2 VAL A  12      25.538 115.904 125.196  1.00  0.00           C  
ATOM    185  H   VAL A  12      25.225 115.545 122.666  1.00  0.00           H  
ATOM    186  HA  VAL A  12      27.801 115.592 123.200  1.00  0.00           H  
ATOM    187  HB  VAL A  12      26.031 113.766 124.870  1.00  0.00           H  
ATOM    188 HG11 VAL A  12      28.265 115.929 125.293  1.00  0.00           H  
ATOM    189 HG12 VAL A  12      27.352 115.263 126.651  1.00  0.00           H  
ATOM    190 HG13 VAL A  12      28.405 114.253 125.628  1.00  0.00           H  
ATOM    191 HG21 VAL A  12      26.029 116.861 125.014  1.00  0.00           H  
ATOM    192 HG22 VAL A  12      24.532 115.911 124.776  1.00  0.00           H  
ATOM    193 HG23 VAL A  12      25.395 115.804 126.271  1.00  0.00           H  
ATOM    194  N   ALA A  13      27.469 112.488 122.240  1.00  0.00           N  
ATOM    195  CA  ALA A  13      28.303 111.467 121.686  1.00  0.00           C  
ATOM    196  C   ALA A  13      29.463 112.002 120.842  1.00  0.00           C  
ATOM    197  O   ALA A  13      30.561 111.461 120.954  1.00  0.00           O  
ATOM    198  CB  ALA A  13      27.389 110.525 120.967  1.00  0.00           C  
ATOM    199  H   ALA A  13      26.477 112.415 122.061  1.00  0.00           H  
ATOM    200  HA  ALA A  13      28.745 110.836 122.457  1.00  0.00           H  
ATOM    201  HB1 ALA A  13      28.013 109.691 120.646  1.00  0.00           H  
ATOM    202  HB2 ALA A  13      26.611 110.100 121.601  1.00  0.00           H  
ATOM    203  HB3 ALA A  13      26.951 110.984 120.081  1.00  0.00           H  
ATOM    204  N   ALA A  14      29.354 113.130 120.098  1.00  0.00           N  
ATOM    205  CA  ALA A  14      30.449 113.672 119.280  1.00  0.00           C  
ATOM    206  C   ALA A  14      31.636 114.208 120.117  1.00  0.00           C  
ATOM    207  O   ALA A  14      32.783 114.073 119.706  1.00  0.00           O  
ATOM    208  CB  ALA A  14      29.857 114.836 118.434  1.00  0.00           C  
ATOM    209  H   ALA A  14      28.530 113.706 120.188  1.00  0.00           H  
ATOM    210  HA  ALA A  14      30.860 112.916 118.611  1.00  0.00           H  
ATOM    211  HB1 ALA A  14      30.663 115.313 117.877  1.00  0.00           H  
ATOM    212  HB2 ALA A  14      29.151 114.382 117.739  1.00  0.00           H  
ATOM    213  HB3 ALA A  14      29.364 115.591 119.047  1.00  0.00           H  
ATOM    214  N   GLU A  15      31.226 114.762 121.294  1.00  0.00           N  
ATOM    215  CA  GLU A  15      32.251 115.113 122.339  1.00  0.00           C  
ATOM    216  C   GLU A  15      32.874 113.913 123.144  1.00  0.00           C  
ATOM    217  O   GLU A  15      33.925 114.169 123.733  1.00  0.00           O  
ATOM    218  CB  GLU A  15      31.644 115.997 123.511  1.00  0.00           C  
ATOM    219  CG  GLU A  15      30.592 117.084 123.068  1.00  0.00           C  
ATOM    220  CD  GLU A  15      31.082 118.207 122.131  1.00  0.00           C  
ATOM    221  OE1 GLU A  15      32.299 118.212 121.774  1.00  0.00           O  
ATOM    222  OE2 GLU A  15      30.198 118.994 121.790  1.00  0.00           O1-
ATOM    223  H   GLU A  15      30.257 114.747 121.581  1.00  0.00           H  
ATOM    224  HA  GLU A  15      33.070 115.659 121.871  1.00  0.00           H  
ATOM    225  HB2 GLU A  15      31.150 115.272 124.158  1.00  0.00           H  
ATOM    226  HB3 GLU A  15      32.417 116.437 124.141  1.00  0.00           H  
ATOM    227  HG2 GLU A  15      29.889 116.422 122.562  1.00  0.00           H  
ATOM    228  HG3 GLU A  15      30.126 117.599 123.908  1.00  0.00           H  
ATOM    229  N   GLY A  16      32.260 112.739 123.187  1.00  0.00           N  
ATOM    230  CA  GLY A  16      32.844 111.656 123.874  1.00  0.00           C  
ATOM    231  C   GLY A  16      33.619 110.641 123.005  1.00  0.00           C  
ATOM    232  O   GLY A  16      34.087 109.654 123.573  1.00  0.00           O  
ATOM    233  H   GLY A  16      31.411 112.577 122.662  1.00  0.00           H  
ATOM    234  HA2 GLY A  16      33.404 112.069 124.714  1.00  0.00           H  
ATOM    235  HA3 GLY A  16      32.005 111.056 124.226  1.00  0.00           H  
ATOM    236  N   ILE A  17      33.849 110.938 121.711  1.00  0.00           N  
ATOM    237  CA  ILE A  17      34.571 110.056 120.723  1.00  0.00           C  
ATOM    238  C   ILE A  17      35.978 109.885 121.199  1.00  0.00           C  
ATOM    239  O   ILE A  17      36.626 110.887 121.349  1.00  0.00           O  
ATOM    240  CB  ILE A  17      34.439 110.625 119.283  1.00  0.00           C  
ATOM    241  CG1 ILE A  17      32.871 110.667 118.866  1.00  0.00           C  
ATOM    242  CG2 ILE A  17      35.256 109.773 118.261  1.00  0.00           C  
ATOM    243  CD1 ILE A  17      32.575 110.846 117.409  1.00  0.00           C  
ATOM    244  H   ILE A  17      33.422 111.739 121.269  1.00  0.00           H  
ATOM    245  HA  ILE A  17      34.147 109.060 120.600  1.00  0.00           H  
ATOM    246  HB  ILE A  17      34.816 111.645 119.357  1.00  0.00           H  
ATOM    247 HG12 ILE A  17      32.294 109.830 119.262  1.00  0.00           H  
ATOM    248 HG13 ILE A  17      32.460 111.516 119.412  1.00  0.00           H  
ATOM    249 HG21 ILE A  17      34.815 108.777 118.284  1.00  0.00           H  
ATOM    250 HG22 ILE A  17      35.251 110.313 117.314  1.00  0.00           H  
ATOM    251 HG23 ILE A  17      36.278 109.676 118.629  1.00  0.00           H  
ATOM    252 HD11 ILE A  17      33.046 110.067 116.810  1.00  0.00           H  
ATOM    253 HD12 ILE A  17      31.507 110.705 117.239  1.00  0.00           H  
ATOM    254 HD13 ILE A  17      32.919 111.830 117.089  1.00  0.00           H  
ATOM    255  N   PRO A  18      36.535 108.640 121.359  1.00  0.00           N  
ATOM    256  CA  PRO A  18      37.922 108.502 121.856  1.00  0.00           C  
ATOM    257  C   PRO A  18      38.870 108.760 120.650  1.00  0.00           C  
ATOM    258  O   PRO A  18      38.652 108.426 119.526  1.00  0.00           O  
ATOM    259  CB  PRO A  18      38.093 107.049 122.456  1.00  0.00           C  
ATOM    260  CG  PRO A  18      36.635 106.558 122.747  1.00  0.00           C  
ATOM    261  CD  PRO A  18      35.823 107.433 121.778  1.00  0.00           C  
ATOM    262  HA  PRO A  18      38.157 109.232 122.631  1.00  0.00           H  
ATOM    263  HB2 PRO A  18      38.367 106.357 121.660  1.00  0.00           H  
ATOM    264  HB3 PRO A  18      38.857 106.922 123.221  1.00  0.00           H  
ATOM    265  HG2 PRO A  18      36.381 105.517 122.547  1.00  0.00           H  
ATOM    266  HG3 PRO A  18      36.286 106.711 123.768  1.00  0.00           H  
ATOM    267  HD2 PRO A  18      35.615 106.828 120.896  1.00  0.00           H  
ATOM    268  HD3 PRO A  18      34.853 107.658 122.222  1.00  0.00           H  
ATOM    269  N   ASP A  19      40.106 109.185 121.011  1.00  0.00           N  
ATOM    270  CA  ASP A  19      41.291 109.198 120.163  1.00  0.00           C  
ATOM    271  C   ASP A  19      41.985 107.813 120.181  1.00  0.00           C  
ATOM    272  O   ASP A  19      43.209 107.679 120.189  1.00  0.00           O  
ATOM    273  CB  ASP A  19      42.211 110.313 120.699  1.00  0.00           C  
ATOM    274  CG  ASP A  19      41.578 111.736 120.649  1.00  0.00           C  
ATOM    275  OD1 ASP A  19      41.627 112.436 121.673  1.00  0.00           O  
ATOM    276  OD2 ASP A  19      41.083 112.163 119.572  1.00  0.00           O1-
ATOM    277  H   ASP A  19      40.188 109.343 122.005  1.00  0.00           H  
ATOM    278  HA  ASP A  19      40.971 109.500 119.165  1.00  0.00           H  
ATOM    279  HB2 ASP A  19      42.484 110.010 121.711  1.00  0.00           H  
ATOM    280  HB3 ASP A  19      43.123 110.349 120.102  1.00  0.00           H  
ATOM    281  N   GLN A  20      41.259 106.725 120.334  1.00  0.00           N  
ATOM    282  CA  GLN A  20      41.825 105.381 120.658  1.00  0.00           C  
ATOM    283  C   GLN A  20      42.440 104.792 119.392  1.00  0.00           C  
ATOM    284  O   GLN A  20      43.347 103.958 119.515  1.00  0.00           O  
ATOM    285  CB  GLN A  20      40.681 104.454 121.267  1.00  0.00           C  
ATOM    286  CG  GLN A  20      39.640 104.061 120.218  1.00  0.00           C  
ATOM    287  CD  GLN A  20      38.277 103.651 120.859  1.00  0.00           C  
ATOM    288  NE2 GLN A  20      37.130 103.855 120.204  1.00  0.00           N  
ATOM    289  OE1 GLN A  20      38.131 103.093 121.941  1.00  0.00           O  
ATOM    290  H   GLN A  20      40.258 106.799 120.230  1.00  0.00           H  
ATOM    291  HA  GLN A  20      42.532 105.468 121.483  1.00  0.00           H  
ATOM    292  HB2 GLN A  20      41.082 103.572 121.765  1.00  0.00           H  
ATOM    293  HB3 GLN A  20      40.134 105.033 122.012  1.00  0.00           H  
ATOM    294  HG2 GLN A  20      39.431 104.912 119.570  1.00  0.00           H  
ATOM    295  HG3 GLN A  20      39.999 103.339 119.484  1.00  0.00           H  
ATOM    296 HE21 GLN A  20      36.279 103.577 120.672  1.00  0.00           H  
ATOM    297 HE22 GLN A  20      37.171 104.520 119.446  1.00  0.00           H  
ATOM    298  N   TYR A  21      42.008 105.100 118.151  1.00  0.00           N  
ATOM    299  CA  TYR A  21      42.714 104.797 116.878  1.00  0.00           C  
ATOM    300  C   TYR A  21      43.442 106.015 116.289  1.00  0.00           C  
ATOM    301  O   TYR A  21      44.134 105.841 115.306  1.00  0.00           O  
ATOM    302  CB  TYR A  21      41.550 104.392 115.886  1.00  0.00           C  
ATOM    303  CG  TYR A  21      40.755 103.129 116.249  1.00  0.00           C  
ATOM    304  CD1 TYR A  21      39.438 103.074 116.756  1.00  0.00           C  
ATOM    305  CD2 TYR A  21      41.392 101.853 116.075  1.00  0.00           C  
ATOM    306  CE1 TYR A  21      38.795 101.869 117.146  1.00  0.00           C  
ATOM    307  CE2 TYR A  21      40.702 100.632 116.295  1.00  0.00           C  
ATOM    308  CZ  TYR A  21      39.435 100.654 116.918  1.00  0.00           C  
ATOM    309  OH  TYR A  21      38.815  99.535 117.202  1.00  0.00           O  
ATOM    310  H   TYR A  21      41.172 105.665 118.146  1.00  0.00           H  
ATOM    311  HA  TYR A  21      43.467 104.013 116.954  1.00  0.00           H  
ATOM    312  HB2 TYR A  21      40.834 105.210 115.799  1.00  0.00           H  
ATOM    313  HB3 TYR A  21      42.023 104.178 114.928  1.00  0.00           H  
ATOM    314  HD1 TYR A  21      38.920 104.004 116.937  1.00  0.00           H  
ATOM    315  HD2 TYR A  21      42.326 101.846 115.532  1.00  0.00           H  
ATOM    316  HE1 TYR A  21      37.834 101.885 117.639  1.00  0.00           H  
ATOM    317  HE2 TYR A  21      41.146  99.676 116.056  1.00  0.00           H  
ATOM    318  HH  TYR A  21      37.971  99.659 117.642  1.00  0.00           H  
ATOM    319  N   ALA A  22      43.318 107.198 116.890  1.00  0.00           N  
ATOM    320  CA  ALA A  22      43.917 108.464 116.231  1.00  0.00           C  
ATOM    321  C   ALA A  22      45.340 108.804 116.569  1.00  0.00           C  
ATOM    322  O   ALA A  22      46.003 109.663 115.946  1.00  0.00           O  
ATOM    323  CB  ALA A  22      43.022 109.660 116.617  1.00  0.00           C  
ATOM    324  H   ALA A  22      42.806 107.373 117.743  1.00  0.00           H  
ATOM    325  HA  ALA A  22      43.906 108.396 115.143  1.00  0.00           H  
ATOM    326  HB1 ALA A  22      42.009 109.522 116.238  1.00  0.00           H  
ATOM    327  HB2 ALA A  22      43.025 109.852 117.690  1.00  0.00           H  
ATOM    328  HB3 ALA A  22      43.463 110.509 116.095  1.00  0.00           H  
ATOM    329  N   ASP A  23      45.906 108.064 117.586  1.00  0.00           N  
ATOM    330  CA  ASP A  23      47.269 108.260 117.983  1.00  0.00           C  
ATOM    331  C   ASP A  23      48.240 107.266 117.384  1.00  0.00           C  
ATOM    332  O   ASP A  23      49.426 107.378 117.384  1.00  0.00           O  
ATOM    333  CB  ASP A  23      47.335 108.181 119.499  1.00  0.00           C  
ATOM    334  CG  ASP A  23      47.107 106.861 120.095  1.00  0.00           C  
ATOM    335  OD1 ASP A  23      47.157 106.673 121.310  1.00  0.00           O  
ATOM    336  OD2 ASP A  23      46.708 105.954 119.346  1.00  0.00           O1-
ATOM    337  H   ASP A  23      45.330 107.403 118.088  1.00  0.00           H  
ATOM    338  HA  ASP A  23      47.641 109.252 117.725  1.00  0.00           H  
ATOM    339  HB2 ASP A  23      48.335 108.530 119.756  1.00  0.00           H  
ATOM    340  HB3 ASP A  23      46.606 108.851 119.955  1.00  0.00           H  
ATOM    341  N   GLY A  24      47.660 106.259 116.764  1.00  0.00           N  
ATOM    342  CA  GLY A  24      48.381 105.329 116.000  1.00  0.00           C  
ATOM    343  C   GLY A  24      48.942 104.100 116.816  1.00  0.00           C  
ATOM    344  O   GLY A  24      49.513 103.195 116.204  1.00  0.00           O  
ATOM    345  H   GLY A  24      46.653 106.244 116.683  1.00  0.00           H  
ATOM    346  HA2 GLY A  24      47.750 104.823 115.270  1.00  0.00           H  
ATOM    347  HA3 GLY A  24      49.253 105.843 115.593  1.00  0.00           H  
ATOM    348  N   GLU A  25      48.797 104.042 118.170  1.00  0.00           N  
ATOM    349  CA  GLU A  25      49.369 103.095 119.103  1.00  0.00           C  
ATOM    350  C   GLU A  25      48.664 101.754 119.125  1.00  0.00           C  
ATOM    351  O   GLU A  25      49.336 100.772 119.408  1.00  0.00           O  
ATOM    352  CB  GLU A  25      49.430 103.768 120.452  1.00  0.00           C  
ATOM    353  CG  GLU A  25      50.204 103.143 121.637  1.00  0.00           C  
ATOM    354  CD  GLU A  25      51.546 102.437 121.150  1.00  0.00           C  
ATOM    355  OE1 GLU A  25      52.356 102.946 120.308  1.00  0.00           O  
ATOM    356  OE2 GLU A  25      51.878 101.458 121.913  1.00  0.00           O1-
ATOM    357  H   GLU A  25      48.572 104.930 118.596  1.00  0.00           H  
ATOM    358  HA  GLU A  25      50.392 102.937 118.763  1.00  0.00           H  
ATOM    359  HB2 GLU A  25      49.915 104.725 120.253  1.00  0.00           H  
ATOM    360  HB3 GLU A  25      48.470 104.103 120.844  1.00  0.00           H  
ATOM    361  HG2 GLU A  25      50.381 103.949 122.349  1.00  0.00           H  
ATOM    362  HG3 GLU A  25      49.510 102.388 122.009  1.00  0.00           H  
ATOM    363  N   ALA A  26      47.387 101.667 118.766  1.00  0.00           N  
ATOM    364  CA  ALA A  26      46.725 100.431 118.459  1.00  0.00           C  
ATOM    365  C   ALA A  26      46.994 100.104 116.978  1.00  0.00           C  
ATOM    366  O   ALA A  26      47.063  98.944 116.605  1.00  0.00           O  
ATOM    367  CB  ALA A  26      45.254 100.456 118.860  1.00  0.00           C  
ATOM    368  H   ALA A  26      46.875 102.522 118.604  1.00  0.00           H  
ATOM    369  HA  ALA A  26      47.130  99.606 119.044  1.00  0.00           H  
ATOM    370  HB1 ALA A  26      44.854 101.328 118.343  1.00  0.00           H  
ATOM    371  HB2 ALA A  26      44.735  99.575 118.484  1.00  0.00           H  
ATOM    372  HB3 ALA A  26      45.197 100.522 119.947  1.00  0.00           H  
ATOM    373  N   ALA A  27      47.006 101.088 116.060  1.00  0.00           N  
ATOM    374  CA  ALA A  27      47.108 100.862 114.597  1.00  0.00           C  
ATOM    375  C   ALA A  27      48.388 100.060 114.388  1.00  0.00           C  
ATOM    376  O   ALA A  27      48.378  99.112 113.575  1.00  0.00           O  
ATOM    377  CB  ALA A  27      47.141 102.250 113.935  1.00  0.00           C  
ATOM    378  H   ALA A  27      46.845 102.036 116.370  1.00  0.00           H  
ATOM    379  HA  ALA A  27      46.215 100.290 114.346  1.00  0.00           H  
ATOM    380  HB1 ALA A  27      46.203 102.772 114.128  1.00  0.00           H  
ATOM    381  HB2 ALA A  27      48.010 102.822 114.261  1.00  0.00           H  
ATOM    382  HB3 ALA A  27      47.272 101.998 112.883  1.00  0.00           H  
ATOM    383  N   ARG A  28      49.474 100.377 115.086  1.00  0.00           N  
ATOM    384  CA  ARG A  28      50.774  99.695 115.158  1.00  0.00           C  
ATOM    385  C   ARG A  28      50.719  98.122 115.552  1.00  0.00           C  
ATOM    386  O   ARG A  28      51.662  97.396 115.304  1.00  0.00           O  
ATOM    387  CB  ARG A  28      51.585 100.557 116.142  1.00  0.00           C  
ATOM    388  CG  ARG A  28      53.161 100.326 116.122  1.00  0.00           C  
ATOM    389  CD  ARG A  28      53.921 101.369 116.967  1.00  0.00           C  
ATOM    390  NE  ARG A  28      53.804 101.265 118.436  1.00  0.00           N  
ATOM    391  CZ  ARG A  28      54.448 100.410 119.182  1.00  0.00           C  
ATOM    392  NH1 ARG A  28      55.261  99.571 118.700  1.00  0.00           N1+
ATOM    393  NH2 ARG A  28      54.221 100.449 120.491  1.00  0.00           N  
ATOM    394  H   ARG A  28      49.443 101.243 115.605  1.00  0.00           H  
ATOM    395  HA  ARG A  28      51.258  99.859 114.196  1.00  0.00           H  
ATOM    396  HB2 ARG A  28      51.538 101.633 115.972  1.00  0.00           H  
ATOM    397  HB3 ARG A  28      51.230 100.443 117.166  1.00  0.00           H  
ATOM    398  HG2 ARG A  28      53.409  99.353 116.547  1.00  0.00           H  
ATOM    399  HG3 ARG A  28      53.511 100.460 115.099  1.00  0.00           H  
ATOM    400  HD2 ARG A  28      54.977 101.263 116.723  1.00  0.00           H  
ATOM    401  HD3 ARG A  28      53.620 102.365 116.640  1.00  0.00           H  
ATOM    402  HE  ARG A  28      53.307 102.017 118.890  1.00  0.00           H  
ATOM    403 HH11 ARG A  28      55.354  99.613 117.695  1.00  0.00           H  
ATOM    404 HH12 ARG A  28      55.770  98.873 119.223  1.00  0.00           H  
ATOM    405 HH21 ARG A  28      53.433 100.899 120.935  1.00  0.00           H  
ATOM    406 HH22 ARG A  28      54.728  99.824 121.102  1.00  0.00           H  
ATOM    407  N   VAL A  29      49.593  97.627 116.146  1.00  0.00           N  
ATOM    408  CA  VAL A  29      49.457  96.221 116.517  1.00  0.00           C  
ATOM    409  C   VAL A  29      48.269  95.443 115.981  1.00  0.00           C  
ATOM    410  O   VAL A  29      47.915  94.264 116.329  1.00  0.00           O  
ATOM    411  CB  VAL A  29      49.734  95.974 118.020  1.00  0.00           C  
ATOM    412  CG1 VAL A  29      51.010  96.675 118.485  1.00  0.00           C  
ATOM    413  CG2 VAL A  29      48.614  96.533 118.943  1.00  0.00           C  
ATOM    414  H   VAL A  29      48.944  98.289 116.547  1.00  0.00           H  
ATOM    415  HA  VAL A  29      50.278  95.693 116.031  1.00  0.00           H  
ATOM    416  HB  VAL A  29      49.757  94.886 118.072  1.00  0.00           H  
ATOM    417 HG11 VAL A  29      51.010  97.763 118.415  1.00  0.00           H  
ATOM    418 HG12 VAL A  29      51.164  96.334 119.508  1.00  0.00           H  
ATOM    419 HG13 VAL A  29      51.752  96.245 117.812  1.00  0.00           H  
ATOM    420 HG21 VAL A  29      48.847  96.893 119.944  1.00  0.00           H  
ATOM    421 HG22 VAL A  29      48.134  97.373 118.440  1.00  0.00           H  
ATOM    422 HG23 VAL A  29      47.870  95.737 118.967  1.00  0.00           H  
ATOM    423  N   TRP A  30      47.495  96.144 115.131  1.00  0.00           N  
ATOM    424  CA  TRP A  30      46.159  95.666 114.733  1.00  0.00           C  
ATOM    425  C   TRP A  30      46.155  94.438 113.817  1.00  0.00           C  
ATOM    426  O   TRP A  30      45.365  93.492 114.106  1.00  0.00           O  
ATOM    427  CB  TRP A  30      45.421  96.833 114.093  1.00  0.00           C  
ATOM    428  CG  TRP A  30      43.896  96.714 113.996  1.00  0.00           C  
ATOM    429  CD1 TRP A  30      43.220  96.466 112.899  1.00  0.00           C  
ATOM    430  CD2 TRP A  30      42.948  96.718 115.066  1.00  0.00           C  
ATOM    431  CE2 TRP A  30      41.693  96.425 114.492  1.00  0.00           C  
ATOM    432  CE3 TRP A  30      43.003  96.804 116.443  1.00  0.00           C  
ATOM    433  NE1 TRP A  30      41.874  96.419 113.121  1.00  0.00           N  
ATOM    434  CZ2 TRP A  30      40.482  96.385 115.269  1.00  0.00           C  
ATOM    435  CZ3 TRP A  30      41.823  96.584 117.216  1.00  0.00           C  
ATOM    436  CH2 TRP A  30      40.618  96.375 116.692  1.00  0.00           C  
ATOM    437  H   TRP A  30      47.782  97.070 114.846  1.00  0.00           H  
ATOM    438  HA  TRP A  30      45.565  95.445 115.620  1.00  0.00           H  
ATOM    439  HB2 TRP A  30      45.682  97.602 114.820  1.00  0.00           H  
ATOM    440  HB3 TRP A  30      45.798  97.030 113.089  1.00  0.00           H  
ATOM    441  HD1 TRP A  30      43.660  96.376 111.917  1.00  0.00           H  
ATOM    442  HE1 TRP A  30      41.157  96.265 112.427  1.00  0.00           H  
ATOM    443  HE3 TRP A  30      43.881  97.167 116.956  1.00  0.00           H  
ATOM    444  HZ2 TRP A  30      39.491  96.253 114.861  1.00  0.00           H  
ATOM    445  HZ3 TRP A  30      41.829  96.541 118.295  1.00  0.00           H  
ATOM    446  HH2 TRP A  30      39.770  96.189 117.334  1.00  0.00           H  
ATOM    447  N   GLN A  31      47.020  94.245 112.882  1.00  0.00           N  
ATOM    448  CA  GLN A  31      47.150  93.059 112.058  1.00  0.00           C  
ATOM    449  C   GLN A  31      47.628  91.833 112.901  1.00  0.00           C  
ATOM    450  O   GLN A  31      47.428  90.656 112.472  1.00  0.00           O  
ATOM    451  CB  GLN A  31      48.059  93.343 110.889  1.00  0.00           C  
ATOM    452  CG  GLN A  31      49.514  93.672 111.252  1.00  0.00           C  
ATOM    453  CD  GLN A  31      49.603  95.040 111.945  1.00  0.00           C  
ATOM    454  NE2 GLN A  31      49.044  96.115 111.484  1.00  0.00           N  
ATOM    455  OE1 GLN A  31      50.083  95.175 113.051  1.00  0.00           O  
ATOM    456  H   GLN A  31      47.741  94.921 112.677  1.00  0.00           H  
ATOM    457  HA  GLN A  31      46.233  92.724 111.574  1.00  0.00           H  
ATOM    458  HB2 GLN A  31      48.071  92.443 110.275  1.00  0.00           H  
ATOM    459  HB3 GLN A  31      47.647  94.112 110.235  1.00  0.00           H  
ATOM    460  HG2 GLN A  31      49.958  92.970 111.957  1.00  0.00           H  
ATOM    461  HG3 GLN A  31      50.125  93.697 110.349  1.00  0.00           H  
ATOM    462 HE21 GLN A  31      49.189  96.974 111.996  1.00  0.00           H  
ATOM    463 HE22 GLN A  31      48.582  96.093 110.587  1.00  0.00           H  
ATOM    464  N   LEU A  32      48.075  92.056 114.164  1.00  0.00           N  
ATOM    465  CA  LEU A  32      48.407  91.013 115.162  1.00  0.00           C  
ATOM    466  C   LEU A  32      47.269  90.673 116.160  1.00  0.00           C  
ATOM    467  O   LEU A  32      47.105  89.553 116.680  1.00  0.00           O  
ATOM    468  CB  LEU A  32      49.630  91.423 116.064  1.00  0.00           C  
ATOM    469  CG  LEU A  32      50.856  92.097 115.388  1.00  0.00           C  
ATOM    470  CD1 LEU A  32      51.906  92.444 116.472  1.00  0.00           C  
ATOM    471  CD2 LEU A  32      51.539  91.200 114.258  1.00  0.00           C  
ATOM    472  H   LEU A  32      48.162  93.009 114.488  1.00  0.00           H  
ATOM    473  HA  LEU A  32      48.731  90.175 114.543  1.00  0.00           H  
ATOM    474  HB2 LEU A  32      49.333  92.142 116.827  1.00  0.00           H  
ATOM    475  HB3 LEU A  32      50.052  90.539 116.541  1.00  0.00           H  
ATOM    476  HG  LEU A  32      50.608  93.037 114.895  1.00  0.00           H  
ATOM    477 HD11 LEU A  32      52.654  93.134 116.081  1.00  0.00           H  
ATOM    478 HD12 LEU A  32      51.479  92.993 117.312  1.00  0.00           H  
ATOM    479 HD13 LEU A  32      52.416  91.575 116.887  1.00  0.00           H  
ATOM    480 HD21 LEU A  32      50.855  90.829 113.494  1.00  0.00           H  
ATOM    481 HD22 LEU A  32      52.309  91.847 113.839  1.00  0.00           H  
ATOM    482 HD23 LEU A  32      52.015  90.386 114.802  1.00  0.00           H  
ATOM    483  N   TYR A  33      46.295  91.612 116.245  1.00  0.00           N  
ATOM    484  CA  TYR A  33      45.048  91.372 116.859  1.00  0.00           C  
ATOM    485  C   TYR A  33      44.023  90.697 115.812  1.00  0.00           C  
ATOM    486  O   TYR A  33      43.207  89.831 116.248  1.00  0.00           O  
ATOM    487  CB  TYR A  33      44.530  92.714 117.425  1.00  0.00           C  
ATOM    488  CG  TYR A  33      43.260  92.743 118.138  1.00  0.00           C  
ATOM    489  CD1 TYR A  33      42.066  93.064 117.439  1.00  0.00           C  
ATOM    490  CD2 TYR A  33      43.262  92.361 119.463  1.00  0.00           C  
ATOM    491  CE1 TYR A  33      40.827  92.891 118.100  1.00  0.00           C  
ATOM    492  CE2 TYR A  33      42.015  92.191 120.070  1.00  0.00           C  
ATOM    493  CZ  TYR A  33      40.799  92.395 119.415  1.00  0.00           C  
ATOM    494  OH  TYR A  33      39.610  92.452 120.091  1.00  0.00           O  
ATOM    495  H   TYR A  33      46.483  92.414 115.661  1.00  0.00           H  
ATOM    496  HA  TYR A  33      45.178  90.673 117.686  1.00  0.00           H  
ATOM    497  HB2 TYR A  33      45.252  93.230 118.057  1.00  0.00           H  
ATOM    498  HB3 TYR A  33      44.439  93.359 116.551  1.00  0.00           H  
ATOM    499  HD1 TYR A  33      42.088  93.400 116.413  1.00  0.00           H  
ATOM    500  HD2 TYR A  33      44.180  92.173 120.000  1.00  0.00           H  
ATOM    501  HE1 TYR A  33      39.875  93.133 117.651  1.00  0.00           H  
ATOM    502  HE2 TYR A  33      42.036  92.025 121.137  1.00  0.00           H  
ATOM    503  HH  TYR A  33      38.954  92.659 119.422  1.00  0.00           H  
ATOM    504  N   ILE A  34      44.110  91.006 114.494  1.00  0.00           N  
ATOM    505  CA  ILE A  34      43.426  90.281 113.393  1.00  0.00           C  
ATOM    506  C   ILE A  34      44.001  88.873 113.174  1.00  0.00           C  
ATOM    507  O   ILE A  34      43.279  87.881 112.987  1.00  0.00           O  
ATOM    508  CB  ILE A  34      43.605  91.076 112.054  1.00  0.00           C  
ATOM    509  CG1 ILE A  34      42.666  92.360 112.130  1.00  0.00           C  
ATOM    510  CG2 ILE A  34      43.322  90.480 110.738  1.00  0.00           C  
ATOM    511  CD1 ILE A  34      43.256  93.567 111.365  1.00  0.00           C  
ATOM    512  H   ILE A  34      44.571  91.884 114.303  1.00  0.00           H  
ATOM    513  HA  ILE A  34      42.350  90.227 113.561  1.00  0.00           H  
ATOM    514  HB  ILE A  34      44.624  91.460 112.021  1.00  0.00           H  
ATOM    515 HG12 ILE A  34      41.655  92.100 111.818  1.00  0.00           H  
ATOM    516 HG13 ILE A  34      42.527  92.652 113.172  1.00  0.00           H  
ATOM    517 HG21 ILE A  34      43.528  91.186 109.933  1.00  0.00           H  
ATOM    518 HG22 ILE A  34      44.027  89.663 110.582  1.00  0.00           H  
ATOM    519 HG23 ILE A  34      42.322  90.046 110.728  1.00  0.00           H  
ATOM    520 HD11 ILE A  34      44.012  94.058 111.977  1.00  0.00           H  
ATOM    521 HD12 ILE A  34      43.767  93.357 110.424  1.00  0.00           H  
ATOM    522 HD13 ILE A  34      42.520  94.333 111.122  1.00  0.00           H  
ATOM    523  N   GLY A  35      45.352  88.763 113.198  1.00  0.00           N  
ATOM    524  CA  GLY A  35      45.890  87.387 112.983  1.00  0.00           C  
ATOM    525  C   GLY A  35      46.096  86.933 111.525  1.00  0.00           C  
ATOM    526  O   GLY A  35      46.171  87.783 110.654  1.00  0.00           O  
ATOM    527  H   GLY A  35      45.884  89.616 113.095  1.00  0.00           H  
ATOM    528  HA2 GLY A  35      46.768  87.187 113.597  1.00  0.00           H  
ATOM    529  HA3 GLY A  35      45.242  86.720 113.551  1.00  0.00           H  
ATOM    530  N   ASP A  36      46.062  85.590 111.388  1.00  0.00           N  
ATOM    531  CA  ASP A  36      46.023  84.946 110.080  1.00  0.00           C  
ATOM    532  C   ASP A  36      44.662  85.148 109.337  1.00  0.00           C  
ATOM    533  O   ASP A  36      43.594  84.945 109.797  1.00  0.00           O  
ATOM    534  CB  ASP A  36      46.243  83.456 110.345  1.00  0.00           C  
ATOM    535  CG  ASP A  36      45.994  82.572 109.130  1.00  0.00           C  
ATOM    536  OD1 ASP A  36      46.259  82.962 108.028  1.00  0.00           O  
ATOM    537  OD2 ASP A  36      45.536  81.433 109.314  1.00  0.00           O1-
ATOM    538  H   ASP A  36      46.027  85.027 112.224  1.00  0.00           H  
ATOM    539  HA  ASP A  36      46.841  85.465 109.579  1.00  0.00           H  
ATOM    540  HB2 ASP A  36      47.245  83.265 110.727  1.00  0.00           H  
ATOM    541  HB3 ASP A  36      45.604  83.107 111.158  1.00  0.00           H  
ATOM    542  N   THR A  37      44.773  85.525 108.055  1.00  0.00           N  
ATOM    543  CA  THR A  37      43.656  85.790 107.132  1.00  0.00           C  
ATOM    544  C   THR A  37      42.832  84.587 106.811  1.00  0.00           C  
ATOM    545  O   THR A  37      41.582  84.588 106.910  1.00  0.00           O  
ATOM    546  CB  THR A  37      43.995  86.483 105.772  1.00  0.00           C  
ATOM    547  CG2 THR A  37      42.860  86.607 104.813  1.00  0.00           C  
ATOM    548  OG1 THR A  37      44.598  87.723 106.147  1.00  0.00           O  
ATOM    549  H   THR A  37      45.665  85.873 107.731  1.00  0.00           H  
ATOM    550  HA  THR A  37      42.994  86.428 107.719  1.00  0.00           H  
ATOM    551  HB  THR A  37      44.751  85.816 105.357  1.00  0.00           H  
ATOM    552  HG1 THR A  37      44.648  88.135 105.281  1.00  0.00           H  
ATOM    553 HG21 THR A  37      43.248  87.062 103.901  1.00  0.00           H  
ATOM    554 HG22 THR A  37      42.491  85.639 104.472  1.00  0.00           H  
ATOM    555 HG23 THR A  37      42.129  87.361 105.105  1.00  0.00           H  
ATOM    556  N   ARG A  38      43.390  83.400 106.572  1.00  0.00           N  
ATOM    557  CA  ARG A  38      42.587  82.167 106.455  1.00  0.00           C  
ATOM    558  C   ARG A  38      41.869  81.804 107.712  1.00  0.00           C  
ATOM    559  O   ARG A  38      40.651  81.669 107.768  1.00  0.00           O  
ATOM    560  CB  ARG A  38      43.579  81.114 105.878  1.00  0.00           C  
ATOM    561  CG  ARG A  38      42.923  79.746 105.683  1.00  0.00           C  
ATOM    562  CD  ARG A  38      43.733  78.703 104.965  1.00  0.00           C  
ATOM    563  NE  ARG A  38      42.837  77.530 104.702  1.00  0.00           N  
ATOM    564  CZ  ARG A  38      42.743  76.428 105.425  1.00  0.00           C  
ATOM    565  NH1 ARG A  38      43.375  76.256 106.560  1.00  0.00           N1+
ATOM    566  NH2 ARG A  38      41.902  75.522 105.056  1.00  0.00           N  
ATOM    567  H   ARG A  38      44.400  83.384 106.541  1.00  0.00           H  
ATOM    568  HA  ARG A  38      41.803  82.264 105.705  1.00  0.00           H  
ATOM    569  HB2 ARG A  38      44.086  81.415 104.960  1.00  0.00           H  
ATOM    570  HB3 ARG A  38      44.313  81.030 106.678  1.00  0.00           H  
ATOM    571  HG2 ARG A  38      42.576  79.332 106.630  1.00  0.00           H  
ATOM    572  HG3 ARG A  38      42.013  80.025 105.151  1.00  0.00           H  
ATOM    573  HD2 ARG A  38      44.028  79.118 104.001  1.00  0.00           H  
ATOM    574  HD3 ARG A  38      44.650  78.508 105.518  1.00  0.00           H  
ATOM    575  HE  ARG A  38      42.418  77.438 103.789  1.00  0.00           H  
ATOM    576 HH11 ARG A  38      44.057  76.957 106.811  1.00  0.00           H  
ATOM    577 HH12 ARG A  38      43.271  75.393 107.074  1.00  0.00           H  
ATOM    578 HH21 ARG A  38      41.264  75.624 104.280  1.00  0.00           H  
ATOM    579 HH22 ARG A  38      41.935  74.649 105.564  1.00  0.00           H  
ATOM    580  N   SER A  39      42.580  81.729 108.886  1.00  0.00           N  
ATOM    581  CA  SER A  39      41.905  81.407 110.169  1.00  0.00           C  
ATOM    582  C   SER A  39      40.649  82.292 110.483  1.00  0.00           C  
ATOM    583  O   SER A  39      39.633  81.823 110.922  1.00  0.00           O  
ATOM    584  CB  SER A  39      42.870  81.278 111.269  1.00  0.00           C  
ATOM    585  OG  SER A  39      42.266  80.937 112.397  1.00  0.00           O  
ATOM    586  H   SER A  39      43.575  81.891 108.937  1.00  0.00           H  
ATOM    587  HA  SER A  39      41.468  80.418 110.027  1.00  0.00           H  
ATOM    588  HB2 SER A  39      43.570  80.500 110.964  1.00  0.00           H  
ATOM    589  HB3 SER A  39      43.387  82.209 111.500  1.00  0.00           H  
ATOM    590  HG  SER A  39      42.901  80.888 113.114  1.00  0.00           H  
ATOM    591  N   ARG A  40      40.698  83.610 110.127  1.00  0.00           N  
ATOM    592  CA  ARG A  40      39.629  84.569 110.104  1.00  0.00           C  
ATOM    593  C   ARG A  40      38.620  84.307 108.970  1.00  0.00           C  
ATOM    594  O   ARG A  40      37.454  84.230 109.255  1.00  0.00           O  
ATOM    595  CB  ARG A  40      40.307  85.918 110.035  1.00  0.00           C  
ATOM    596  CG  ARG A  40      39.341  87.099 109.778  1.00  0.00           C  
ATOM    597  CD  ARG A  40      40.171  88.403 109.871  1.00  0.00           C  
ATOM    598  NE  ARG A  40      39.504  89.515 109.267  1.00  0.00           N  
ATOM    599  CZ  ARG A  40      39.022  90.668 109.684  1.00  0.00           C  
ATOM    600  NH1 ARG A  40      39.059  91.137 110.896  1.00  0.00           N1+
ATOM    601  NH2 ARG A  40      38.320  91.490 108.876  1.00  0.00           N  
ATOM    602  H   ARG A  40      41.607  83.865 109.768  1.00  0.00           H  
ATOM    603  HA  ARG A  40      39.027  84.526 111.012  1.00  0.00           H  
ATOM    604  HB2 ARG A  40      40.813  86.126 110.978  1.00  0.00           H  
ATOM    605  HB3 ARG A  40      41.086  85.928 109.273  1.00  0.00           H  
ATOM    606  HG2 ARG A  40      38.822  87.016 108.824  1.00  0.00           H  
ATOM    607  HG3 ARG A  40      38.551  87.125 110.529  1.00  0.00           H  
ATOM    608  HD2 ARG A  40      40.497  88.498 110.907  1.00  0.00           H  
ATOM    609  HD3 ARG A  40      41.060  88.266 109.255  1.00  0.00           H  
ATOM    610  HE  ARG A  40      39.121  89.280 108.361  1.00  0.00           H  
ATOM    611 HH11 ARG A  40      39.373  90.609 111.698  1.00  0.00           H  
ATOM    612 HH12 ARG A  40      38.755  92.094 111.006  1.00  0.00           H  
ATOM    613 HH21 ARG A  40      38.320  91.269 107.891  1.00  0.00           H  
ATOM    614 HH22 ARG A  40      37.947  92.389 109.147  1.00  0.00           H  
ATOM    615  N   THR A  41      38.954  84.415 107.697  1.00  0.00           N  
ATOM    616  CA  THR A  41      37.967  84.606 106.633  1.00  0.00           C  
ATOM    617  C   THR A  41      37.057  83.388 106.365  1.00  0.00           C  
ATOM    618  O   THR A  41      35.884  83.495 106.039  1.00  0.00           O  
ATOM    619  CB  THR A  41      38.687  85.116 105.379  1.00  0.00           C  
ATOM    620  CG2 THR A  41      39.143  86.545 105.507  1.00  0.00           C  
ATOM    621  OG1 THR A  41      39.827  84.380 105.025  1.00  0.00           O  
ATOM    622  H   THR A  41      39.954  84.479 107.557  1.00  0.00           H  
ATOM    623  HA  THR A  41      37.304  85.434 106.884  1.00  0.00           H  
ATOM    624  HB  THR A  41      38.025  85.013 104.519  1.00  0.00           H  
ATOM    625  HG1 THR A  41      40.507  84.443 105.700  1.00  0.00           H  
ATOM    626 HG21 THR A  41      39.348  87.021 104.548  1.00  0.00           H  
ATOM    627 HG22 THR A  41      38.344  87.102 105.995  1.00  0.00           H  
ATOM    628 HG23 THR A  41      39.984  86.656 106.191  1.00  0.00           H  
ATOM    629  N   ALA A  42      37.597  82.243 106.718  1.00  0.00           N  
ATOM    630  CA  ALA A  42      36.943  80.943 106.553  1.00  0.00           C  
ATOM    631  C   ALA A  42      35.680  80.785 107.366  1.00  0.00           C  
ATOM    632  O   ALA A  42      34.765  80.087 106.897  1.00  0.00           O  
ATOM    633  CB  ALA A  42      37.943  79.794 106.953  1.00  0.00           C  
ATOM    634  H   ALA A  42      38.547  82.168 107.051  1.00  0.00           H  
ATOM    635  HA  ALA A  42      36.711  80.678 105.522  1.00  0.00           H  
ATOM    636  HB1 ALA A  42      37.462  78.849 106.704  1.00  0.00           H  
ATOM    637  HB2 ALA A  42      38.911  79.877 106.458  1.00  0.00           H  
ATOM    638  HB3 ALA A  42      38.021  79.863 108.038  1.00  0.00           H  
ATOM    639  N   GLU A  43      35.567  81.471 108.492  1.00  0.00           N  
ATOM    640  CA  GLU A  43      34.270  81.482 109.199  1.00  0.00           C  
ATOM    641  C   GLU A  43      33.042  82.158 108.520  1.00  0.00           C  
ATOM    642  O   GLU A  43      31.905  81.809 108.935  1.00  0.00           O  
ATOM    643  CB  GLU A  43      34.339  82.064 110.616  1.00  0.00           C  
ATOM    644  CG  GLU A  43      35.450  81.549 111.573  1.00  0.00           C  
ATOM    645  CD  GLU A  43      35.372  80.157 112.176  1.00  0.00           C  
ATOM    646  OE1 GLU A  43      34.345  79.474 111.957  1.00  0.00           O  
ATOM    647  OE2 GLU A  43      36.195  79.763 113.043  1.00  0.00           O1-
ATOM    648  H   GLU A  43      36.317  82.086 108.776  1.00  0.00           H  
ATOM    649  HA  GLU A  43      34.000  80.427 109.163  1.00  0.00           H  
ATOM    650  HB2 GLU A  43      34.289  83.145 110.494  1.00  0.00           H  
ATOM    651  HB3 GLU A  43      33.427  81.947 111.202  1.00  0.00           H  
ATOM    652  HG2 GLU A  43      36.395  81.687 111.051  1.00  0.00           H  
ATOM    653  HG3 GLU A  43      35.349  82.243 112.408  1.00  0.00           H  
ATOM    654  N   TYR A  44      33.246  83.066 107.483  1.00  0.00           N  
ATOM    655  CA  TYR A  44      32.164  83.893 106.955  1.00  0.00           C  
ATOM    656  C   TYR A  44      32.361  84.429 105.475  1.00  0.00           C  
ATOM    657  O   TYR A  44      31.370  84.862 104.906  1.00  0.00           O  
ATOM    658  CB  TYR A  44      32.021  85.070 107.937  1.00  0.00           C  
ATOM    659  CG  TYR A  44      33.109  86.268 107.938  1.00  0.00           C  
ATOM    660  CD1 TYR A  44      34.450  85.997 108.284  1.00  0.00           C  
ATOM    661  CD2 TYR A  44      32.741  87.533 107.539  1.00  0.00           C  
ATOM    662  CE1 TYR A  44      35.388  87.093 108.333  1.00  0.00           C  
ATOM    663  CE2 TYR A  44      33.687  88.574 107.436  1.00  0.00           C  
ATOM    664  CZ  TYR A  44      34.975  88.363 107.935  1.00  0.00           C  
ATOM    665  OH  TYR A  44      35.857  89.382 107.847  1.00  0.00           O  
ATOM    666  H   TYR A  44      34.189  83.320 107.225  1.00  0.00           H  
ATOM    667  HA  TYR A  44      31.274  83.265 106.903  1.00  0.00           H  
ATOM    668  HB2 TYR A  44      31.077  85.508 107.612  1.00  0.00           H  
ATOM    669  HB3 TYR A  44      31.881  84.694 108.950  1.00  0.00           H  
ATOM    670  HD1 TYR A  44      34.747  85.013 108.615  1.00  0.00           H  
ATOM    671  HD2 TYR A  44      31.710  87.671 107.247  1.00  0.00           H  
ATOM    672  HE1 TYR A  44      36.366  86.901 108.750  1.00  0.00           H  
ATOM    673  HE2 TYR A  44      33.426  89.574 107.124  1.00  0.00           H  
ATOM    674  HH  TYR A  44      35.486  90.262 107.939  1.00  0.00           H  
ATOM    675  N   LYS A  45      33.575  84.452 104.993  1.00  0.00           N  
ATOM    676  CA  LYS A  45      33.807  85.072 103.615  1.00  0.00           C  
ATOM    677  C   LYS A  45      32.970  84.491 102.491  1.00  0.00           C  
ATOM    678  O   LYS A  45      32.562  85.245 101.626  1.00  0.00           O  
ATOM    679  CB  LYS A  45      35.314  84.992 103.296  1.00  0.00           C  
ATOM    680  CG  LYS A  45      35.756  85.372 101.833  1.00  0.00           C  
ATOM    681  CD  LYS A  45      37.283  85.300 101.669  1.00  0.00           C  
ATOM    682  CE  LYS A  45      37.617  85.504 100.125  1.00  0.00           C  
ATOM    683  NZ  LYS A  45      39.056  85.395  99.723  1.00  0.00           N1+
ATOM    684  H   LYS A  45      34.264  83.985 105.563  1.00  0.00           H  
ATOM    685  HA  LYS A  45      33.550  86.117 103.794  1.00  0.00           H  
ATOM    686  HB2 LYS A  45      35.878  85.600 104.004  1.00  0.00           H  
ATOM    687  HB3 LYS A  45      35.712  83.998 103.497  1.00  0.00           H  
ATOM    688  HG2 LYS A  45      35.233  84.729 101.125  1.00  0.00           H  
ATOM    689  HG3 LYS A  45      35.431  86.392 101.626  1.00  0.00           H  
ATOM    690  HD2 LYS A  45      37.891  85.988 102.256  1.00  0.00           H  
ATOM    691  HD3 LYS A  45      37.627  84.317 101.992  1.00  0.00           H  
ATOM    692  HE2 LYS A  45      36.993  84.718  99.697  1.00  0.00           H  
ATOM    693  HE3 LYS A  45      37.170  86.461  99.860  1.00  0.00           H  
ATOM    694  HZ1 LYS A  45      39.528  86.232 100.033  1.00  0.00           H  
ATOM    695  HZ2 LYS A  45      39.466  84.573 100.142  1.00  0.00           H  
ATOM    696  HZ3 LYS A  45      39.194  85.269  98.731  1.00  0.00           H  
ATOM    697  N   ALA A  46      32.626  83.208 102.563  1.00  0.00           N  
ATOM    698  CA  ALA A  46      31.748  82.603 101.544  1.00  0.00           C  
ATOM    699  C   ALA A  46      30.316  83.192 101.586  1.00  0.00           C  
ATOM    700  O   ALA A  46      29.718  83.383 100.481  1.00  0.00           O  
ATOM    701  CB  ALA A  46      31.695  81.071 101.627  1.00  0.00           C  
ATOM    702  H   ALA A  46      32.901  82.575 103.300  1.00  0.00           H  
ATOM    703  HA  ALA A  46      32.143  82.905 100.575  1.00  0.00           H  
ATOM    704  HB1 ALA A  46      32.672  80.731 101.284  1.00  0.00           H  
ATOM    705  HB2 ALA A  46      31.435  80.738 102.632  1.00  0.00           H  
ATOM    706  HB3 ALA A  46      30.932  80.800 100.898  1.00  0.00           H  
ATOM    707  N   TRP A  47      29.746  83.441 102.837  1.00  0.00           N  
ATOM    708  CA  TRP A  47      28.500  84.147 103.077  1.00  0.00           C  
ATOM    709  C   TRP A  47      28.472  85.598 102.624  1.00  0.00           C  
ATOM    710  O   TRP A  47      27.488  86.007 102.066  1.00  0.00           O  
ATOM    711  CB  TRP A  47      28.031  84.032 104.545  1.00  0.00           C  
ATOM    712  CG  TRP A  47      26.750  84.719 104.896  1.00  0.00           C  
ATOM    713  CD1 TRP A  47      25.478  84.124 104.944  1.00  0.00           C  
ATOM    714  CD2 TRP A  47      26.477  86.095 105.156  1.00  0.00           C  
ATOM    715  CE2 TRP A  47      25.103  86.328 105.059  1.00  0.00           C  
ATOM    716  CE3 TRP A  47      27.342  87.237 105.338  1.00  0.00           C  
ATOM    717  NE1 TRP A  47      24.554  85.055 105.086  1.00  0.00           N  
ATOM    718  CZ2 TRP A  47      24.598  87.593 105.076  1.00  0.00           C  
ATOM    719  CZ3 TRP A  47      26.812  88.535 105.322  1.00  0.00           C  
ATOM    720  CH2 TRP A  47      25.442  88.734 105.183  1.00  0.00           C  
ATOM    721  H   TRP A  47      30.401  83.372 103.603  1.00  0.00           H  
ATOM    722  HA  TRP A  47      27.830  83.579 102.431  1.00  0.00           H  
ATOM    723  HB2 TRP A  47      27.897  82.979 104.790  1.00  0.00           H  
ATOM    724  HB3 TRP A  47      28.869  84.324 105.180  1.00  0.00           H  
ATOM    725  HD1 TRP A  47      25.287  83.087 104.712  1.00  0.00           H  
ATOM    726  HE1 TRP A  47      23.577  84.859 104.924  1.00  0.00           H  
ATOM    727  HE3 TRP A  47      28.396  86.999 105.344  1.00  0.00           H  
ATOM    728  HZ2 TRP A  47      23.524  87.680 104.994  1.00  0.00           H  
ATOM    729  HZ3 TRP A  47      27.525  89.346 105.347  1.00  0.00           H  
ATOM    730  HH2 TRP A  47      25.079  89.751 105.188  1.00  0.00           H  
ATOM    731  N   LEU A  48      29.531  86.369 102.884  1.00  0.00           N  
ATOM    732  CA  LEU A  48      29.757  87.769 102.486  1.00  0.00           C  
ATOM    733  C   LEU A  48      29.926  87.920 100.950  1.00  0.00           C  
ATOM    734  O   LEU A  48      29.050  88.466 100.293  1.00  0.00           O  
ATOM    735  CB  LEU A  48      31.011  88.200 103.350  1.00  0.00           C  
ATOM    736  CG  LEU A  48      31.388  89.713 103.292  1.00  0.00           C  
ATOM    737  CD1 LEU A  48      30.318  90.531 104.074  1.00  0.00           C  
ATOM    738  CD2 LEU A  48      32.684  90.017 103.943  1.00  0.00           C  
ATOM    739  H   LEU A  48      30.373  85.921 103.216  1.00  0.00           H  
ATOM    740  HA  LEU A  48      28.795  88.235 102.697  1.00  0.00           H  
ATOM    741  HB2 LEU A  48      30.799  87.897 104.375  1.00  0.00           H  
ATOM    742  HB3 LEU A  48      31.890  87.604 103.104  1.00  0.00           H  
ATOM    743  HG  LEU A  48      31.427  90.201 102.317  1.00  0.00           H  
ATOM    744 HD11 LEU A  48      30.632  91.570 104.171  1.00  0.00           H  
ATOM    745 HD12 LEU A  48      29.490  90.629 103.370  1.00  0.00           H  
ATOM    746 HD13 LEU A  48      30.006  90.016 104.984  1.00  0.00           H  
ATOM    747 HD21 LEU A  48      32.801  89.414 104.845  1.00  0.00           H  
ATOM    748 HD22 LEU A  48      33.434  89.703 103.217  1.00  0.00           H  
ATOM    749 HD23 LEU A  48      32.827  91.076 104.161  1.00  0.00           H  
ATOM    750  N   LEU A  49      30.831  87.131 100.395  1.00  0.00           N  
ATOM    751  CA  LEU A  49      30.921  86.958  98.927  1.00  0.00           C  
ATOM    752  C   LEU A  49      29.521  86.429  98.408  1.00  0.00           C  
ATOM    753  O   LEU A  49      29.022  87.002  97.473  1.00  0.00           O  
ATOM    754  CB  LEU A  49      32.186  86.186  98.501  1.00  0.00           C  
ATOM    755  CG  LEU A  49      33.535  86.730  99.008  1.00  0.00           C  
ATOM    756  CD1 LEU A  49      34.573  86.022  98.131  1.00  0.00           C  
ATOM    757  CD2 LEU A  49      33.710  88.176  99.065  1.00  0.00           C  
ATOM    758  H   LEU A  49      31.390  86.582 101.032  1.00  0.00           H  
ATOM    759  HA  LEU A  49      31.158  87.935  98.508  1.00  0.00           H  
ATOM    760  HB2 LEU A  49      32.068  85.130  98.742  1.00  0.00           H  
ATOM    761  HB3 LEU A  49      32.132  86.324  97.422  1.00  0.00           H  
ATOM    762  HG  LEU A  49      33.623  86.466 100.062  1.00  0.00           H  
ATOM    763 HD11 LEU A  49      35.553  86.396  98.424  1.00  0.00           H  
ATOM    764 HD12 LEU A  49      34.625  84.934  98.070  1.00  0.00           H  
ATOM    765 HD13 LEU A  49      34.507  86.233  97.063  1.00  0.00           H  
ATOM    766 HD21 LEU A  49      34.731  88.389  99.382  1.00  0.00           H  
ATOM    767 HD22 LEU A  49      33.543  88.680  98.113  1.00  0.00           H  
ATOM    768 HD23 LEU A  49      33.006  88.658  99.744  1.00  0.00           H  
ATOM    769  N   GLY A  50      28.918  85.324  98.848  1.00  0.00           N  
ATOM    770  CA  GLY A  50      27.635  84.805  98.306  1.00  0.00           C  
ATOM    771  C   GLY A  50      26.543  85.854  98.291  1.00  0.00           C  
ATOM    772  O   GLY A  50      25.721  85.875  97.356  1.00  0.00           O  
ATOM    773  H   GLY A  50      29.285  84.839  99.655  1.00  0.00           H  
ATOM    774  HA2 GLY A  50      27.770  84.379  97.312  1.00  0.00           H  
ATOM    775  HA3 GLY A  50      27.283  83.968  98.908  1.00  0.00           H  
ATOM    776  N   LEU A  51      26.547  86.771  99.295  1.00  0.00           N  
ATOM    777  CA  LEU A  51      25.524  87.904  99.391  1.00  0.00           C  
ATOM    778  C   LEU A  51      25.712  89.050  98.372  1.00  0.00           C  
ATOM    779  O   LEU A  51      24.810  89.576  97.675  1.00  0.00           O  
ATOM    780  CB  LEU A  51      25.340  88.416 100.828  1.00  0.00           C  
ATOM    781  CG  LEU A  51      24.475  89.662 100.880  1.00  0.00           C  
ATOM    782  CD1 LEU A  51      23.057  89.423 100.458  1.00  0.00           C  
ATOM    783  CD2 LEU A  51      24.428  90.089 102.347  1.00  0.00           C  
ATOM    784  H   LEU A  51      27.335  86.640  99.915  1.00  0.00           H  
ATOM    785  HA  LEU A  51      24.514  87.522  99.244  1.00  0.00           H  
ATOM    786  HB2 LEU A  51      24.875  87.637 101.431  1.00  0.00           H  
ATOM    787  HB3 LEU A  51      26.329  88.610 101.243  1.00  0.00           H  
ATOM    788  HG  LEU A  51      24.917  90.464 100.288  1.00  0.00           H  
ATOM    789 HD11 LEU A  51      22.712  88.565 101.035  1.00  0.00           H  
ATOM    790 HD12 LEU A  51      22.440  90.304 100.637  1.00  0.00           H  
ATOM    791 HD13 LEU A  51      22.930  89.247  99.391  1.00  0.00           H  
ATOM    792 HD21 LEU A  51      23.898  89.355 102.955  1.00  0.00           H  
ATOM    793 HD22 LEU A  51      25.473  90.180 102.644  1.00  0.00           H  
ATOM    794 HD23 LEU A  51      23.929  91.041 102.529  1.00  0.00           H  
ATOM    795  N   LEU A  52      26.970  89.446  98.178  1.00  0.00           N  
ATOM    796  CA  LEU A  52      27.355  90.365  97.091  1.00  0.00           C  
ATOM    797  C   LEU A  52      26.960  89.672  95.776  1.00  0.00           C  
ATOM    798  O   LEU A  52      26.270  90.275  94.994  1.00  0.00           O  
ATOM    799  CB  LEU A  52      28.833  90.801  97.283  1.00  0.00           C  
ATOM    800  CG  LEU A  52      29.116  91.438  98.567  1.00  0.00           C  
ATOM    801  CD1 LEU A  52      30.614  91.788  98.741  1.00  0.00           C  
ATOM    802  CD2 LEU A  52      28.299  92.712  98.793  1.00  0.00           C  
ATOM    803  H   LEU A  52      27.680  89.133  98.826  1.00  0.00           H  
ATOM    804  HA  LEU A  52      26.698  91.234  97.105  1.00  0.00           H  
ATOM    805  HB2 LEU A  52      29.443  89.898  97.240  1.00  0.00           H  
ATOM    806  HB3 LEU A  52      28.936  91.460  96.422  1.00  0.00           H  
ATOM    807  HG  LEU A  52      28.778  90.722  99.315  1.00  0.00           H  
ATOM    808 HD11 LEU A  52      30.756  92.267  99.711  1.00  0.00           H  
ATOM    809 HD12 LEU A  52      31.219  90.893  98.593  1.00  0.00           H  
ATOM    810 HD13 LEU A  52      30.911  92.450  97.929  1.00  0.00           H  
ATOM    811 HD21 LEU A  52      28.652  93.162  99.720  1.00  0.00           H  
ATOM    812 HD22 LEU A  52      28.416  93.390  97.948  1.00  0.00           H  
ATOM    813 HD23 LEU A  52      27.230  92.507  98.833  1.00  0.00           H  
ATOM    814  N   ARG A  53      27.282  88.385  95.575  1.00  0.00           N  
ATOM    815  CA  ARG A  53      27.092  87.585  94.362  1.00  0.00           C  
ATOM    816  C   ARG A  53      25.636  87.415  93.986  1.00  0.00           C  
ATOM    817  O   ARG A  53      25.161  87.897  92.953  1.00  0.00           O  
ATOM    818  CB  ARG A  53      27.775  86.239  94.591  1.00  0.00           C  
ATOM    819  CG  ARG A  53      29.313  86.402  94.358  1.00  0.00           C  
ATOM    820  CD  ARG A  53      29.948  85.036  94.580  1.00  0.00           C  
ATOM    821  NE  ARG A  53      31.466  85.027  94.429  1.00  0.00           N  
ATOM    822  CZ  ARG A  53      32.257  83.943  94.623  1.00  0.00           C  
ATOM    823  NH1 ARG A  53      31.770  82.833  95.028  1.00  0.00           N1+
ATOM    824  NH2 ARG A  53      33.461  84.015  94.365  1.00  0.00           N  
ATOM    825  H   ARG A  53      27.750  87.978  96.373  1.00  0.00           H  
ATOM    826  HA  ARG A  53      27.525  88.051  93.477  1.00  0.00           H  
ATOM    827  HB2 ARG A  53      27.492  85.981  95.612  1.00  0.00           H  
ATOM    828  HB3 ARG A  53      27.412  85.487  93.892  1.00  0.00           H  
ATOM    829  HG2 ARG A  53      29.521  86.890  93.407  1.00  0.00           H  
ATOM    830  HG3 ARG A  53      29.798  87.066  95.073  1.00  0.00           H  
ATOM    831  HD2 ARG A  53      29.732  84.731  95.604  1.00  0.00           H  
ATOM    832  HD3 ARG A  53      29.573  84.252  93.921  1.00  0.00           H  
ATOM    833  HE  ARG A  53      31.934  85.800  93.979  1.00  0.00           H  
ATOM    834 HH11 ARG A  53      30.887  82.811  95.518  1.00  0.00           H  
ATOM    835 HH12 ARG A  53      32.475  82.166  95.304  1.00  0.00           H  
ATOM    836 HH21 ARG A  53      33.887  84.924  94.249  1.00  0.00           H  
ATOM    837 HH22 ARG A  53      33.965  83.140  94.354  1.00  0.00           H  
ATOM    838  N   GLN A  54      24.802  86.849  94.898  1.00  0.00           N  
ATOM    839  CA  GLN A  54      23.398  86.565  94.670  1.00  0.00           C  
ATOM    840  C   GLN A  54      22.544  87.830  94.415  1.00  0.00           C  
ATOM    841  O   GLN A  54      21.384  87.787  93.920  1.00  0.00           O  
ATOM    842  CB  GLN A  54      22.883  85.772  95.858  1.00  0.00           C  
ATOM    843  CG  GLN A  54      22.564  86.628  97.171  1.00  0.00           C  
ATOM    844  CD  GLN A  54      22.305  85.832  98.444  1.00  0.00           C  
ATOM    845  NE2 GLN A  54      22.758  84.595  98.621  1.00  0.00           N  
ATOM    846  OE1 GLN A  54      21.552  86.366  99.320  1.00  0.00           O  
ATOM    847  H   GLN A  54      25.113  86.729  95.851  1.00  0.00           H  
ATOM    848  HA  GLN A  54      23.399  85.912  93.797  1.00  0.00           H  
ATOM    849  HB2 GLN A  54      21.937  85.271  95.649  1.00  0.00           H  
ATOM    850  HB3 GLN A  54      23.683  85.078  96.119  1.00  0.00           H  
ATOM    851  HG2 GLN A  54      23.406  87.311  97.290  1.00  0.00           H  
ATOM    852  HG3 GLN A  54      21.703  87.282  97.039  1.00  0.00           H  
ATOM    853 HE21 GLN A  54      22.738  84.214  99.555  1.00  0.00           H  
ATOM    854 HE22 GLN A  54      23.329  84.054  97.988  1.00  0.00           H  
ATOM    855  N   HIP A  55      23.091  88.943  94.790  1.00  0.00           N  
ATOM    856  CA  HIP A  55      22.459  90.313  94.692  1.00  0.00           C  
ATOM    857  C   HIP A  55      22.939  91.086  93.434  1.00  0.00           C  
ATOM    858  O   HIP A  55      22.331  92.131  93.089  1.00  0.00           O  
ATOM    859  CB  HIP A  55      22.572  91.086  95.950  1.00  0.00           C  
ATOM    860  CG  HIP A  55      21.847  92.353  96.005  1.00  0.00           C  
ATOM    861  CD2 HIP A  55      22.140  93.623  95.646  1.00  0.00           C  
ATOM    862  ND1 HIP A  55      20.521  92.428  96.483  1.00  0.00           N1+
ATOM    863  CE1 HIP A  55      20.039  93.680  96.313  1.00  0.00           C  
ATOM    864  NE2 HIP A  55      21.072  94.398  95.794  1.00  0.00           N  
ATOM    865  H   HIP A  55      24.030  88.828  95.144  1.00  0.00           H  
ATOM    866  HA  HIP A  55      21.373  90.286  94.605  1.00  0.00           H  
ATOM    867  HB2 HIP A  55      22.262  90.526  96.832  1.00  0.00           H  
ATOM    868  HB3 HIP A  55      23.644  91.266  96.029  1.00  0.00           H  
ATOM    869  HD1 HIP A  55      19.962  91.672  96.854  1.00  0.00           H  
ATOM    870  HD2 HIP A  55      23.101  93.916  95.248  1.00  0.00           H  
ATOM    871  HE1 HIP A  55      19.117  94.014  96.767  1.00  0.00           H  
ATOM    872  HE2 HIP A  55      20.998  95.353  95.474  1.00  0.00           H  
ATOM    873  N   GLY A  56      24.024  90.745  92.795  1.00  0.00           N  
ATOM    874  CA  GLY A  56      24.476  91.248  91.504  1.00  0.00           C  
ATOM    875  C   GLY A  56      25.192  92.576  91.746  1.00  0.00           C  
ATOM    876  O   GLY A  56      24.934  93.591  91.087  1.00  0.00           O  
ATOM    877  H   GLY A  56      24.480  89.960  93.237  1.00  0.00           H  
ATOM    878  HA2 GLY A  56      25.228  90.569  91.100  1.00  0.00           H  
ATOM    879  HA3 GLY A  56      23.662  91.438  90.805  1.00  0.00           H  
ATOM    880  N   CYS A  57      26.027  92.631  92.802  1.00  0.00           N  
ATOM    881  CA  CYS A  57      26.677  93.884  93.186  1.00  0.00           C  
ATOM    882  C   CYS A  57      27.884  94.227  92.205  1.00  0.00           C  
ATOM    883  O   CYS A  57      28.431  93.286  91.593  1.00  0.00           O  
ATOM    884  CB  CYS A  57      27.264  93.659  94.607  1.00  0.00           C  
ATOM    885  SG  CYS A  57      25.971  93.473  95.800  1.00  0.00           S  
ATOM    886  H   CYS A  57      26.200  91.848  93.418  1.00  0.00           H  
ATOM    887  HA  CYS A  57      25.914  94.660  93.123  1.00  0.00           H  
ATOM    888  HB2 CYS A  57      27.990  92.846  94.570  1.00  0.00           H  
ATOM    889  HB3 CYS A  57      27.831  94.567  94.814  1.00  0.00           H  
ATOM    890  HG  CYS A  57      25.701  92.195  95.520  1.00  0.00           H  
ATOM    891  N   HIE A  58      28.334  95.466  92.121  1.00  0.00           N  
ATOM    892  CA  HIE A  58      29.659  95.816  91.629  1.00  0.00           C  
ATOM    893  C   HIE A  58      30.281  97.096  92.305  1.00  0.00           C  
ATOM    894  O   HIE A  58      31.388  97.046  92.758  1.00  0.00           O  
ATOM    895  CB  HIE A  58      29.595  96.133  90.176  1.00  0.00           C  
ATOM    896  CG  HIE A  58      30.920  96.586  89.649  1.00  0.00           C  
ATOM    897  CD2 HIE A  58      31.110  97.852  89.169  1.00  0.00           C  
ATOM    898  ND1 HIE A  58      32.074  95.820  89.357  1.00  0.00           N  
ATOM    899  CE1 HIE A  58      32.906  96.616  88.690  1.00  0.00           C  
ATOM    900  NE2 HIE A  58      32.342  97.842  88.610  1.00  0.00           N  
ATOM    901  H   HIE A  58      27.764  96.263  92.362  1.00  0.00           H  
ATOM    902  HA  HIE A  58      30.356  95.009  91.854  1.00  0.00           H  
ATOM    903  HB2 HIE A  58      29.398  95.224  89.607  1.00  0.00           H  
ATOM    904  HB3 HIE A  58      28.860  96.911  89.971  1.00  0.00           H  
ATOM    905  HD2 HIE A  58      30.459  98.714  89.193  1.00  0.00           H  
ATOM    906  HE1 HIE A  58      33.923  96.421  88.381  1.00  0.00           H  
ATOM    907  HE2 HIE A  58      32.857  98.590  88.169  1.00  0.00           H  
ATOM    908  N   ARG A  59      29.550  98.203  92.380  1.00  0.00           N  
ATOM    909  CA  ARG A  59      29.943  99.372  93.293  1.00  0.00           C  
ATOM    910  C   ARG A  59      29.699  99.158  94.852  1.00  0.00           C  
ATOM    911  O   ARG A  59      28.642  99.370  95.337  1.00  0.00           O  
ATOM    912  CB  ARG A  59      29.358 100.693  92.759  1.00  0.00           C  
ATOM    913  CG  ARG A  59      29.340 101.998  93.606  1.00  0.00           C  
ATOM    914  CD  ARG A  59      29.375 103.167  92.613  1.00  0.00           C  
ATOM    915  NE  ARG A  59      29.218 104.421  93.409  1.00  0.00           N  
ATOM    916  CZ  ARG A  59      30.074 105.314  93.678  1.00  0.00           C  
ATOM    917  NH1 ARG A  59      31.351 105.158  93.408  1.00  0.00           N1+
ATOM    918  NH2 ARG A  59      29.738 106.469  94.224  1.00  0.00           N  
ATOM    919  H   ARG A  59      28.578  98.071  92.140  1.00  0.00           H  
ATOM    920  HA  ARG A  59      31.022  99.524  93.263  1.00  0.00           H  
ATOM    921  HB2 ARG A  59      29.912 100.753  91.823  1.00  0.00           H  
ATOM    922  HB3 ARG A  59      28.350 100.551  92.367  1.00  0.00           H  
ATOM    923  HG2 ARG A  59      28.480 102.037  94.274  1.00  0.00           H  
ATOM    924  HG3 ARG A  59      30.284 101.914  94.144  1.00  0.00           H  
ATOM    925  HD2 ARG A  59      30.307 103.041  92.062  1.00  0.00           H  
ATOM    926  HD3 ARG A  59      28.525 103.140  91.932  1.00  0.00           H  
ATOM    927  HE  ARG A  59      28.287 104.586  93.764  1.00  0.00           H  
ATOM    928 HH11 ARG A  59      31.719 104.306  93.009  1.00  0.00           H  
ATOM    929 HH12 ARG A  59      31.990 105.907  93.631  1.00  0.00           H  
ATOM    930 HH21 ARG A  59      28.749 106.594  94.386  1.00  0.00           H  
ATOM    931 HH22 ARG A  59      30.492 107.065  94.536  1.00  0.00           H  
ATOM    932  N   VAL A  60      30.722  98.885  95.610  1.00  0.00           N  
ATOM    933  CA  VAL A  60      30.587  98.676  97.065  1.00  0.00           C  
ATOM    934  C   VAL A  60      31.524  99.493  97.953  1.00  0.00           C  
ATOM    935  O   VAL A  60      32.688  99.861  97.513  1.00  0.00           O  
ATOM    936  CB  VAL A  60      30.708  97.139  97.426  1.00  0.00           C  
ATOM    937  CG1 VAL A  60      29.782  96.203  96.670  1.00  0.00           C  
ATOM    938  CG2 VAL A  60      32.089  96.535  97.447  1.00  0.00           C  
ATOM    939  H   VAL A  60      31.656  98.815  95.232  1.00  0.00           H  
ATOM    940  HA  VAL A  60      29.556  98.867  97.364  1.00  0.00           H  
ATOM    941  HB  VAL A  60      30.383  97.201  98.465  1.00  0.00           H  
ATOM    942 HG11 VAL A  60      28.744  96.520  96.786  1.00  0.00           H  
ATOM    943 HG12 VAL A  60      30.042  96.293  95.616  1.00  0.00           H  
ATOM    944 HG13 VAL A  60      29.938  95.196  97.054  1.00  0.00           H  
ATOM    945 HG21 VAL A  60      32.626  96.784  96.532  1.00  0.00           H  
ATOM    946 HG22 VAL A  60      32.560  96.968  98.330  1.00  0.00           H  
ATOM    947 HG23 VAL A  60      32.103  95.447  97.503  1.00  0.00           H  
ATOM    948  N   LEU A  61      31.080  99.780  99.180  1.00  0.00           N  
ATOM    949  CA  LEU A  61      31.674 100.731 100.085  1.00  0.00           C  
ATOM    950  C   LEU A  61      32.043 100.016 101.380  1.00  0.00           C  
ATOM    951  O   LEU A  61      31.261  99.626 102.147  1.00  0.00           O  
ATOM    952  CB  LEU A  61      30.719 101.923 100.417  1.00  0.00           C  
ATOM    953  CG  LEU A  61      31.061 102.869 101.563  1.00  0.00           C  
ATOM    954  CD1 LEU A  61      32.410 103.436 101.356  1.00  0.00           C  
ATOM    955  CD2 LEU A  61      30.076 103.991 101.761  1.00  0.00           C  
ATOM    956  H   LEU A  61      30.197  99.386  99.468  1.00  0.00           H  
ATOM    957  HA  LEU A  61      32.612 101.085  99.657  1.00  0.00           H  
ATOM    958  HB2 LEU A  61      30.725 102.425  99.449  1.00  0.00           H  
ATOM    959  HB3 LEU A  61      29.763 101.449 100.639  1.00  0.00           H  
ATOM    960  HG  LEU A  61      31.129 102.274 102.475  1.00  0.00           H  
ATOM    961 HD11 LEU A  61      33.085 102.583 101.429  1.00  0.00           H  
ATOM    962 HD12 LEU A  61      32.472 103.827 100.340  1.00  0.00           H  
ATOM    963 HD13 LEU A  61      32.614 104.147 102.157  1.00  0.00           H  
ATOM    964 HD21 LEU A  61      30.219 104.554 102.684  1.00  0.00           H  
ATOM    965 HD22 LEU A  61      30.248 104.729 100.977  1.00  0.00           H  
ATOM    966 HD23 LEU A  61      29.037 103.661 101.754  1.00  0.00           H  
ATOM    967  N   ASH A  62      33.336  99.907 101.623  1.00  0.00           N  
ATOM    968  CA  ASH A  62      33.863  99.525 102.975  1.00  0.00           C  
ATOM    969  C   ASH A  62      33.913 100.756 103.855  1.00  0.00           C  
ATOM    970  O   ASH A  62      34.856 101.544 103.819  1.00  0.00           O  
ATOM    971  CB  ASH A  62      35.226  98.788 102.864  1.00  0.00           C  
ATOM    972  CG  ASH A  62      35.616  98.252 104.253  1.00  0.00           C  
ATOM    973  OD1 ASH A  62      34.963  98.486 105.257  1.00  0.00           O  
ATOM    974  OD2 ASH A  62      36.758  97.504 104.206  1.00  0.00           O  
ATOM    975  H   ASH A  62      33.996 100.241 100.935  1.00  0.00           H  
ATOM    976  HA  ASH A  62      33.101  98.888 103.424  1.00  0.00           H  
ATOM    977  HB2 ASH A  62      35.109  97.984 102.136  1.00  0.00           H  
ATOM    978  HB3 ASH A  62      35.983  99.476 102.485  1.00  0.00           H  
ATOM    979  HD2 ASH A  62      36.970  97.179 105.083  1.00  0.00           H  
ATOM    980  N   VAL A  63      32.892 100.912 104.783  1.00  0.00           N  
ATOM    981  CA  VAL A  63      32.680 102.156 105.573  1.00  0.00           C  
ATOM    982  C   VAL A  63      33.414 102.227 106.926  1.00  0.00           C  
ATOM    983  O   VAL A  63      33.274 103.283 107.536  1.00  0.00           O  
ATOM    984  CB  VAL A  63      31.186 102.483 105.701  1.00  0.00           C  
ATOM    985  CG1 VAL A  63      30.383 101.853 106.815  1.00  0.00           C  
ATOM    986  CG2 VAL A  63      30.737 103.971 105.632  1.00  0.00           C  
ATOM    987  H   VAL A  63      32.206 100.173 104.837  1.00  0.00           H  
ATOM    988  HA  VAL A  63      33.085 102.981 104.987  1.00  0.00           H  
ATOM    989  HB  VAL A  63      30.832 101.956 104.813  1.00  0.00           H  
ATOM    990 HG11 VAL A  63      30.625 100.800 106.960  1.00  0.00           H  
ATOM    991 HG12 VAL A  63      30.658 102.437 107.694  1.00  0.00           H  
ATOM    992 HG13 VAL A  63      29.302 101.991 106.793  1.00  0.00           H  
ATOM    993 HG21 VAL A  63      30.645 104.373 106.641  1.00  0.00           H  
ATOM    994 HG22 VAL A  63      31.440 104.688 105.209  1.00  0.00           H  
ATOM    995 HG23 VAL A  63      29.832 103.963 105.024  1.00  0.00           H  
ATOM    996  N   ALA A  64      34.130 101.204 107.289  1.00  0.00           N  
ATOM    997  CA  ALA A  64      34.917 101.075 108.450  1.00  0.00           C  
ATOM    998  C   ALA A  64      36.210 100.351 108.103  1.00  0.00           C  
ATOM    999  O   ALA A  64      36.512  99.244 108.560  1.00  0.00           O  
ATOM   1000  CB  ALA A  64      33.961 100.273 109.426  1.00  0.00           C  
ATOM   1001  H   ALA A  64      34.078 100.379 106.708  1.00  0.00           H  
ATOM   1002  HA  ALA A  64      35.118 102.054 108.888  1.00  0.00           H  
ATOM   1003  HB1 ALA A  64      33.752  99.296 108.989  1.00  0.00           H  
ATOM   1004  HB2 ALA A  64      34.471 100.080 110.370  1.00  0.00           H  
ATOM   1005  HB3 ALA A  64      33.049 100.820 109.663  1.00  0.00           H  
ATOM   1006  N   CYS A  65      37.047 101.046 107.319  1.00  0.00           N  
ATOM   1007  CA  CYS A  65      38.278 100.521 106.688  1.00  0.00           C  
ATOM   1008  C   CYS A  65      39.255  99.882 107.713  1.00  0.00           C  
ATOM   1009  O   CYS A  65      39.776  98.864 107.369  1.00  0.00           O  
ATOM   1010  CB  CYS A  65      38.836 101.580 105.764  1.00  0.00           C  
ATOM   1011  SG  CYS A  65      40.315 100.976 104.984  1.00  0.00           S  
ATOM   1012  H   CYS A  65      36.680 101.940 107.026  1.00  0.00           H  
ATOM   1013  HA  CYS A  65      37.900  99.640 106.168  1.00  0.00           H  
ATOM   1014  HB2 CYS A  65      38.069 101.908 105.062  1.00  0.00           H  
ATOM   1015  HB3 CYS A  65      39.089 102.423 106.406  1.00  0.00           H  
ATOM   1016  HG  CYS A  65      40.935 100.669 106.126  1.00  0.00           H  
ATOM   1017  N   GLY A  66      39.580 100.529 108.830  1.00  0.00           N  
ATOM   1018  CA  GLY A  66      40.778 100.197 109.607  1.00  0.00           C  
ATOM   1019  C   GLY A  66      42.016  99.968 108.673  1.00  0.00           C  
ATOM   1020  O   GLY A  66      42.126 100.675 107.625  1.00  0.00           O  
ATOM   1021  H   GLY A  66      39.104 101.398 109.030  1.00  0.00           H  
ATOM   1022  HA2 GLY A  66      41.100 101.049 110.206  1.00  0.00           H  
ATOM   1023  HA3 GLY A  66      40.608  99.324 110.236  1.00  0.00           H  
ATOM   1024  N   THR A  67      42.840  98.979 108.911  1.00  0.00           N  
ATOM   1025  CA  THR A  67      43.955  98.556 108.074  1.00  0.00           C  
ATOM   1026  C   THR A  67      43.619  97.921 106.670  1.00  0.00           C  
ATOM   1027  O   THR A  67      44.514  97.626 105.880  1.00  0.00           O  
ATOM   1028  CB  THR A  67      44.950  97.681 108.909  1.00  0.00           C  
ATOM   1029  CG2 THR A  67      45.466  98.339 110.213  1.00  0.00           C  
ATOM   1030  OG1 THR A  67      44.380  96.484 109.370  1.00  0.00           O  
ATOM   1031  H   THR A  67      42.591  98.283 109.599  1.00  0.00           H  
ATOM   1032  HA  THR A  67      44.523  99.438 107.776  1.00  0.00           H  
ATOM   1033  HB  THR A  67      45.856  97.482 108.337  1.00  0.00           H  
ATOM   1034  HG1 THR A  67      44.867  95.806 108.896  1.00  0.00           H  
ATOM   1035 HG21 THR A  67      44.637  98.555 110.889  1.00  0.00           H  
ATOM   1036 HG22 THR A  67      46.122  97.665 110.763  1.00  0.00           H  
ATOM   1037 HG23 THR A  67      45.939  99.290 109.968  1.00  0.00           H  
ATOM   1038  N   GLY A  68      42.325  97.903 106.376  1.00  0.00           N  
ATOM   1039  CA  GLY A  68      41.898  97.507 105.012  1.00  0.00           C  
ATOM   1040  C   GLY A  68      41.956  96.018 104.686  1.00  0.00           C  
ATOM   1041  O   GLY A  68      41.796  95.736 103.493  1.00  0.00           O  
ATOM   1042  H   GLY A  68      41.636  98.123 107.082  1.00  0.00           H  
ATOM   1043  HA2 GLY A  68      40.853  97.809 104.951  1.00  0.00           H  
ATOM   1044  HA3 GLY A  68      42.474  97.980 104.217  1.00  0.00           H  
ATOM   1045  N   VAL A  69      42.101  95.165 105.714  1.00  0.00           N  
ATOM   1046  CA  VAL A  69      42.033  93.700 105.457  1.00  0.00           C  
ATOM   1047  C   VAL A  69      40.693  93.292 104.779  1.00  0.00           C  
ATOM   1048  O   VAL A  69      40.629  92.452 103.884  1.00  0.00           O  
ATOM   1049  CB  VAL A  69      42.393  92.931 106.741  1.00  0.00           C  
ATOM   1050  CG1 VAL A  69      41.442  93.141 107.922  1.00  0.00           C  
ATOM   1051  CG2 VAL A  69      42.523  91.470 106.505  1.00  0.00           C  
ATOM   1052  H   VAL A  69      41.930  95.454 106.666  1.00  0.00           H  
ATOM   1053  HA  VAL A  69      42.819  93.494 104.731  1.00  0.00           H  
ATOM   1054  HB  VAL A  69      43.406  93.232 107.005  1.00  0.00           H  
ATOM   1055 HG11 VAL A  69      41.615  92.433 108.733  1.00  0.00           H  
ATOM   1056 HG12 VAL A  69      41.386  94.160 108.305  1.00  0.00           H  
ATOM   1057 HG13 VAL A  69      40.471  92.818 107.549  1.00  0.00           H  
ATOM   1058 HG21 VAL A  69      42.941  91.298 105.513  1.00  0.00           H  
ATOM   1059 HG22 VAL A  69      43.213  91.031 107.225  1.00  0.00           H  
ATOM   1060 HG23 VAL A  69      41.530  91.049 106.343  1.00  0.00           H  
ATOM   1061  N   ASP A  70      39.590  93.892 105.179  1.00  0.00           N  
ATOM   1062  CA  ASP A  70      38.238  93.641 104.589  1.00  0.00           C  
ATOM   1063  C   ASP A  70      37.924  94.473 103.383  1.00  0.00           C  
ATOM   1064  O   ASP A  70      36.927  94.127 102.711  1.00  0.00           O  
ATOM   1065  CB  ASP A  70      37.230  93.794 105.710  1.00  0.00           C  
ATOM   1066  CG  ASP A  70      36.933  95.198 106.153  1.00  0.00           C  
ATOM   1067  OD1 ASP A  70      35.849  95.466 106.731  1.00  0.00           O  
ATOM   1068  OD2 ASP A  70      37.843  96.032 106.100  1.00  0.00           O1-
ATOM   1069  H   ASP A  70      39.704  94.606 105.884  1.00  0.00           H  
ATOM   1070  HA  ASP A  70      38.270  92.604 104.255  1.00  0.00           H  
ATOM   1071  HB2 ASP A  70      36.332  93.339 105.293  1.00  0.00           H  
ATOM   1072  HB3 ASP A  70      37.527  93.179 106.560  1.00  0.00           H  
ATOM   1073  N   SER A  71      38.779  95.357 102.907  1.00  0.00           N  
ATOM   1074  CA  SER A  71      38.756  96.022 101.633  1.00  0.00           C  
ATOM   1075  C   SER A  71      39.338  95.108 100.570  1.00  0.00           C  
ATOM   1076  O   SER A  71      38.718  94.918  99.519  1.00  0.00           O  
ATOM   1077  CB  SER A  71      39.413  97.365 101.666  1.00  0.00           C  
ATOM   1078  OG  SER A  71      39.138  98.239 102.747  1.00  0.00           O  
ATOM   1079  H   SER A  71      39.623  95.434 103.457  1.00  0.00           H  
ATOM   1080  HA  SER A  71      37.707  96.142 101.363  1.00  0.00           H  
ATOM   1081  HB2 SER A  71      40.493  97.244 101.572  1.00  0.00           H  
ATOM   1082  HB3 SER A  71      39.054  97.916 100.797  1.00  0.00           H  
ATOM   1083  HG  SER A  71      38.331  97.865 103.106  1.00  0.00           H  
ATOM   1084  N   ILE A  72      40.508  94.521 100.866  1.00  0.00           N  
ATOM   1085  CA  ILE A  72      41.311  93.595  99.999  1.00  0.00           C  
ATOM   1086  C   ILE A  72      40.293  92.542  99.513  1.00  0.00           C  
ATOM   1087  O   ILE A  72      40.233  92.329  98.252  1.00  0.00           O  
ATOM   1088  CB  ILE A  72      42.527  92.922 100.628  1.00  0.00           C  
ATOM   1089  CG1 ILE A  72      43.530  94.084 101.074  1.00  0.00           C  
ATOM   1090  CG2 ILE A  72      43.069  91.787  99.734  1.00  0.00           C  
ATOM   1091  CD1 ILE A  72      44.490  93.614 102.183  1.00  0.00           C  
ATOM   1092  H   ILE A  72      40.746  94.619 101.842  1.00  0.00           H  
ATOM   1093  HA  ILE A  72      41.655  94.099  99.095  1.00  0.00           H  
ATOM   1094  HB  ILE A  72      42.220  92.403 101.536  1.00  0.00           H  
ATOM   1095 HG12 ILE A  72      44.180  94.296 100.226  1.00  0.00           H  
ATOM   1096 HG13 ILE A  72      42.983  94.975 101.382  1.00  0.00           H  
ATOM   1097 HG21 ILE A  72      42.495  90.862  99.772  1.00  0.00           H  
ATOM   1098 HG22 ILE A  72      43.156  92.139  98.706  1.00  0.00           H  
ATOM   1099 HG23 ILE A  72      44.090  91.515 100.003  1.00  0.00           H  
ATOM   1100 HD11 ILE A  72      44.777  92.595 101.918  1.00  0.00           H  
ATOM   1101 HD12 ILE A  72      45.332  94.306 102.145  1.00  0.00           H  
ATOM   1102 HD13 ILE A  72      44.024  93.792 103.152  1.00  0.00           H  
ATOM   1103  N   MET A  73      39.504  91.894 100.416  1.00  0.00           N  
ATOM   1104  CA  MET A  73      38.514  90.848 100.194  1.00  0.00           C  
ATOM   1105  C   MET A  73      37.631  91.283  99.030  1.00  0.00           C  
ATOM   1106  O   MET A  73      37.540  90.493  98.080  1.00  0.00           O  
ATOM   1107  CB  MET A  73      37.907  90.575 101.522  1.00  0.00           C  
ATOM   1108  CG  MET A  73      36.674  89.652 101.388  1.00  0.00           C  
ATOM   1109  SD  MET A  73      36.382  88.775 102.928  1.00  0.00           S  
ATOM   1110  CE  MET A  73      36.371  90.056 104.212  1.00  0.00           C  
ATOM   1111  H   MET A  73      39.503  92.228 101.369  1.00  0.00           H  
ATOM   1112  HA  MET A  73      39.086  90.005  99.807  1.00  0.00           H  
ATOM   1113  HB2 MET A  73      38.571  90.248 102.323  1.00  0.00           H  
ATOM   1114  HB3 MET A  73      37.513  91.524 101.886  1.00  0.00           H  
ATOM   1115  HG2 MET A  73      35.835  90.223 100.989  1.00  0.00           H  
ATOM   1116  HG3 MET A  73      36.960  88.826 100.737  1.00  0.00           H  
ATOM   1117  HE1 MET A  73      35.929  89.558 105.076  1.00  0.00           H  
ATOM   1118  HE2 MET A  73      37.403  90.325 104.433  1.00  0.00           H  
ATOM   1119  HE3 MET A  73      35.703  90.807 103.790  1.00  0.00           H  
ATOM   1120  N   LEU A  74      37.048  92.475  99.101  1.00  0.00           N  
ATOM   1121  CA  LEU A  74      36.163  92.971  98.051  1.00  0.00           C  
ATOM   1122  C   LEU A  74      36.878  93.289  96.670  1.00  0.00           C  
ATOM   1123  O   LEU A  74      36.302  93.334  95.566  1.00  0.00           O  
ATOM   1124  CB  LEU A  74      35.387  94.167  98.644  1.00  0.00           C  
ATOM   1125  CG  LEU A  74      34.695  94.001  99.995  1.00  0.00           C  
ATOM   1126  CD1 LEU A  74      34.308  95.340 100.597  1.00  0.00           C  
ATOM   1127  CD2 LEU A  74      33.477  93.080  99.971  1.00  0.00           C  
ATOM   1128  H   LEU A  74      37.340  93.077  99.856  1.00  0.00           H  
ATOM   1129  HA  LEU A  74      35.495  92.180  97.709  1.00  0.00           H  
ATOM   1130  HB2 LEU A  74      36.077  95.010  98.662  1.00  0.00           H  
ATOM   1131  HB3 LEU A  74      34.643  94.436  97.894  1.00  0.00           H  
ATOM   1132  HG  LEU A  74      35.391  93.505 100.671  1.00  0.00           H  
ATOM   1133 HD11 LEU A  74      33.961  95.119 101.607  1.00  0.00           H  
ATOM   1134 HD12 LEU A  74      35.124  96.061 100.643  1.00  0.00           H  
ATOM   1135 HD13 LEU A  74      33.458  95.737 100.040  1.00  0.00           H  
ATOM   1136 HD21 LEU A  74      33.145  92.928 100.998  1.00  0.00           H  
ATOM   1137 HD22 LEU A  74      32.691  93.538  99.370  1.00  0.00           H  
ATOM   1138 HD23 LEU A  74      33.668  92.052  99.662  1.00  0.00           H  
ATOM   1139  N   VAL A  75      38.129  93.795  96.764  1.00  0.00           N  
ATOM   1140  CA  VAL A  75      38.912  94.070  95.571  1.00  0.00           C  
ATOM   1141  C   VAL A  75      39.280  92.782  94.813  1.00  0.00           C  
ATOM   1142  O   VAL A  75      39.209  92.758  93.601  1.00  0.00           O  
ATOM   1143  CB  VAL A  75      40.201  94.844  95.948  1.00  0.00           C  
ATOM   1144  CG1 VAL A  75      40.994  95.193  94.690  1.00  0.00           C  
ATOM   1145  CG2 VAL A  75      40.004  96.209  96.578  1.00  0.00           C  
ATOM   1146  H   VAL A  75      38.672  93.961  97.598  1.00  0.00           H  
ATOM   1147  HA  VAL A  75      38.393  94.845  95.008  1.00  0.00           H  
ATOM   1148  HB  VAL A  75      40.843  94.132  96.467  1.00  0.00           H  
ATOM   1149 HG11 VAL A  75      41.833  95.862  94.884  1.00  0.00           H  
ATOM   1150 HG12 VAL A  75      41.338  94.280  94.204  1.00  0.00           H  
ATOM   1151 HG13 VAL A  75      40.243  95.565  93.993  1.00  0.00           H  
ATOM   1152 HG21 VAL A  75      39.375  96.769  95.886  1.00  0.00           H  
ATOM   1153 HG22 VAL A  75      39.622  96.046  97.585  1.00  0.00           H  
ATOM   1154 HG23 VAL A  75      40.953  96.733  96.691  1.00  0.00           H  
ATOM   1155  N   GLU A  76      39.747  91.673  95.447  1.00  0.00           N  
ATOM   1156  CA  GLU A  76      40.259  90.518  94.735  1.00  0.00           C  
ATOM   1157  C   GLU A  76      39.066  89.651  94.154  1.00  0.00           C  
ATOM   1158  O   GLU A  76      39.244  88.797  93.261  1.00  0.00           O  
ATOM   1159  CB  GLU A  76      41.114  89.836  95.788  1.00  0.00           C  
ATOM   1160  CG  GLU A  76      41.801  88.507  95.350  1.00  0.00           C  
ATOM   1161  CD  GLU A  76      42.851  88.648  94.320  1.00  0.00           C  
ATOM   1162  OE1 GLU A  76      43.285  87.553  93.839  1.00  0.00           O  
ATOM   1163  OE2 GLU A  76      43.224  89.779  93.916  1.00  0.00           O1-
ATOM   1164  H   GLU A  76      39.844  91.756  96.450  1.00  0.00           H  
ATOM   1165  HA  GLU A  76      40.876  90.860  93.903  1.00  0.00           H  
ATOM   1166  HB2 GLU A  76      41.881  90.543  96.101  1.00  0.00           H  
ATOM   1167  HB3 GLU A  76      40.441  89.651  96.625  1.00  0.00           H  
ATOM   1168  HG2 GLU A  76      42.221  88.186  96.303  1.00  0.00           H  
ATOM   1169  HG3 GLU A  76      41.159  87.682  95.039  1.00  0.00           H  
ATOM   1170  N   GLU A  77      37.884  89.802  94.713  1.00  0.00           N  
ATOM   1171  CA  GLU A  77      36.611  89.352  94.022  1.00  0.00           C  
ATOM   1172  C   GLU A  77      36.244  90.118  92.795  1.00  0.00           C  
ATOM   1173  O   GLU A  77      35.536  89.604  91.926  1.00  0.00           O  
ATOM   1174  CB  GLU A  77      35.585  89.223  95.124  1.00  0.00           C  
ATOM   1175  CG  GLU A  77      34.268  88.566  94.715  1.00  0.00           C  
ATOM   1176  CD  GLU A  77      34.346  87.176  94.102  1.00  0.00           C  
ATOM   1177  OE1 GLU A  77      35.317  86.458  94.456  1.00  0.00           O  
ATOM   1178  OE2 GLU A  77      33.458  86.684  93.331  1.00  0.00           O1-
ATOM   1179  H   GLU A  77      37.757  90.488  95.443  1.00  0.00           H  
ATOM   1180  HA  GLU A  77      36.792  88.324  93.706  1.00  0.00           H  
ATOM   1181  HB2 GLU A  77      35.940  88.625  95.963  1.00  0.00           H  
ATOM   1182  HB3 GLU A  77      35.300  90.234  95.416  1.00  0.00           H  
ATOM   1183  HG2 GLU A  77      33.711  88.543  95.651  1.00  0.00           H  
ATOM   1184  HG3 GLU A  77      33.751  89.210  94.003  1.00  0.00           H  
ATOM   1185  N   GLY A  78      36.811  91.304  92.655  1.00  0.00           N  
ATOM   1186  CA  GLY A  78      36.822  92.218  91.505  1.00  0.00           C  
ATOM   1187  C   GLY A  78      35.799  93.380  91.637  1.00  0.00           C  
ATOM   1188  O   GLY A  78      35.498  93.938  90.566  1.00  0.00           O  
ATOM   1189  H   GLY A  78      37.484  91.542  93.369  1.00  0.00           H  
ATOM   1190  HA2 GLY A  78      37.831  92.595  91.345  1.00  0.00           H  
ATOM   1191  HA3 GLY A  78      36.536  91.678  90.602  1.00  0.00           H  
ATOM   1192  N   PHE A  79      35.343  93.766  92.834  1.00  0.00           N  
ATOM   1193  CA  PHE A  79      34.346  94.789  92.964  1.00  0.00           C  
ATOM   1194  C   PHE A  79      35.029  96.147  92.774  1.00  0.00           C  
ATOM   1195  O   PHE A  79      36.253  96.324  92.990  1.00  0.00           O  
ATOM   1196  CB  PHE A  79      33.487  94.801  94.251  1.00  0.00           C  
ATOM   1197  CG  PHE A  79      32.758  93.501  94.574  1.00  0.00           C  
ATOM   1198  CD1 PHE A  79      33.137  92.700  95.686  1.00  0.00           C  
ATOM   1199  CD2 PHE A  79      31.703  93.056  93.750  1.00  0.00           C  
ATOM   1200  CE1 PHE A  79      32.570  91.460  95.813  1.00  0.00           C  
ATOM   1201  CE2 PHE A  79      31.110  91.808  93.904  1.00  0.00           C  
ATOM   1202  CZ  PHE A  79      31.598  90.939  94.962  1.00  0.00           C  
ATOM   1203  H   PHE A  79      35.848  93.402  93.630  1.00  0.00           H  
ATOM   1204  HA  PHE A  79      33.654  94.563  92.154  1.00  0.00           H  
ATOM   1205  HB2 PHE A  79      34.143  94.932  95.112  1.00  0.00           H  
ATOM   1206  HB3 PHE A  79      32.817  95.659  94.220  1.00  0.00           H  
ATOM   1207  HD1 PHE A  79      33.965  93.084  96.265  1.00  0.00           H  
ATOM   1208  HD2 PHE A  79      31.404  93.598  92.865  1.00  0.00           H  
ATOM   1209  HE1 PHE A  79      32.861  90.774  96.595  1.00  0.00           H  
ATOM   1210  HE2 PHE A  79      30.328  91.393  93.286  1.00  0.00           H  
ATOM   1211  HZ  PHE A  79      31.110  90.008  95.213  1.00  0.00           H  
ATOM   1212  N   SER A  80      34.278  97.195  92.371  1.00  0.00           N  
ATOM   1213  CA  SER A  80      34.644  98.603  92.507  1.00  0.00           C  
ATOM   1214  C   SER A  80      34.532  99.098  93.970  1.00  0.00           C  
ATOM   1215  O   SER A  80      33.404  99.280  94.409  1.00  0.00           O  
ATOM   1216  CB  SER A  80      33.806  99.456  91.519  1.00  0.00           C  
ATOM   1217  OG  SER A  80      34.240 100.753  91.548  1.00  0.00           O  
ATOM   1218  H   SER A  80      33.307  96.938  92.266  1.00  0.00           H  
ATOM   1219  HA  SER A  80      35.681  98.675  92.178  1.00  0.00           H  
ATOM   1220  HB2 SER A  80      33.988  99.066  90.518  1.00  0.00           H  
ATOM   1221  HB3 SER A  80      32.761  99.347  91.805  1.00  0.00           H  
ATOM   1222  HG  SER A  80      34.348 101.011  90.629  1.00  0.00           H  
ATOM   1223  N   VAL A  81      35.732  99.358  94.582  1.00  0.00           N  
ATOM   1224  CA  VAL A  81      35.774  99.645  96.014  1.00  0.00           C  
ATOM   1225  C   VAL A  81      36.057 101.096  96.308  1.00  0.00           C  
ATOM   1226  O   VAL A  81      36.943 101.691  95.731  1.00  0.00           O  
ATOM   1227  CB  VAL A  81      36.652  98.542  96.761  1.00  0.00           C  
ATOM   1228  CG1 VAL A  81      36.819  98.835  98.247  1.00  0.00           C  
ATOM   1229  CG2 VAL A  81      36.092  97.074  96.514  1.00  0.00           C  
ATOM   1230  H   VAL A  81      36.571  99.209  94.040  1.00  0.00           H  
ATOM   1231  HA  VAL A  81      34.812  99.523  96.510  1.00  0.00           H  
ATOM   1232  HB  VAL A  81      37.610  98.609  96.243  1.00  0.00           H  
ATOM   1233 HG11 VAL A  81      35.807  98.677  98.619  1.00  0.00           H  
ATOM   1234 HG12 VAL A  81      37.340  98.012  98.735  1.00  0.00           H  
ATOM   1235 HG13 VAL A  81      37.195  99.817  98.538  1.00  0.00           H  
ATOM   1236 HG21 VAL A  81      36.718  96.301  96.963  1.00  0.00           H  
ATOM   1237 HG22 VAL A  81      35.207  97.022  97.149  1.00  0.00           H  
ATOM   1238 HG23 VAL A  81      35.990  96.901  95.443  1.00  0.00           H  
ATOM   1239  N   THR A  82      35.323 101.628  97.299  1.00  0.00           N  
ATOM   1240  CA  THR A  82      35.681 102.806  98.145  1.00  0.00           C  
ATOM   1241  C   THR A  82      35.863 102.243  99.581  1.00  0.00           C  
ATOM   1242  O   THR A  82      35.052 101.493 100.101  1.00  0.00           O  
ATOM   1243  CB  THR A  82      34.442 103.745  98.058  1.00  0.00           C  
ATOM   1244  CG2 THR A  82      34.610 105.011  98.898  1.00  0.00           C  
ATOM   1245  OG1 THR A  82      34.280 104.166  96.699  1.00  0.00           O  
ATOM   1246  H   THR A  82      34.603 101.043  97.700  1.00  0.00           H  
ATOM   1247  HA  THR A  82      36.609 103.277  97.817  1.00  0.00           H  
ATOM   1248  HB  THR A  82      33.503 103.253  98.309  1.00  0.00           H  
ATOM   1249  HG1 THR A  82      33.776 103.523  96.194  1.00  0.00           H  
ATOM   1250 HG21 THR A  82      35.513 105.597  98.727  1.00  0.00           H  
ATOM   1251 HG22 THR A  82      33.760 105.656  98.674  1.00  0.00           H  
ATOM   1252 HG23 THR A  82      34.606 104.767  99.960  1.00  0.00           H  
ATOM   1253  N   SER A  83      36.857 102.803 100.244  1.00  0.00           N  
ATOM   1254  CA  SER A  83      37.267 102.585 101.620  1.00  0.00           C  
ATOM   1255  C   SER A  83      37.211 103.930 102.312  1.00  0.00           C  
ATOM   1256  O   SER A  83      37.788 104.948 101.820  1.00  0.00           O  
ATOM   1257  CB  SER A  83      38.637 102.041 101.791  1.00  0.00           C  
ATOM   1258  OG  SER A  83      38.708 100.725 101.245  1.00  0.00           O  
ATOM   1259  H   SER A  83      37.511 103.426  99.793  1.00  0.00           H  
ATOM   1260  HA  SER A  83      36.620 101.926 102.199  1.00  0.00           H  
ATOM   1261  HB2 SER A  83      39.350 102.666 101.253  1.00  0.00           H  
ATOM   1262  HB3 SER A  83      38.845 101.932 102.856  1.00  0.00           H  
ATOM   1263  HG  SER A  83      39.066 100.122 101.900  1.00  0.00           H  
ATOM   1264  N   VAL A  84      36.546 103.879 103.522  1.00  0.00           N  
ATOM   1265  CA  VAL A  84      36.431 105.018 104.431  1.00  0.00           C  
ATOM   1266  C   VAL A  84      36.733 104.735 105.868  1.00  0.00           C  
ATOM   1267  O   VAL A  84      36.344 103.640 106.396  1.00  0.00           O  
ATOM   1268  CB  VAL A  84      34.955 105.570 104.441  1.00  0.00           C  
ATOM   1269  CG1 VAL A  84      34.655 106.624 105.526  1.00  0.00           C  
ATOM   1270  CG2 VAL A  84      34.522 106.191 103.128  1.00  0.00           C  
ATOM   1271  H   VAL A  84      35.942 103.094 103.725  1.00  0.00           H  
ATOM   1272  HA  VAL A  84      37.145 105.784 104.129  1.00  0.00           H  
ATOM   1273  HB  VAL A  84      34.277 104.728 104.585  1.00  0.00           H  
ATOM   1274 HG11 VAL A  84      35.518 107.290 105.541  1.00  0.00           H  
ATOM   1275 HG12 VAL A  84      33.717 107.160 105.379  1.00  0.00           H  
ATOM   1276 HG13 VAL A  84      34.626 106.080 106.469  1.00  0.00           H  
ATOM   1277 HG21 VAL A  84      33.503 106.577 103.144  1.00  0.00           H  
ATOM   1278 HG22 VAL A  84      35.170 107.023 102.853  1.00  0.00           H  
ATOM   1279 HG23 VAL A  84      34.445 105.353 102.435  1.00  0.00           H  
ATOM   1280  N   ASP A  85      37.449 105.644 106.494  1.00  0.00           N  
ATOM   1281  CA  ASP A  85      37.578 105.682 107.923  1.00  0.00           C  
ATOM   1282  C   ASP A  85      37.780 107.079 108.468  1.00  0.00           C  
ATOM   1283  O   ASP A  85      38.162 108.078 107.890  1.00  0.00           O  
ATOM   1284  CB  ASP A  85      38.777 104.788 108.256  1.00  0.00           C  
ATOM   1285  CG  ASP A  85      38.678 104.234 109.677  1.00  0.00           C  
ATOM   1286  OD1 ASP A  85      38.588 103.090 109.893  1.00  0.00           O  
ATOM   1287  OD2 ASP A  85      38.715 105.014 110.626  1.00  0.00           O1-
ATOM   1288  H   ASP A  85      37.924 106.362 105.964  1.00  0.00           H  
ATOM   1289  HA  ASP A  85      36.724 105.205 108.403  1.00  0.00           H  
ATOM   1290  HB2 ASP A  85      38.717 103.881 107.654  1.00  0.00           H  
ATOM   1291  HB3 ASP A  85      39.729 105.292 108.092  1.00  0.00           H  
ATOM   1292  N   ALA A  86      37.537 107.192 109.771  1.00  0.00           N  
ATOM   1293  CA  ALA A  86      37.908 108.416 110.507  1.00  0.00           C  
ATOM   1294  C   ALA A  86      39.386 108.539 111.069  1.00  0.00           C  
ATOM   1295  O   ALA A  86      39.757 109.660 111.399  1.00  0.00           O  
ATOM   1296  CB  ALA A  86      37.017 108.469 111.768  1.00  0.00           C  
ATOM   1297  H   ALA A  86      37.259 106.363 110.277  1.00  0.00           H  
ATOM   1298  HA  ALA A  86      37.757 109.314 109.909  1.00  0.00           H  
ATOM   1299  HB1 ALA A  86      37.214 107.608 112.407  1.00  0.00           H  
ATOM   1300  HB2 ALA A  86      37.310 109.420 112.216  1.00  0.00           H  
ATOM   1301  HB3 ALA A  86      35.969 108.422 111.472  1.00  0.00           H  
ATOM   1302  N   SER A  87      40.115 107.429 111.241  1.00  0.00           N  
ATOM   1303  CA  SER A  87      41.539 107.460 111.640  1.00  0.00           C  
ATOM   1304  C   SER A  87      42.464 107.575 110.460  1.00  0.00           C  
ATOM   1305  O   SER A  87      42.755 106.598 109.805  1.00  0.00           O  
ATOM   1306  CB  SER A  87      41.929 106.214 112.466  1.00  0.00           C  
ATOM   1307  OG  SER A  87      43.329 106.050 112.598  1.00  0.00           O  
ATOM   1308  H   SER A  87      39.650 106.545 111.100  1.00  0.00           H  
ATOM   1309  HA  SER A  87      41.771 108.282 112.319  1.00  0.00           H  
ATOM   1310  HB2 SER A  87      41.429 106.242 113.434  1.00  0.00           H  
ATOM   1311  HB3 SER A  87      41.595 105.287 111.999  1.00  0.00           H  
ATOM   1312  HG  SER A  87      43.545 105.908 113.523  1.00  0.00           H  
ATOM   1313  N   ASP A  88      43.224 108.700 110.354  1.00  0.00           N  
ATOM   1314  CA  ASP A  88      44.321 108.934 109.415  1.00  0.00           C  
ATOM   1315  C   ASP A  88      45.463 107.933 109.668  1.00  0.00           C  
ATOM   1316  O   ASP A  88      46.364 107.812 108.834  1.00  0.00           O  
ATOM   1317  CB  ASP A  88      44.822 110.454 109.558  1.00  0.00           C  
ATOM   1318  CG  ASP A  88      45.282 110.921 110.966  1.00  0.00           C  
ATOM   1319  OD1 ASP A  88      45.988 111.958 111.054  1.00  0.00           O  
ATOM   1320  OD2 ASP A  88      45.064 110.179 111.939  1.00  0.00           O1-
ATOM   1321  H   ASP A  88      43.108 109.474 110.993  1.00  0.00           H  
ATOM   1322  HA  ASP A  88      43.995 108.739 108.393  1.00  0.00           H  
ATOM   1323  HB2 ASP A  88      45.573 110.675 108.800  1.00  0.00           H  
ATOM   1324  HB3 ASP A  88      44.131 111.234 109.239  1.00  0.00           H  
ATOM   1325  N   LYS A  89      45.493 107.210 110.786  1.00  0.00           N  
ATOM   1326  CA  LYS A  89      46.600 106.325 111.290  1.00  0.00           C  
ATOM   1327  C   LYS A  89      46.432 104.857 110.927  1.00  0.00           C  
ATOM   1328  O   LYS A  89      47.371 104.074 110.764  1.00  0.00           O  
ATOM   1329  CB  LYS A  89      46.939 106.565 112.705  1.00  0.00           C  
ATOM   1330  CG  LYS A  89      47.180 107.989 113.175  1.00  0.00           C  
ATOM   1331  CD  LYS A  89      47.987 108.894 112.229  1.00  0.00           C  
ATOM   1332  CE  LYS A  89      48.494 110.204 112.953  1.00  0.00           C  
ATOM   1333  NZ  LYS A  89      47.339 110.902 113.441  1.00  0.00           N1+
ATOM   1334  H   LYS A  89      44.749 107.328 111.459  1.00  0.00           H  
ATOM   1335  HA  LYS A  89      47.422 106.567 110.616  1.00  0.00           H  
ATOM   1336  HB2 LYS A  89      46.273 106.075 113.414  1.00  0.00           H  
ATOM   1337  HB3 LYS A  89      47.849 105.974 112.821  1.00  0.00           H  
ATOM   1338  HG2 LYS A  89      46.228 108.518 113.199  1.00  0.00           H  
ATOM   1339  HG3 LYS A  89      47.543 108.001 114.203  1.00  0.00           H  
ATOM   1340  HD2 LYS A  89      48.847 108.351 111.838  1.00  0.00           H  
ATOM   1341  HD3 LYS A  89      47.291 109.015 111.399  1.00  0.00           H  
ATOM   1342  HE2 LYS A  89      49.161 109.870 113.748  1.00  0.00           H  
ATOM   1343  HE3 LYS A  89      49.010 110.888 112.279  1.00  0.00           H  
ATOM   1344  HZ1 LYS A  89      46.577 110.889 112.779  1.00  0.00           H  
ATOM   1345  HZ2 LYS A  89      46.989 110.452 114.274  1.00  0.00           H  
ATOM   1346  HZ3 LYS A  89      47.543 111.855 113.707  1.00  0.00           H  
ATOM   1347  N   MET A  90      45.169 104.505 110.679  1.00  0.00           N  
ATOM   1348  CA  MET A  90      44.729 103.192 110.183  1.00  0.00           C  
ATOM   1349  C   MET A  90      44.694 103.204 108.633  1.00  0.00           C  
ATOM   1350  O   MET A  90      45.138 102.268 108.029  1.00  0.00           O  
ATOM   1351  CB  MET A  90      43.310 102.897 110.621  1.00  0.00           C  
ATOM   1352  CG  MET A  90      43.316 102.647 112.129  1.00  0.00           C  
ATOM   1353  SD  MET A  90      43.839 101.051 112.691  1.00  0.00           S  
ATOM   1354  CE  MET A  90      42.307  99.971 112.811  1.00  0.00           C  
ATOM   1355  H   MET A  90      44.481 105.233 110.816  1.00  0.00           H  
ATOM   1356  HA  MET A  90      45.350 102.336 110.448  1.00  0.00           H  
ATOM   1357  HB2 MET A  90      42.581 103.679 110.410  1.00  0.00           H  
ATOM   1358  HB3 MET A  90      42.974 102.071 109.995  1.00  0.00           H  
ATOM   1359  HG2 MET A  90      43.921 103.450 112.550  1.00  0.00           H  
ATOM   1360  HG3 MET A  90      42.302 102.786 112.504  1.00  0.00           H  
ATOM   1361  HE1 MET A  90      41.532 100.550 112.308  1.00  0.00           H  
ATOM   1362  HE2 MET A  90      42.409  98.985 112.358  1.00  0.00           H  
ATOM   1363  HE3 MET A  90      42.056  99.865 113.867  1.00  0.00           H  
ATOM   1364  N   LEU A  91      44.380 104.376 108.037  1.00  0.00           N  
ATOM   1365  CA  LEU A  91      44.421 104.654 106.591  1.00  0.00           C  
ATOM   1366  C   LEU A  91      45.809 104.568 105.988  1.00  0.00           C  
ATOM   1367  O   LEU A  91      46.070 104.201 104.863  1.00  0.00           O  
ATOM   1368  CB  LEU A  91      43.732 105.989 106.216  1.00  0.00           C  
ATOM   1369  CG  LEU A  91      42.275 106.266 106.654  1.00  0.00           C  
ATOM   1370  CD1 LEU A  91      42.004 107.725 106.326  1.00  0.00           C  
ATOM   1371  CD2 LEU A  91      41.391 105.324 105.800  1.00  0.00           C  
ATOM   1372  H   LEU A  91      43.913 105.053 108.624  1.00  0.00           H  
ATOM   1373  HA  LEU A  91      43.810 103.937 106.042  1.00  0.00           H  
ATOM   1374  HB2 LEU A  91      44.216 106.821 106.726  1.00  0.00           H  
ATOM   1375  HB3 LEU A  91      43.818 106.203 105.150  1.00  0.00           H  
ATOM   1376  HG  LEU A  91      42.092 106.021 107.700  1.00  0.00           H  
ATOM   1377 HD11 LEU A  91      40.968 107.986 106.545  1.00  0.00           H  
ATOM   1378 HD12 LEU A  91      42.605 108.391 106.945  1.00  0.00           H  
ATOM   1379 HD13 LEU A  91      42.210 107.771 105.257  1.00  0.00           H  
ATOM   1380 HD21 LEU A  91      40.412 105.798 105.729  1.00  0.00           H  
ATOM   1381 HD22 LEU A  91      41.755 105.136 104.790  1.00  0.00           H  
ATOM   1382 HD23 LEU A  91      41.236 104.364 106.293  1.00  0.00           H  
ATOM   1383  N   LYS A  92      46.851 104.719 106.880  1.00  0.00           N  
ATOM   1384  CA  LYS A  92      48.283 104.307 106.567  1.00  0.00           C  
ATOM   1385  C   LYS A  92      48.519 102.901 106.104  1.00  0.00           C  
ATOM   1386  O   LYS A  92      49.280 102.729 105.112  1.00  0.00           O  
ATOM   1387  CB  LYS A  92      49.143 104.746 107.668  1.00  0.00           C  
ATOM   1388  CG  LYS A  92      50.633 104.830 107.274  1.00  0.00           C  
ATOM   1389  CD  LYS A  92      51.462 105.182 108.463  1.00  0.00           C  
ATOM   1390  CE  LYS A  92      51.091 106.532 109.106  1.00  0.00           C  
ATOM   1391  NZ  LYS A  92      51.751 107.619 108.294  1.00  0.00           N1+
ATOM   1392  H   LYS A  92      46.681 105.123 107.790  1.00  0.00           H  
ATOM   1393  HA  LYS A  92      48.603 104.984 105.774  1.00  0.00           H  
ATOM   1394  HB2 LYS A  92      48.820 105.683 108.119  1.00  0.00           H  
ATOM   1395  HB3 LYS A  92      49.038 103.969 108.424  1.00  0.00           H  
ATOM   1396  HG2 LYS A  92      51.091 103.948 106.824  1.00  0.00           H  
ATOM   1397  HG3 LYS A  92      50.725 105.627 106.537  1.00  0.00           H  
ATOM   1398  HD2 LYS A  92      51.171 104.425 109.191  1.00  0.00           H  
ATOM   1399  HD3 LYS A  92      52.506 105.218 108.152  1.00  0.00           H  
ATOM   1400  HE2 LYS A  92      50.010 106.676 109.096  1.00  0.00           H  
ATOM   1401  HE3 LYS A  92      51.497 106.614 110.114  1.00  0.00           H  
ATOM   1402  HZ1 LYS A  92      51.373 107.783 107.372  1.00  0.00           H  
ATOM   1403  HZ2 LYS A  92      51.801 108.488 108.804  1.00  0.00           H  
ATOM   1404  HZ3 LYS A  92      52.673 107.342 107.986  1.00  0.00           H  
ATOM   1405  N   TYR A  93      47.937 101.914 106.793  1.00  0.00           N  
ATOM   1406  CA  TYR A  93      48.084 100.499 106.430  1.00  0.00           C  
ATOM   1407  C   TYR A  93      47.201 100.130 105.207  1.00  0.00           C  
ATOM   1408  O   TYR A  93      47.762  99.478 104.293  1.00  0.00           O  
ATOM   1409  CB  TYR A  93      47.832  99.526 107.633  1.00  0.00           C  
ATOM   1410  CG  TYR A  93      48.862  99.652 108.794  1.00  0.00           C  
ATOM   1411  CD1 TYR A  93      48.624 100.481 109.902  1.00  0.00           C  
ATOM   1412  CD2 TYR A  93      50.092  98.936 108.736  1.00  0.00           C  
ATOM   1413  CE1 TYR A  93      49.609 100.665 110.866  1.00  0.00           C  
ATOM   1414  CE2 TYR A  93      51.078  99.106 109.756  1.00  0.00           C  
ATOM   1415  CZ  TYR A  93      50.845 100.005 110.762  1.00  0.00           C  
ATOM   1416  OH  TYR A  93      51.777 100.262 111.665  1.00  0.00           O  
ATOM   1417  H   TYR A  93      47.152 102.182 107.369  1.00  0.00           H  
ATOM   1418  HA  TYR A  93      49.076 100.262 106.047  1.00  0.00           H  
ATOM   1419  HB2 TYR A  93      46.803  99.716 107.937  1.00  0.00           H  
ATOM   1420  HB3 TYR A  93      47.838  98.476 107.337  1.00  0.00           H  
ATOM   1421  HD1 TYR A  93      47.684 101.010 109.923  1.00  0.00           H  
ATOM   1422  HD2 TYR A  93      50.188  98.181 107.971  1.00  0.00           H  
ATOM   1423  HE1 TYR A  93      49.362 101.454 111.561  1.00  0.00           H  
ATOM   1424  HE2 TYR A  93      51.932  98.446 109.789  1.00  0.00           H  
ATOM   1425  HH  TYR A  93      51.412 100.694 112.442  1.00  0.00           H  
ATOM   1426  N   ALA A  94      45.970 100.677 105.153  1.00  0.00           N  
ATOM   1427  CA  ALA A  94      45.222 100.546 103.899  1.00  0.00           C  
ATOM   1428  C   ALA A  94      46.029 101.093 102.666  1.00  0.00           C  
ATOM   1429  O   ALA A  94      46.136 100.297 101.710  1.00  0.00           O  
ATOM   1430  CB  ALA A  94      43.940 101.388 104.005  1.00  0.00           C  
ATOM   1431  H   ALA A  94      45.565 101.318 105.820  1.00  0.00           H  
ATOM   1432  HA  ALA A  94      44.910  99.511 103.765  1.00  0.00           H  
ATOM   1433  HB1 ALA A  94      44.132 102.460 104.060  1.00  0.00           H  
ATOM   1434  HB2 ALA A  94      43.328 101.285 103.108  1.00  0.00           H  
ATOM   1435  HB3 ALA A  94      43.299 101.031 104.810  1.00  0.00           H  
ATOM   1436  N   LEU A  95      46.605 102.293 102.669  1.00  0.00           N  
ATOM   1437  CA  LEU A  95      47.376 102.868 101.528  1.00  0.00           C  
ATOM   1438  C   LEU A  95      48.472 101.959 101.051  1.00  0.00           C  
ATOM   1439  O   LEU A  95      48.713 101.961  99.844  1.00  0.00           O  
ATOM   1440  CB  LEU A  95      47.929 104.272 101.904  1.00  0.00           C  
ATOM   1441  CG  LEU A  95      46.918 105.437 102.154  1.00  0.00           C  
ATOM   1442  CD1 LEU A  95      47.544 106.630 102.856  1.00  0.00           C  
ATOM   1443  CD2 LEU A  95      46.244 105.852 100.859  1.00  0.00           C  
ATOM   1444  H   LEU A  95      46.507 102.840 103.513  1.00  0.00           H  
ATOM   1445  HA  LEU A  95      46.617 103.048 100.768  1.00  0.00           H  
ATOM   1446  HB2 LEU A  95      48.569 104.011 102.746  1.00  0.00           H  
ATOM   1447  HB3 LEU A  95      48.677 104.669 101.218  1.00  0.00           H  
ATOM   1448  HG  LEU A  95      46.117 105.050 102.783  1.00  0.00           H  
ATOM   1449 HD11 LEU A  95      48.053 106.267 103.748  1.00  0.00           H  
ATOM   1450 HD12 LEU A  95      48.336 107.133 102.301  1.00  0.00           H  
ATOM   1451 HD13 LEU A  95      46.711 107.303 103.062  1.00  0.00           H  
ATOM   1452 HD21 LEU A  95      45.399 106.498 101.100  1.00  0.00           H  
ATOM   1453 HD22 LEU A  95      46.941 106.495 100.321  1.00  0.00           H  
ATOM   1454 HD23 LEU A  95      46.042 104.945 100.288  1.00  0.00           H  
ATOM   1455  N   LYS A  96      49.135 101.202 101.974  1.00  0.00           N  
ATOM   1456  CA  LYS A  96      50.186 100.277 101.609  1.00  0.00           C  
ATOM   1457  C   LYS A  96      49.594  99.058 100.917  1.00  0.00           C  
ATOM   1458  O   LYS A  96      50.186  98.688  99.922  1.00  0.00           O  
ATOM   1459  CB  LYS A  96      50.859  99.884 102.930  1.00  0.00           C  
ATOM   1460  CG  LYS A  96      52.204  99.116 102.738  1.00  0.00           C  
ATOM   1461  CD  LYS A  96      52.559  98.139 103.869  1.00  0.00           C  
ATOM   1462  CE  LYS A  96      54.013  97.568 103.790  1.00  0.00           C  
ATOM   1463  NZ  LYS A  96      55.041  98.584 104.011  1.00  0.00           N1+
ATOM   1464  H   LYS A  96      48.964 101.356 102.958  1.00  0.00           H  
ATOM   1465  HA  LYS A  96      50.884 100.741 100.914  1.00  0.00           H  
ATOM   1466  HB2 LYS A  96      51.146 100.744 103.535  1.00  0.00           H  
ATOM   1467  HB3 LYS A  96      50.141  99.331 103.536  1.00  0.00           H  
ATOM   1468  HG2 LYS A  96      52.269  98.608 101.776  1.00  0.00           H  
ATOM   1469  HG3 LYS A  96      52.997  99.865 102.736  1.00  0.00           H  
ATOM   1470  HD2 LYS A  96      52.255  98.577 104.821  1.00  0.00           H  
ATOM   1471  HD3 LYS A  96      51.854  97.319 103.740  1.00  0.00           H  
ATOM   1472  HE2 LYS A  96      54.246  96.815 104.543  1.00  0.00           H  
ATOM   1473  HE3 LYS A  96      54.154  97.087 102.822  1.00  0.00           H  
ATOM   1474  HZ1 LYS A  96      55.979  98.211 103.990  1.00  0.00           H  
ATOM   1475  HZ2 LYS A  96      55.004  99.289 103.288  1.00  0.00           H  
ATOM   1476  HZ3 LYS A  96      54.962  99.012 104.921  1.00  0.00           H  
ATOM   1477  N   GLU A  97      48.540  98.376 101.417  1.00  0.00           N  
ATOM   1478  CA  GLU A  97      47.980  97.252 100.643  1.00  0.00           C  
ATOM   1479  C   GLU A  97      47.503  97.659  99.190  1.00  0.00           C  
ATOM   1480  O   GLU A  97      47.696  96.847  98.294  1.00  0.00           O  
ATOM   1481  CB  GLU A  97      46.863  96.587 101.475  1.00  0.00           C  
ATOM   1482  CG  GLU A  97      47.223  96.241 102.883  1.00  0.00           C  
ATOM   1483  CD  GLU A  97      48.191  95.051 103.126  1.00  0.00           C  
ATOM   1484  OE1 GLU A  97      48.600  94.420 102.154  1.00  0.00           O  
ATOM   1485  OE2 GLU A  97      48.570  94.827 104.317  1.00  0.00           O1-
ATOM   1486  H   GLU A  97      48.044  98.675 102.243  1.00  0.00           H  
ATOM   1487  HA  GLU A  97      48.746  96.502 100.445  1.00  0.00           H  
ATOM   1488  HB2 GLU A  97      46.086  97.350 101.529  1.00  0.00           H  
ATOM   1489  HB3 GLU A  97      46.414  95.728 100.976  1.00  0.00           H  
ATOM   1490  HG2 GLU A  97      47.576  97.170 103.329  1.00  0.00           H  
ATOM   1491  HG3 GLU A  97      46.341  95.898 103.425  1.00  0.00           H  
ATOM   1492  N   ARG A  98      46.899  98.851  98.940  1.00  0.00           N  
ATOM   1493  CA  ARG A  98      46.599  99.268  97.585  1.00  0.00           C  
ATOM   1494  C   ARG A  98      47.868  99.613  96.817  1.00  0.00           C  
ATOM   1495  O   ARG A  98      47.863  99.318  95.606  1.00  0.00           O  
ATOM   1496  CB  ARG A  98      45.703 100.556  97.590  1.00  0.00           C  
ATOM   1497  CG  ARG A  98      45.313 100.928  96.158  1.00  0.00           C  
ATOM   1498  CD  ARG A  98      44.234 102.015  96.111  1.00  0.00           C  
ATOM   1499  NE  ARG A  98      44.871 103.284  96.508  1.00  0.00           N  
ATOM   1500  CZ  ARG A  98      44.334 104.469  96.783  1.00  0.00           C  
ATOM   1501  NH1 ARG A  98      43.062 104.702  96.547  1.00  0.00           N1+
ATOM   1502  NH2 ARG A  98      44.991 105.345  97.414  1.00  0.00           N  
ATOM   1503  H   ARG A  98      46.673  99.534  99.649  1.00  0.00           H  
ATOM   1504  HA  ARG A  98      46.210  98.417  97.027  1.00  0.00           H  
ATOM   1505  HB2 ARG A  98      44.836 100.464  98.245  1.00  0.00           H  
ATOM   1506  HB3 ARG A  98      46.352 101.297  98.059  1.00  0.00           H  
ATOM   1507  HG2 ARG A  98      46.156 101.176  95.513  1.00  0.00           H  
ATOM   1508  HG3 ARG A  98      44.802 100.054  95.753  1.00  0.00           H  
ATOM   1509  HD2 ARG A  98      43.864 102.041  95.086  1.00  0.00           H  
ATOM   1510  HD3 ARG A  98      43.425 101.727  96.783  1.00  0.00           H  
ATOM   1511  HE  ARG A  98      45.782 103.206  96.935  1.00  0.00           H  
ATOM   1512 HH11 ARG A  98      42.494 103.937  96.211  1.00  0.00           H  
ATOM   1513 HH12 ARG A  98      42.742 105.658  96.594  1.00  0.00           H  
ATOM   1514 HH21 ARG A  98      45.976 105.145  97.514  1.00  0.00           H  
ATOM   1515 HH22 ARG A  98      44.591 106.267  97.520  1.00  0.00           H  
ATOM   1516  N   TRP A  99      48.787 100.385  97.461  1.00  0.00           N  
ATOM   1517  CA  TRP A  99      50.048 100.689  96.817  1.00  0.00           C  
ATOM   1518  C   TRP A  99      50.759  99.429  96.261  1.00  0.00           C  
ATOM   1519  O   TRP A  99      51.252  99.409  95.141  1.00  0.00           O  
ATOM   1520  CB  TRP A  99      51.006 101.379  97.885  1.00  0.00           C  
ATOM   1521  CG  TRP A  99      52.438 101.510  97.430  1.00  0.00           C  
ATOM   1522  CD1 TRP A  99      52.963 102.349  96.533  1.00  0.00           C  
ATOM   1523  CD2 TRP A  99      53.541 100.715  97.851  1.00  0.00           C  
ATOM   1524  CE2 TRP A  99      54.734 100.989  97.076  1.00  0.00           C  
ATOM   1525  CE3 TRP A  99      53.601  99.588  98.728  1.00  0.00           C  
ATOM   1526  NE1 TRP A  99      54.279 102.056  96.306  1.00  0.00           N  
ATOM   1527  CZ2 TRP A  99      55.900 100.271  97.230  1.00  0.00           C  
ATOM   1528  CZ3 TRP A  99      54.855  98.936  98.924  1.00  0.00           C  
ATOM   1529  CH2 TRP A  99      56.070  99.209  98.161  1.00  0.00           C  
ATOM   1530  H   TRP A  99      48.526 100.652  98.400  1.00  0.00           H  
ATOM   1531  HA  TRP A  99      49.781 101.365  96.004  1.00  0.00           H  
ATOM   1532  HB2 TRP A  99      50.632 102.379  98.105  1.00  0.00           H  
ATOM   1533  HB3 TRP A  99      50.990 100.914  98.870  1.00  0.00           H  
ATOM   1534  HD1 TRP A  99      52.299 102.984  95.964  1.00  0.00           H  
ATOM   1535  HE1 TRP A  99      54.852 102.441  95.570  1.00  0.00           H  
ATOM   1536  HE3 TRP A  99      52.776  99.238  99.331  1.00  0.00           H  
ATOM   1537  HZ2 TRP A  99      56.714 100.613  96.608  1.00  0.00           H  
ATOM   1538  HZ3 TRP A  99      54.867  98.138  99.652  1.00  0.00           H  
ATOM   1539  HH2 TRP A  99      56.973  98.674  98.418  1.00  0.00           H  
ATOM   1540  N   ASN A 100      50.720  98.349  97.045  1.00  0.00           N  
ATOM   1541  CA  ASN A 100      51.457  97.086  96.733  1.00  0.00           C  
ATOM   1542  C   ASN A 100      51.023  96.424  95.410  1.00  0.00           C  
ATOM   1543  O   ASN A 100      51.779  95.676  94.777  1.00  0.00           O  
ATOM   1544  CB  ASN A 100      51.283  96.147  97.946  1.00  0.00           C  
ATOM   1545  CG  ASN A 100      52.001  94.738  97.878  1.00  0.00           C  
ATOM   1546  ND2 ASN A 100      53.074  94.547  97.206  1.00  0.00           N  
ATOM   1547  OD1 ASN A 100      51.680  93.886  98.647  1.00  0.00           O  
ATOM   1548  H   ASN A 100      50.520  98.509  98.022  1.00  0.00           H  
ATOM   1549  HA  ASN A 100      52.520  97.294  96.613  1.00  0.00           H  
ATOM   1550  HB2 ASN A 100      51.721  96.559  98.855  1.00  0.00           H  
ATOM   1551  HB3 ASN A 100      50.247  95.942  98.214  1.00  0.00           H  
ATOM   1552 HD21 ASN A 100      53.427  93.602  97.159  1.00  0.00           H  
ATOM   1553 HD22 ASN A 100      53.341  95.327  96.621  1.00  0.00           H  
ATOM   1554  N   ARG A 101      49.849  96.698  94.883  1.00  0.00           N  
ATOM   1555  CA  ARG A 101      49.291  96.301  93.632  1.00  0.00           C  
ATOM   1556  C   ARG A 101      48.823  97.449  92.797  1.00  0.00           C  
ATOM   1557  O   ARG A 101      48.003  97.233  91.927  1.00  0.00           O  
ATOM   1558  CB  ARG A 101      48.299  95.083  93.802  1.00  0.00           C  
ATOM   1559  CG  ARG A 101      48.794  93.851  94.526  1.00  0.00           C  
ATOM   1560  CD  ARG A 101      47.668  92.867  94.919  1.00  0.00           C  
ATOM   1561  NE  ARG A 101      47.243  92.013  93.827  1.00  0.00           N  
ATOM   1562  CZ  ARG A 101      46.286  91.064  93.971  1.00  0.00           C  
ATOM   1563  NH1 ARG A 101      45.657  90.728  95.099  1.00  0.00           N1+
ATOM   1564  NH2 ARG A 101      45.844  90.595  92.907  1.00  0.00           N  
ATOM   1565  H   ARG A 101      49.284  97.277  95.488  1.00  0.00           H  
ATOM   1566  HA  ARG A 101      50.049  95.918  92.949  1.00  0.00           H  
ATOM   1567  HB2 ARG A 101      47.445  95.526  94.313  1.00  0.00           H  
ATOM   1568  HB3 ARG A 101      48.072  94.803  92.774  1.00  0.00           H  
ATOM   1569  HG2 ARG A 101      49.487  93.256  93.930  1.00  0.00           H  
ATOM   1570  HG3 ARG A 101      49.270  94.173  95.452  1.00  0.00           H  
ATOM   1571  HD2 ARG A 101      48.107  92.181  95.642  1.00  0.00           H  
ATOM   1572  HD3 ARG A 101      46.867  93.369  95.462  1.00  0.00           H  
ATOM   1573  HE  ARG A 101      47.760  92.097  92.964  1.00  0.00           H  
ATOM   1574 HH11 ARG A 101      46.067  91.021  95.974  1.00  0.00           H  
ATOM   1575 HH12 ARG A 101      44.839  90.137  95.119  1.00  0.00           H  
ATOM   1576 HH21 ARG A 101      46.234  90.897  92.024  1.00  0.00           H  
ATOM   1577 HH22 ARG A 101      44.882  90.295  92.984  1.00  0.00           H  
ATOM   1578  N   ARG A 102      49.418  98.632  92.924  1.00  0.00           N  
ATOM   1579  CA  ARG A 102      48.903  99.846  92.216  1.00  0.00           C  
ATOM   1580  C   ARG A 102      48.707  99.592  90.717  1.00  0.00           C  
ATOM   1581  O   ARG A 102      47.742 100.210  90.195  1.00  0.00           O  
ATOM   1582  CB  ARG A 102      49.764 101.011  92.712  1.00  0.00           C  
ATOM   1583  CG  ARG A 102      49.576 102.338  91.874  1.00  0.00           C  
ATOM   1584  CD  ARG A 102      48.128 102.854  91.752  1.00  0.00           C  
ATOM   1585  NE  ARG A 102      47.805 103.860  92.813  1.00  0.00           N  
ATOM   1586  CZ  ARG A 102      46.592 104.339  92.972  1.00  0.00           C  
ATOM   1587  NH1 ARG A 102      45.611 104.171  92.100  1.00  0.00           N1+
ATOM   1588  NH2 ARG A 102      46.316 105.015  94.041  1.00  0.00           N  
ATOM   1589  H   ARG A 102      50.061  98.802  93.684  1.00  0.00           H  
ATOM   1590  HA  ARG A 102      47.855  99.922  92.506  1.00  0.00           H  
ATOM   1591  HB2 ARG A 102      49.555 101.173  93.770  1.00  0.00           H  
ATOM   1592  HB3 ARG A 102      50.787 100.682  92.532  1.00  0.00           H  
ATOM   1593  HG2 ARG A 102      50.150 103.151  92.318  1.00  0.00           H  
ATOM   1594  HG3 ARG A 102      49.960 102.215  90.862  1.00  0.00           H  
ATOM   1595  HD2 ARG A 102      47.986 103.287  90.761  1.00  0.00           H  
ATOM   1596  HD3 ARG A 102      47.385 102.058  91.807  1.00  0.00           H  
ATOM   1597  HE  ARG A 102      48.561 104.176  93.403  1.00  0.00           H  
ATOM   1598 HH11 ARG A 102      45.832 103.672  91.251  1.00  0.00           H  
ATOM   1599 HH12 ARG A 102      44.650 104.441  92.260  1.00  0.00           H  
ATOM   1600 HH21 ARG A 102      47.092 105.179  94.666  1.00  0.00           H  
ATOM   1601 HH22 ARG A 102      45.445 105.521  94.115  1.00  0.00           H  
ATOM   1602  N   LYS A 103      49.584  98.769  90.084  1.00  0.00           N  
ATOM   1603  CA  LYS A 103      49.548  98.395  88.638  1.00  0.00           C  
ATOM   1604  C   LYS A 103      48.341  97.546  88.174  1.00  0.00           C  
ATOM   1605  O   LYS A 103      47.787  97.691  87.080  1.00  0.00           O  
ATOM   1606  CB  LYS A 103      50.840  97.805  88.282  1.00  0.00           C  
ATOM   1607  CG  LYS A 103      50.871  97.432  86.784  1.00  0.00           C  
ATOM   1608  CD  LYS A 103      52.217  96.911  86.326  1.00  0.00           C  
ATOM   1609  CE  LYS A 103      53.357  97.920  86.085  1.00  0.00           C  
ATOM   1610  NZ  LYS A 103      54.360  97.843  87.107  1.00  0.00           N1+
ATOM   1611  H   LYS A 103      50.260  98.341  90.701  1.00  0.00           H  
ATOM   1612  HA  LYS A 103      49.537  99.360  88.133  1.00  0.00           H  
ATOM   1613  HB2 LYS A 103      51.659  98.507  88.438  1.00  0.00           H  
ATOM   1614  HB3 LYS A 103      50.963  96.856  88.802  1.00  0.00           H  
ATOM   1615  HG2 LYS A 103      50.096  96.687  86.606  1.00  0.00           H  
ATOM   1616  HG3 LYS A 103      50.609  98.246  86.107  1.00  0.00           H  
ATOM   1617  HD2 LYS A 103      52.554  96.056  86.913  1.00  0.00           H  
ATOM   1618  HD3 LYS A 103      52.059  96.537  85.315  1.00  0.00           H  
ATOM   1619  HE2 LYS A 103      53.738  97.780  85.073  1.00  0.00           H  
ATOM   1620  HE3 LYS A 103      52.859  98.889  86.101  1.00  0.00           H  
ATOM   1621  HZ1 LYS A 103      54.929  97.014  87.024  1.00  0.00           H  
ATOM   1622  HZ2 LYS A 103      54.914  98.649  86.855  1.00  0.00           H  
ATOM   1623  HZ3 LYS A 103      53.933  97.867  88.022  1.00  0.00           H  
ATOM   1624  N   GLU A 104      47.815  96.675  89.040  1.00  0.00           N  
ATOM   1625  CA  GLU A 104      46.615  95.791  88.747  1.00  0.00           C  
ATOM   1626  C   GLU A 104      45.257  96.485  88.629  1.00  0.00           C  
ATOM   1627  O   GLU A 104      45.007  97.425  89.372  1.00  0.00           O  
ATOM   1628  CB  GLU A 104      46.543  94.692  89.828  1.00  0.00           C  
ATOM   1629  CG  GLU A 104      47.795  93.750  89.816  1.00  0.00           C  
ATOM   1630  CD  GLU A 104      47.628  92.380  90.530  1.00  0.00           C  
ATOM   1631  OE1 GLU A 104      46.636  91.641  90.361  1.00  0.00           O  
ATOM   1632  OE2 GLU A 104      48.587  92.020  91.310  1.00  0.00           O1-
ATOM   1633  H   GLU A 104      48.247  96.652  89.953  1.00  0.00           H  
ATOM   1634  HA  GLU A 104      46.727  95.258  87.803  1.00  0.00           H  
ATOM   1635  HB2 GLU A 104      46.449  95.089  90.839  1.00  0.00           H  
ATOM   1636  HB3 GLU A 104      45.606  94.141  89.750  1.00  0.00           H  
ATOM   1637  HG2 GLU A 104      47.886  93.469  88.767  1.00  0.00           H  
ATOM   1638  HG3 GLU A 104      48.707  94.201  90.207  1.00  0.00           H  
ATOM   1639  N   PRO A 105      44.373  96.163  87.607  1.00  0.00           N  
ATOM   1640  CA  PRO A 105      43.296  96.987  87.137  1.00  0.00           C  
ATOM   1641  C   PRO A 105      42.085  97.004  88.102  1.00  0.00           C  
ATOM   1642  O   PRO A 105      41.314  97.992  88.082  1.00  0.00           O  
ATOM   1643  CB  PRO A 105      42.969  96.547  85.749  1.00  0.00           C  
ATOM   1644  CG  PRO A 105      43.310  95.030  85.819  1.00  0.00           C  
ATOM   1645  CD  PRO A 105      44.610  95.116  86.619  1.00  0.00           C  
ATOM   1646  HA  PRO A 105      43.597  98.033  87.080  1.00  0.00           H  
ATOM   1647  HB2 PRO A 105      41.900  96.650  85.570  1.00  0.00           H  
ATOM   1648  HB3 PRO A 105      43.651  97.019  85.040  1.00  0.00           H  
ATOM   1649  HG2 PRO A 105      42.501  94.542  86.364  1.00  0.00           H  
ATOM   1650  HG3 PRO A 105      43.407  94.404  84.933  1.00  0.00           H  
ATOM   1651  HD2 PRO A 105      44.785  94.165  87.121  1.00  0.00           H  
ATOM   1652  HD3 PRO A 105      45.474  95.344  85.996  1.00  0.00           H  
ATOM   1653  N   ALA A 106      41.927  96.073  89.008  1.00  0.00           N  
ATOM   1654  CA  ALA A 106      40.926  96.274  90.087  1.00  0.00           C  
ATOM   1655  C   ALA A 106      41.506  97.085  91.285  1.00  0.00           C  
ATOM   1656  O   ALA A 106      40.693  97.637  92.090  1.00  0.00           O  
ATOM   1657  CB  ALA A 106      40.431  94.893  90.535  1.00  0.00           C  
ATOM   1658  H   ALA A 106      42.645  95.362  89.010  1.00  0.00           H  
ATOM   1659  HA  ALA A 106      40.026  96.729  89.672  1.00  0.00           H  
ATOM   1660  HB1 ALA A 106      39.509  94.912  91.117  1.00  0.00           H  
ATOM   1661  HB2 ALA A 106      40.259  94.329  89.619  1.00  0.00           H  
ATOM   1662  HB3 ALA A 106      41.199  94.356  91.093  1.00  0.00           H  
ATOM   1663  N   PHE A 107      42.844  97.177  91.381  1.00  0.00           N  
ATOM   1664  CA  PHE A 107      43.438  97.920  92.589  1.00  0.00           C  
ATOM   1665  C   PHE A 107      43.688  99.352  92.211  1.00  0.00           C  
ATOM   1666  O   PHE A 107      43.568 100.323  93.006  1.00  0.00           O  
ATOM   1667  CB  PHE A 107      44.635  97.140  93.019  1.00  0.00           C  
ATOM   1668  CG  PHE A 107      44.485  95.765  93.651  1.00  0.00           C  
ATOM   1669  CD1 PHE A 107      44.028  94.602  92.976  1.00  0.00           C  
ATOM   1670  CD2 PHE A 107      44.825  95.628  95.057  1.00  0.00           C  
ATOM   1671  CE1 PHE A 107      43.875  93.385  93.685  1.00  0.00           C  
ATOM   1672  CE2 PHE A 107      44.556  94.466  95.768  1.00  0.00           C  
ATOM   1673  CZ  PHE A 107      44.088  93.294  95.070  1.00  0.00           C  
ATOM   1674  H   PHE A 107      43.288  96.671  90.627  1.00  0.00           H  
ATOM   1675  HA  PHE A 107      42.746  97.785  93.419  1.00  0.00           H  
ATOM   1676  HB2 PHE A 107      45.171  97.015  92.078  1.00  0.00           H  
ATOM   1677  HB3 PHE A 107      45.289  97.791  93.600  1.00  0.00           H  
ATOM   1678  HD1 PHE A 107      43.820  94.601  91.916  1.00  0.00           H  
ATOM   1679  HD2 PHE A 107      45.196  96.468  95.626  1.00  0.00           H  
ATOM   1680  HE1 PHE A 107      43.384  92.596  93.133  1.00  0.00           H  
ATOM   1681  HE2 PHE A 107      44.789  94.327  96.813  1.00  0.00           H  
ATOM   1682  HZ  PHE A 107      43.723  92.477  95.674  1.00  0.00           H  
ATOM   1683  N   ASP A 108      43.888  99.637  90.892  1.00  0.00           N  
ATOM   1684  CA  ASP A 108      44.099 101.032  90.389  1.00  0.00           C  
ATOM   1685  C   ASP A 108      42.715 101.768  90.442  1.00  0.00           C  
ATOM   1686  O   ASP A 108      42.789 102.975  90.337  1.00  0.00           O  
ATOM   1687  CB  ASP A 108      44.637 101.064  89.008  1.00  0.00           C  
ATOM   1688  CG  ASP A 108      45.329 102.345  88.542  1.00  0.00           C  
ATOM   1689  OD1 ASP A 108      45.215 102.769  87.374  1.00  0.00           O  
ATOM   1690  OD2 ASP A 108      45.892 103.089  89.398  1.00  0.00           O1-
ATOM   1691  H   ASP A 108      44.203  98.843  90.352  1.00  0.00           H  
ATOM   1692  HA  ASP A 108      44.813 101.613  90.971  1.00  0.00           H  
ATOM   1693  HB2 ASP A 108      45.333 100.255  88.786  1.00  0.00           H  
ATOM   1694  HB3 ASP A 108      43.802 100.952  88.316  1.00  0.00           H  
ATOM   1695  N   LYS A 109      41.515 101.058  90.537  1.00  0.00           N  
ATOM   1696  CA  LYS A 109      40.133 101.649  90.670  1.00  0.00           C  
ATOM   1697  C   LYS A 109      39.726 101.686  92.140  1.00  0.00           C  
ATOM   1698  O   LYS A 109      38.638 102.171  92.323  1.00  0.00           O  
ATOM   1699  CB  LYS A 109      39.149 100.879  89.778  1.00  0.00           C  
ATOM   1700  CG  LYS A 109      39.346 101.463  88.384  1.00  0.00           C  
ATOM   1701  CD  LYS A 109      38.239 101.248  87.383  1.00  0.00           C  
ATOM   1702  CE  LYS A 109      37.975  99.752  87.161  1.00  0.00           C  
ATOM   1703  NZ  LYS A 109      39.125  99.106  86.550  1.00  0.00           N1+
ATOM   1704  H   LYS A 109      41.629 100.057  90.457  1.00  0.00           H  
ATOM   1705  HA  LYS A 109      40.185 102.674  90.304  1.00  0.00           H  
ATOM   1706  HB2 LYS A 109      39.342  99.809  89.861  1.00  0.00           H  
ATOM   1707  HB3 LYS A 109      38.190 101.094  90.248  1.00  0.00           H  
ATOM   1708  HG2 LYS A 109      39.463 102.544  88.462  1.00  0.00           H  
ATOM   1709  HG3 LYS A 109      40.259 101.199  87.852  1.00  0.00           H  
ATOM   1710  HD2 LYS A 109      37.298 101.767  87.560  1.00  0.00           H  
ATOM   1711  HD3 LYS A 109      38.447 101.559  86.359  1.00  0.00           H  
ATOM   1712  HE2 LYS A 109      37.957  99.201  88.102  1.00  0.00           H  
ATOM   1713  HE3 LYS A 109      37.018  99.599  86.663  1.00  0.00           H  
ATOM   1714  HZ1 LYS A 109      39.952  99.376  87.063  1.00  0.00           H  
ATOM   1715  HZ2 LYS A 109      39.103  98.111  86.718  1.00  0.00           H  
ATOM   1716  HZ3 LYS A 109      39.153  99.295  85.559  1.00  0.00           H  
ATOM   1717  N   TRP A 110      40.489 101.254  93.136  1.00  0.00           N  
ATOM   1718  CA  TRP A 110      40.094 101.217  94.547  1.00  0.00           C  
ATOM   1719  C   TRP A 110      40.384 102.684  95.016  1.00  0.00           C  
ATOM   1720  O   TRP A 110      41.471 103.203  94.826  1.00  0.00           O  
ATOM   1721  CB  TRP A 110      40.987 100.231  95.336  1.00  0.00           C  
ATOM   1722  CG  TRP A 110      40.867 100.153  96.838  1.00  0.00           C  
ATOM   1723  CD1 TRP A 110      39.890 100.624  97.619  1.00  0.00           C  
ATOM   1724  CD2 TRP A 110      41.772  99.419  97.730  1.00  0.00           C  
ATOM   1725  CE2 TRP A 110      41.346  99.638  99.089  1.00  0.00           C  
ATOM   1726  CE3 TRP A 110      42.885  98.607  97.480  1.00  0.00           C  
ATOM   1727  NE1 TRP A 110      40.254 100.477  98.957  1.00  0.00           N  
ATOM   1728  CZ2 TRP A 110      42.117  99.124 100.143  1.00  0.00           C  
ATOM   1729  CZ3 TRP A 110      43.740  98.183  98.564  1.00  0.00           C  
ATOM   1730  CH2 TRP A 110      43.327  98.414  99.900  1.00  0.00           C  
ATOM   1731  H   TRP A 110      41.381 100.865  92.866  1.00  0.00           H  
ATOM   1732  HA  TRP A 110      39.054 100.948  94.732  1.00  0.00           H  
ATOM   1733  HB2 TRP A 110      40.987  99.207  94.963  1.00  0.00           H  
ATOM   1734  HB3 TRP A 110      42.001 100.609  95.202  1.00  0.00           H  
ATOM   1735  HD1 TRP A 110      39.033 101.179  97.268  1.00  0.00           H  
ATOM   1736  HE1 TRP A 110      39.733 100.880  99.723  1.00  0.00           H  
ATOM   1737  HE3 TRP A 110      43.252  98.522  96.468  1.00  0.00           H  
ATOM   1738  HZ2 TRP A 110      41.957  99.337 101.190  1.00  0.00           H  
ATOM   1739  HZ3 TRP A 110      44.666  97.661  98.368  1.00  0.00           H  
ATOM   1740  HH2 TRP A 110      43.997  98.144 100.702  1.00  0.00           H  
ATOM   1741  N   VAL A 111      39.346 103.296  95.556  1.00  0.00           N  
ATOM   1742  CA  VAL A 111      39.317 104.591  96.194  1.00  0.00           C  
ATOM   1743  C   VAL A 111      39.460 104.502  97.715  1.00  0.00           C  
ATOM   1744  O   VAL A 111      38.850 103.599  98.334  1.00  0.00           O  
ATOM   1745  CB  VAL A 111      37.998 105.365  95.768  1.00  0.00           C  
ATOM   1746  CG1 VAL A 111      37.867 106.690  96.620  1.00  0.00           C  
ATOM   1747  CG2 VAL A 111      37.759 105.700  94.349  1.00  0.00           C  
ATOM   1748  H   VAL A 111      38.500 102.751  95.651  1.00  0.00           H  
ATOM   1749  HA  VAL A 111      40.140 105.206  95.831  1.00  0.00           H  
ATOM   1750  HB  VAL A 111      37.126 104.836  96.152  1.00  0.00           H  
ATOM   1751 HG11 VAL A 111      38.835 107.171  96.764  1.00  0.00           H  
ATOM   1752 HG12 VAL A 111      37.197 107.323  96.040  1.00  0.00           H  
ATOM   1753 HG13 VAL A 111      37.445 106.584  97.619  1.00  0.00           H  
ATOM   1754 HG21 VAL A 111      37.673 104.856  93.664  1.00  0.00           H  
ATOM   1755 HG22 VAL A 111      36.909 106.376  94.267  1.00  0.00           H  
ATOM   1756 HG23 VAL A 111      38.589 106.286  93.953  1.00  0.00           H  
ATOM   1757  N   ILE A 112      40.325 105.398  98.223  1.00  0.00           N  
ATOM   1758  CA  ILE A 112      40.560 105.430  99.705  1.00  0.00           C  
ATOM   1759  C   ILE A 112      40.229 106.922 100.173  1.00  0.00           C  
ATOM   1760  O   ILE A 112      40.781 107.820  99.556  1.00  0.00           O  
ATOM   1761  CB  ILE A 112      41.969 104.922 100.058  1.00  0.00           C  
ATOM   1762  CG1 ILE A 112      42.120 103.373  99.750  1.00  0.00           C  
ATOM   1763  CG2 ILE A 112      42.256 105.213 101.540  1.00  0.00           C  
ATOM   1764  CD1 ILE A 112      43.557 102.907  99.927  1.00  0.00           C  
ATOM   1765  H   ILE A 112      40.919 105.963  97.634  1.00  0.00           H  
ATOM   1766  HA  ILE A 112      39.809 104.755 100.115  1.00  0.00           H  
ATOM   1767  HB  ILE A 112      42.772 105.488  99.585  1.00  0.00           H  
ATOM   1768 HG12 ILE A 112      41.561 102.733 100.432  1.00  0.00           H  
ATOM   1769 HG13 ILE A 112      41.774 103.241  98.725  1.00  0.00           H  
ATOM   1770 HG21 ILE A 112      43.159 104.680 101.839  1.00  0.00           H  
ATOM   1771 HG22 ILE A 112      42.323 106.283 101.737  1.00  0.00           H  
ATOM   1772 HG23 ILE A 112      41.420 104.815 102.115  1.00  0.00           H  
ATOM   1773 HD11 ILE A 112      43.732 101.986  99.371  1.00  0.00           H  
ATOM   1774 HD12 ILE A 112      44.242 103.689  99.600  1.00  0.00           H  
ATOM   1775 HD13 ILE A 112      43.606 102.640 100.981  1.00  0.00           H  
ATOM   1776  N   GLU A 113      39.364 107.223 101.148  1.00  0.00           N  
ATOM   1777  CA  GLU A 113      39.070 108.555 101.707  1.00  0.00           C  
ATOM   1778  C   GLU A 113      38.977 108.502 103.247  1.00  0.00           C  
ATOM   1779  O   GLU A 113      38.731 107.474 103.787  1.00  0.00           O  
ATOM   1780  CB  GLU A 113      37.717 109.022 101.069  1.00  0.00           C  
ATOM   1781  CG  GLU A 113      37.157 110.368 101.356  1.00  0.00           C  
ATOM   1782  CD  GLU A 113      38.152 111.567 101.115  1.00  0.00           C  
ATOM   1783  OE1 GLU A 113      37.752 112.389 100.316  1.00  0.00           O  
ATOM   1784  OE2 GLU A 113      39.287 111.668 101.590  1.00  0.00           O1-
ATOM   1785  H   GLU A 113      38.782 106.486 101.522  1.00  0.00           H  
ATOM   1786  HA  GLU A 113      39.891 109.227 101.459  1.00  0.00           H  
ATOM   1787  HB2 GLU A 113      37.895 108.994  99.993  1.00  0.00           H  
ATOM   1788  HB3 GLU A 113      36.966 108.246 101.215  1.00  0.00           H  
ATOM   1789  HG2 GLU A 113      36.331 110.500 100.656  1.00  0.00           H  
ATOM   1790  HG3 GLU A 113      36.637 110.472 102.307  1.00  0.00           H  
ATOM   1791  N   GLU A 114      39.120 109.714 103.866  1.00  0.00           N  
ATOM   1792  CA  GLU A 114      38.839 109.937 105.315  1.00  0.00           C  
ATOM   1793  C   GLU A 114      37.485 110.704 105.606  1.00  0.00           C  
ATOM   1794  O   GLU A 114      37.169 111.741 105.021  1.00  0.00           O  
ATOM   1795  CB  GLU A 114      40.022 110.688 105.939  1.00  0.00           C  
ATOM   1796  CG  GLU A 114      40.133 110.717 107.521  1.00  0.00           C  
ATOM   1797  CD  GLU A 114      41.285 111.615 107.946  1.00  0.00           C  
ATOM   1798  OE1 GLU A 114      41.242 112.157 109.096  1.00  0.00           O  
ATOM   1799  OE2 GLU A 114      42.235 111.962 107.195  1.00  0.00           O1-
ATOM   1800  H   GLU A 114      39.190 110.560 103.321  1.00  0.00           H  
ATOM   1801  HA  GLU A 114      38.777 108.963 105.799  1.00  0.00           H  
ATOM   1802  HB2 GLU A 114      40.968 110.243 105.629  1.00  0.00           H  
ATOM   1803  HB3 GLU A 114      39.904 111.730 105.642  1.00  0.00           H  
ATOM   1804  HG2 GLU A 114      39.206 110.989 108.025  1.00  0.00           H  
ATOM   1805  HG3 GLU A 114      40.354 109.732 107.931  1.00  0.00           H  
ATOM   1806  N   ALA A 115      36.719 110.202 106.568  1.00  0.00           N  
ATOM   1807  CA  ALA A 115      35.367 110.645 106.907  1.00  0.00           C  
ATOM   1808  C   ALA A 115      34.816 110.081 108.280  1.00  0.00           C  
ATOM   1809  O   ALA A 115      35.107 108.969 108.806  1.00  0.00           O  
ATOM   1810  CB  ALA A 115      34.411 110.374 105.754  1.00  0.00           C  
ATOM   1811  H   ALA A 115      37.134 109.456 107.108  1.00  0.00           H  
ATOM   1812  HA  ALA A 115      35.469 111.730 106.937  1.00  0.00           H  
ATOM   1813  HB1 ALA A 115      34.226 109.300 105.725  1.00  0.00           H  
ATOM   1814  HB2 ALA A 115      33.506 110.956 105.931  1.00  0.00           H  
ATOM   1815  HB3 ALA A 115      34.874 110.631 104.801  1.00  0.00           H  
ATOM   1816  N   ASN A 116      33.808 110.812 108.774  1.00  0.00           N  
ATOM   1817  CA  ASN A 116      33.147 110.535 110.023  1.00  0.00           C  
ATOM   1818  C   ASN A 116      31.733 110.047 109.595  1.00  0.00           C  
ATOM   1819  O   ASN A 116      31.056 110.736 108.791  1.00  0.00           O  
ATOM   1820  CB  ASN A 116      33.117 111.805 110.974  1.00  0.00           C  
ATOM   1821  CG  ASN A 116      32.797 111.353 112.425  1.00  0.00           C  
ATOM   1822  ND2 ASN A 116      33.623 111.638 113.382  1.00  0.00           N  
ATOM   1823  OD1 ASN A 116      31.736 110.755 112.709  1.00  0.00           O  
ATOM   1824  H   ASN A 116      33.479 111.656 108.326  1.00  0.00           H  
ATOM   1825  HA  ASN A 116      33.706 109.709 110.464  1.00  0.00           H  
ATOM   1826  HB2 ASN A 116      34.133 112.199 110.961  1.00  0.00           H  
ATOM   1827  HB3 ASN A 116      32.439 112.600 110.665  1.00  0.00           H  
ATOM   1828 HD21 ASN A 116      33.397 111.356 114.324  1.00  0.00           H  
ATOM   1829 HD22 ASN A 116      34.495 112.115 113.203  1.00  0.00           H  
ATOM   1830  N   TRP A 117      31.295 108.910 110.105  1.00  0.00           N  
ATOM   1831  CA  TRP A 117      29.844 108.544 109.980  1.00  0.00           C  
ATOM   1832  C   TRP A 117      28.761 109.624 110.323  1.00  0.00           C  
ATOM   1833  O   TRP A 117      27.780 109.766 109.671  1.00  0.00           O  
ATOM   1834  CB  TRP A 117      29.442 107.234 110.685  1.00  0.00           C  
ATOM   1835  CG  TRP A 117      30.369 106.077 110.553  1.00  0.00           C  
ATOM   1836  CD1 TRP A 117      31.101 105.770 109.474  1.00  0.00           C  
ATOM   1837  CD2 TRP A 117      30.753 105.145 111.557  1.00  0.00           C  
ATOM   1838  CE2 TRP A 117      31.660 104.180 111.002  1.00  0.00           C  
ATOM   1839  CE3 TRP A 117      30.309 104.768 112.874  1.00  0.00           C  
ATOM   1840  NE1 TRP A 117      31.793 104.574 109.668  1.00  0.00           N  
ATOM   1841  CZ2 TRP A 117      32.262 103.058 111.724  1.00  0.00           C  
ATOM   1842  CZ3 TRP A 117      30.924 103.724 113.639  1.00  0.00           C  
ATOM   1843  CH2 TRP A 117      31.852 102.852 113.073  1.00  0.00           C  
ATOM   1844  H   TRP A 117      31.890 108.309 110.658  1.00  0.00           H  
ATOM   1845  HA  TRP A 117      29.605 108.317 108.942  1.00  0.00           H  
ATOM   1846  HB2 TRP A 117      29.528 107.469 111.746  1.00  0.00           H  
ATOM   1847  HB3 TRP A 117      28.446 106.874 110.425  1.00  0.00           H  
ATOM   1848  HD1 TRP A 117      31.142 106.412 108.607  1.00  0.00           H  
ATOM   1849  HE1 TRP A 117      32.515 104.180 109.083  1.00  0.00           H  
ATOM   1850  HE3 TRP A 117      29.491 105.325 113.307  1.00  0.00           H  
ATOM   1851  HZ2 TRP A 117      33.046 102.479 111.257  1.00  0.00           H  
ATOM   1852  HZ3 TRP A 117      30.685 103.670 114.692  1.00  0.00           H  
ATOM   1853  HH2 TRP A 117      32.183 102.005 113.653  1.00  0.00           H  
ATOM   1854  N   LEU A 118      29.088 110.517 111.277  1.00  0.00           N  
ATOM   1855  CA  LEU A 118      28.210 111.651 111.442  1.00  0.00           C  
ATOM   1856  C   LEU A 118      28.201 112.721 110.241  1.00  0.00           C  
ATOM   1857  O   LEU A 118      27.237 113.484 110.137  1.00  0.00           O  
ATOM   1858  CB  LEU A 118      28.635 112.380 112.695  1.00  0.00           C  
ATOM   1859  CG  LEU A 118      28.677 111.386 113.925  1.00  0.00           C  
ATOM   1860  CD1 LEU A 118      29.019 112.275 115.188  1.00  0.00           C  
ATOM   1861  CD2 LEU A 118      27.314 110.766 114.139  1.00  0.00           C  
ATOM   1862  H   LEU A 118      30.005 110.491 111.700  1.00  0.00           H  
ATOM   1863  HA  LEU A 118      27.205 111.252 111.579  1.00  0.00           H  
ATOM   1864  HB2 LEU A 118      29.584 112.913 112.649  1.00  0.00           H  
ATOM   1865  HB3 LEU A 118      27.816 113.085 112.843  1.00  0.00           H  
ATOM   1866  HG  LEU A 118      29.455 110.627 113.852  1.00  0.00           H  
ATOM   1867 HD11 LEU A 118      28.662 111.840 116.121  1.00  0.00           H  
ATOM   1868 HD12 LEU A 118      30.085 112.335 115.403  1.00  0.00           H  
ATOM   1869 HD13 LEU A 118      28.860 113.346 115.064  1.00  0.00           H  
ATOM   1870 HD21 LEU A 118      26.604 111.537 114.439  1.00  0.00           H  
ATOM   1871 HD22 LEU A 118      26.940 110.222 113.273  1.00  0.00           H  
ATOM   1872 HD23 LEU A 118      27.368 109.998 114.912  1.00  0.00           H  
ATOM   1873  N   THR A 119      29.200 112.726 109.308  1.00  0.00           N  
ATOM   1874  CA  THR A 119      29.364 113.763 108.202  1.00  0.00           C  
ATOM   1875  C   THR A 119      29.640 113.116 106.909  1.00  0.00           C  
ATOM   1876  O   THR A 119      30.016 113.790 105.953  1.00  0.00           O  
ATOM   1877  CB  THR A 119      30.366 114.877 108.455  1.00  0.00           C  
ATOM   1878  CG2 THR A 119      29.903 115.811 109.538  1.00  0.00           C  
ATOM   1879  OG1 THR A 119      31.599 114.344 108.928  1.00  0.00           O  
ATOM   1880  H   THR A 119      29.958 112.064 109.385  1.00  0.00           H  
ATOM   1881  HA  THR A 119      28.439 114.321 108.061  1.00  0.00           H  
ATOM   1882  HB  THR A 119      30.586 115.450 107.553  1.00  0.00           H  
ATOM   1883  HG1 THR A 119      32.055 114.299 108.085  1.00  0.00           H  
ATOM   1884 HG21 THR A 119      29.459 115.317 110.403  1.00  0.00           H  
ATOM   1885 HG22 THR A 119      30.687 116.439 109.958  1.00  0.00           H  
ATOM   1886 HG23 THR A 119      28.986 116.279 109.180  1.00  0.00           H  
ATOM   1887  N   LEU A 120      29.334 111.834 106.785  1.00  0.00           N  
ATOM   1888  CA  LEU A 120      29.850 111.049 105.630  1.00  0.00           C  
ATOM   1889  C   LEU A 120      29.349 111.547 104.273  1.00  0.00           C  
ATOM   1890  O   LEU A 120      30.051 111.578 103.276  1.00  0.00           O  
ATOM   1891  CB  LEU A 120      29.384 109.607 105.774  1.00  0.00           C  
ATOM   1892  CG  LEU A 120      29.811 108.549 104.654  1.00  0.00           C  
ATOM   1893  CD1 LEU A 120      31.260 108.203 104.714  1.00  0.00           C  
ATOM   1894  CD2 LEU A 120      29.046 107.214 104.812  1.00  0.00           C  
ATOM   1895  H   LEU A 120      28.942 111.328 107.566  1.00  0.00           H  
ATOM   1896  HA  LEU A 120      30.937 111.133 105.616  1.00  0.00           H  
ATOM   1897  HB2 LEU A 120      29.563 109.168 106.756  1.00  0.00           H  
ATOM   1898  HB3 LEU A 120      28.297 109.587 105.856  1.00  0.00           H  
ATOM   1899  HG  LEU A 120      29.672 109.071 103.708  1.00  0.00           H  
ATOM   1900 HD11 LEU A 120      31.622 107.565 103.908  1.00  0.00           H  
ATOM   1901 HD12 LEU A 120      31.722 109.181 104.585  1.00  0.00           H  
ATOM   1902 HD13 LEU A 120      31.455 107.686 105.655  1.00  0.00           H  
ATOM   1903 HD21 LEU A 120      27.998 107.457 104.638  1.00  0.00           H  
ATOM   1904 HD22 LEU A 120      29.392 106.499 104.065  1.00  0.00           H  
ATOM   1905 HD23 LEU A 120      29.173 106.774 105.801  1.00  0.00           H  
ATOM   1906  N   ASP A 121      28.037 111.961 104.207  1.00  0.00           N  
ATOM   1907  CA  ASP A 121      27.412 112.499 102.949  1.00  0.00           C  
ATOM   1908  C   ASP A 121      27.872 113.980 102.637  1.00  0.00           C  
ATOM   1909  O   ASP A 121      27.878 114.399 101.505  1.00  0.00           O  
ATOM   1910  CB  ASP A 121      25.872 112.452 103.198  1.00  0.00           C  
ATOM   1911  CG  ASP A 121      25.095 112.852 101.897  1.00  0.00           C  
ATOM   1912  OD1 ASP A 121      25.476 112.289 100.786  1.00  0.00           O  
ATOM   1913  OD2 ASP A 121      24.233 113.712 102.004  1.00  0.00           O1-
ATOM   1914  H   ASP A 121      27.452 111.674 104.978  1.00  0.00           H  
ATOM   1915  HA  ASP A 121      27.655 111.872 102.091  1.00  0.00           H  
ATOM   1916  HB2 ASP A 121      25.711 111.407 103.464  1.00  0.00           H  
ATOM   1917  HB3 ASP A 121      25.596 113.074 104.049  1.00  0.00           H  
ATOM   1918  N   LYS A 122      28.336 114.684 103.620  1.00  0.00           N  
ATOM   1919  CA  LYS A 122      29.062 115.955 103.514  1.00  0.00           C  
ATOM   1920  C   LYS A 122      30.509 115.821 103.137  1.00  0.00           C  
ATOM   1921  O   LYS A 122      31.018 116.684 102.527  1.00  0.00           O  
ATOM   1922  CB  LYS A 122      28.898 116.742 104.853  1.00  0.00           C  
ATOM   1923  CG  LYS A 122      27.614 116.728 105.651  1.00  0.00           C  
ATOM   1924  CD  LYS A 122      26.436 117.507 105.060  1.00  0.00           C  
ATOM   1925  CE  LYS A 122      26.683 119.001 104.815  1.00  0.00           C  
ATOM   1926  NZ  LYS A 122      25.536 119.605 104.154  1.00  0.00           N1+
ATOM   1927  H   LYS A 122      28.352 114.159 104.483  1.00  0.00           H  
ATOM   1928  HA  LYS A 122      28.629 116.631 102.776  1.00  0.00           H  
ATOM   1929  HB2 LYS A 122      29.637 116.314 105.531  1.00  0.00           H  
ATOM   1930  HB3 LYS A 122      29.111 117.797 104.675  1.00  0.00           H  
ATOM   1931  HG2 LYS A 122      27.325 115.700 105.866  1.00  0.00           H  
ATOM   1932  HG3 LYS A 122      27.866 117.207 106.597  1.00  0.00           H  
ATOM   1933  HD2 LYS A 122      26.100 117.116 104.100  1.00  0.00           H  
ATOM   1934  HD3 LYS A 122      25.635 117.347 105.781  1.00  0.00           H  
ATOM   1935  HE2 LYS A 122      26.946 119.510 105.743  1.00  0.00           H  
ATOM   1936  HE3 LYS A 122      27.583 119.051 104.201  1.00  0.00           H  
ATOM   1937  HZ1 LYS A 122      24.697 119.354 104.656  1.00  0.00           H  
ATOM   1938  HZ2 LYS A 122      25.641 120.609 104.137  1.00  0.00           H  
ATOM   1939  HZ3 LYS A 122      25.457 119.300 103.194  1.00  0.00           H  
ATOM   1940  N   ASP A 123      31.157 114.747 103.378  1.00  0.00           N  
ATOM   1941  CA  ASP A 123      32.591 114.505 103.146  1.00  0.00           C  
ATOM   1942  C   ASP A 123      32.992 113.586 101.905  1.00  0.00           C  
ATOM   1943  O   ASP A 123      34.083 113.836 101.360  1.00  0.00           O  
ATOM   1944  CB  ASP A 123      33.112 113.932 104.442  1.00  0.00           C  
ATOM   1945  CG  ASP A 123      33.044 114.859 105.595  1.00  0.00           C  
ATOM   1946  OD1 ASP A 123      32.920 116.041 105.328  1.00  0.00           O  
ATOM   1947  OD2 ASP A 123      33.137 114.513 106.752  1.00  0.00           O1-
ATOM   1948  H   ASP A 123      30.667 114.016 103.873  1.00  0.00           H  
ATOM   1949  HA  ASP A 123      33.135 115.439 103.007  1.00  0.00           H  
ATOM   1950  HB2 ASP A 123      32.618 113.003 104.727  1.00  0.00           H  
ATOM   1951  HB3 ASP A 123      34.170 113.734 104.275  1.00  0.00           H  
ATOM   1952  N   VAL A 124      32.005 112.722 101.462  1.00  0.00           N  
ATOM   1953  CA  VAL A 124      31.999 111.989 100.182  1.00  0.00           C  
ATOM   1954  C   VAL A 124      30.829 112.331  99.314  1.00  0.00           C  
ATOM   1955  O   VAL A 124      29.684 112.087  99.686  1.00  0.00           O  
ATOM   1956  CB  VAL A 124      32.269 110.411 100.297  1.00  0.00           C  
ATOM   1957  CG1 VAL A 124      32.356 109.745  98.948  1.00  0.00           C  
ATOM   1958  CG2 VAL A 124      33.343 109.877 101.244  1.00  0.00           C  
ATOM   1959  H   VAL A 124      31.145 112.649 101.985  1.00  0.00           H  
ATOM   1960  HA  VAL A 124      32.943 112.303  99.734  1.00  0.00           H  
ATOM   1961  HB  VAL A 124      31.422 109.964 100.817  1.00  0.00           H  
ATOM   1962 HG11 VAL A 124      31.468 109.998  98.367  1.00  0.00           H  
ATOM   1963 HG12 VAL A 124      33.290 110.065  98.486  1.00  0.00           H  
ATOM   1964 HG13 VAL A 124      32.431 108.659  99.013  1.00  0.00           H  
ATOM   1965 HG21 VAL A 124      33.655 110.691 101.898  1.00  0.00           H  
ATOM   1966 HG22 VAL A 124      32.995 109.073 101.893  1.00  0.00           H  
ATOM   1967 HG23 VAL A 124      34.165 109.461 100.660  1.00  0.00           H  
ATOM   1968  N   PRO A 125      31.117 112.896  98.105  1.00  0.00           N  
ATOM   1969  CA  PRO A 125      30.063 113.094  97.112  1.00  0.00           C  
ATOM   1970  C   PRO A 125      29.697 111.723  96.486  1.00  0.00           C  
ATOM   1971  O   PRO A 125      30.143 111.442  95.376  1.00  0.00           O  
ATOM   1972  CB  PRO A 125      30.643 114.189  96.158  1.00  0.00           C  
ATOM   1973  CG  PRO A 125      32.101 113.884  96.213  1.00  0.00           C  
ATOM   1974  CD  PRO A 125      32.402 113.269  97.541  1.00  0.00           C  
ATOM   1975  HA  PRO A 125      29.143 113.490  97.542  1.00  0.00           H  
ATOM   1976  HB2 PRO A 125      30.310 114.277  95.124  1.00  0.00           H  
ATOM   1977  HB3 PRO A 125      30.423 115.132  96.658  1.00  0.00           H  
ATOM   1978  HG2 PRO A 125      32.365 113.238  95.375  1.00  0.00           H  
ATOM   1979  HG3 PRO A 125      32.601 114.828  95.996  1.00  0.00           H  
ATOM   1980  HD2 PRO A 125      33.002 112.367  97.437  1.00  0.00           H  
ATOM   1981  HD3 PRO A 125      32.820 114.037  98.191  1.00  0.00           H  
ATOM   1982  N   ALA A 126      28.878 110.884  97.153  1.00  0.00           N  
ATOM   1983  CA  ALA A 126      28.586 109.486  96.767  1.00  0.00           C  
ATOM   1984  C   ALA A 126      27.917 109.176  95.341  1.00  0.00           C  
ATOM   1985  O   ALA A 126      27.652 108.030  95.098  1.00  0.00           O  
ATOM   1986  CB  ALA A 126      27.921 108.773  97.868  1.00  0.00           C  
ATOM   1987  H   ALA A 126      28.283 111.351  97.823  1.00  0.00           H  
ATOM   1988  HA  ALA A 126      29.597 109.093  96.663  1.00  0.00           H  
ATOM   1989  HB1 ALA A 126      27.500 107.812  97.575  1.00  0.00           H  
ATOM   1990  HB2 ALA A 126      28.675 108.643  98.644  1.00  0.00           H  
ATOM   1991  HB3 ALA A 126      27.103 109.403  98.217  1.00  0.00           H  
ATOM   1992  N   GLY A 127      27.614 110.188  94.463  1.00  0.00           N  
ATOM   1993  CA  GLY A 127      26.760 110.006  93.248  1.00  0.00           C  
ATOM   1994  C   GLY A 127      25.432 109.436  93.608  1.00  0.00           C  
ATOM   1995  O   GLY A 127      24.770 109.900  94.517  1.00  0.00           O  
ATOM   1996  H   GLY A 127      27.996 111.111  94.611  1.00  0.00           H  
ATOM   1997  HA2 GLY A 127      26.624 110.943  92.707  1.00  0.00           H  
ATOM   1998  HA3 GLY A 127      27.223 109.275  92.587  1.00  0.00           H  
ATOM   1999  N   ASP A 128      24.947 108.463  92.861  1.00  0.00           N  
ATOM   2000  CA  ASP A 128      23.715 107.678  93.100  1.00  0.00           C  
ATOM   2001  C   ASP A 128      23.750 106.612  94.241  1.00  0.00           C  
ATOM   2002  O   ASP A 128      22.753 105.865  94.374  1.00  0.00           O  
ATOM   2003  CB  ASP A 128      23.260 107.189  91.727  1.00  0.00           C  
ATOM   2004  CG  ASP A 128      23.797 105.818  91.273  1.00  0.00           C  
ATOM   2005  OD1 ASP A 128      25.029 105.610  91.167  1.00  0.00           O  
ATOM   2006  OD2 ASP A 128      22.964 104.976  90.850  1.00  0.00           O1-
ATOM   2007  H   ASP A 128      25.627 108.080  92.222  1.00  0.00           H  
ATOM   2008  HA  ASP A 128      22.928 108.364  93.418  1.00  0.00           H  
ATOM   2009  HB2 ASP A 128      22.174 107.127  91.804  1.00  0.00           H  
ATOM   2010  HB3 ASP A 128      23.455 107.962  90.983  1.00  0.00           H  
ATOM   2011  N   GLY A 129      24.861 106.507  94.963  1.00  0.00           N  
ATOM   2012  CA  GLY A 129      25.090 105.560  96.091  1.00  0.00           C  
ATOM   2013  C   GLY A 129      25.815 104.288  95.738  1.00  0.00           C  
ATOM   2014  O   GLY A 129      26.629 104.285  94.835  1.00  0.00           O  
ATOM   2015  H   GLY A 129      25.638 107.107  94.726  1.00  0.00           H  
ATOM   2016  HA2 GLY A 129      25.688 106.102  96.824  1.00  0.00           H  
ATOM   2017  HA3 GLY A 129      24.086 105.351  96.460  1.00  0.00           H  
ATOM   2018  N   PHE A 130      25.609 103.219  96.554  1.00  0.00           N  
ATOM   2019  CA  PHE A 130      26.361 101.905  96.579  1.00  0.00           C  
ATOM   2020  C   PHE A 130      25.340 100.738  96.720  1.00  0.00           C  
ATOM   2021  O   PHE A 130      24.336 100.896  97.467  1.00  0.00           O  
ATOM   2022  CB  PHE A 130      27.317 101.964  97.777  1.00  0.00           C  
ATOM   2023  CG  PHE A 130      28.376 103.025  97.712  1.00  0.00           C  
ATOM   2024  CD1 PHE A 130      28.302 104.165  98.469  1.00  0.00           C  
ATOM   2025  CD2 PHE A 130      29.549 102.765  97.001  1.00  0.00           C  
ATOM   2026  CE1 PHE A 130      29.304 105.094  98.576  1.00  0.00           C  
ATOM   2027  CE2 PHE A 130      30.609 103.734  97.011  1.00  0.00           C  
ATOM   2028  CZ  PHE A 130      30.452 104.878  97.818  1.00  0.00           C  
ATOM   2029  H   PHE A 130      25.121 103.425  97.414  1.00  0.00           H  
ATOM   2030  HA  PHE A 130      26.858 101.733  95.624  1.00  0.00           H  
ATOM   2031  HB2 PHE A 130      26.695 102.098  98.662  1.00  0.00           H  
ATOM   2032  HB3 PHE A 130      27.843 101.014  97.859  1.00  0.00           H  
ATOM   2033  HD1 PHE A 130      27.468 104.250  99.151  1.00  0.00           H  
ATOM   2034  HD2 PHE A 130      29.578 101.866  96.401  1.00  0.00           H  
ATOM   2035  HE1 PHE A 130      29.203 106.010  99.139  1.00  0.00           H  
ATOM   2036  HE2 PHE A 130      31.505 103.443  96.482  1.00  0.00           H  
ATOM   2037  HZ  PHE A 130      31.340 105.480  97.946  1.00  0.00           H  
ATOM   2038  N   ASP A 131      25.637  99.653  96.036  1.00  0.00           N  
ATOM   2039  CA  ASP A 131      24.952  98.352  95.874  1.00  0.00           C  
ATOM   2040  C   ASP A 131      25.025  97.561  97.176  1.00  0.00           C  
ATOM   2041  O   ASP A 131      24.156  96.769  97.574  1.00  0.00           O  
ATOM   2042  CB  ASP A 131      25.679  97.382  94.780  1.00  0.00           C  
ATOM   2043  CG  ASP A 131      25.869  98.104  93.489  1.00  0.00           C  
ATOM   2044  OD1 ASP A 131      24.968  98.899  93.156  1.00  0.00           O  
ATOM   2045  OD2 ASP A 131      26.690  97.714  92.662  1.00  0.00           O1-
ATOM   2046  H   ASP A 131      26.545  99.579  95.602  1.00  0.00           H  
ATOM   2047  HA  ASP A 131      23.918  98.592  95.621  1.00  0.00           H  
ATOM   2048  HB2 ASP A 131      26.648  97.000  95.102  1.00  0.00           H  
ATOM   2049  HB3 ASP A 131      24.986  96.554  94.631  1.00  0.00           H  
ATOM   2050  N   ALA A 132      26.044  97.852  97.951  1.00  0.00           N  
ATOM   2051  CA  ALA A 132      26.175  97.330  99.295  1.00  0.00           C  
ATOM   2052  C   ALA A 132      27.143  98.273 100.036  1.00  0.00           C  
ATOM   2053  O   ALA A 132      28.204  98.693  99.489  1.00  0.00           O  
ATOM   2054  CB  ALA A 132      26.645  95.882  99.414  1.00  0.00           C  
ATOM   2055  H   ALA A 132      26.758  98.428  97.530  1.00  0.00           H  
ATOM   2056  HA  ALA A 132      25.174  97.321  99.727  1.00  0.00           H  
ATOM   2057  HB1 ALA A 132      27.712  95.789  99.211  1.00  0.00           H  
ATOM   2058  HB2 ALA A 132      26.462  95.574 100.443  1.00  0.00           H  
ATOM   2059  HB3 ALA A 132      26.162  95.221  98.694  1.00  0.00           H  
ATOM   2060  N   VAL A 133      26.744  98.547 101.277  1.00  0.00           N  
ATOM   2061  CA  VAL A 133      27.645  99.175 102.236  1.00  0.00           C  
ATOM   2062  C   VAL A 133      28.097  98.125 103.230  1.00  0.00           C  
ATOM   2063  O   VAL A 133      27.336  97.220 103.664  1.00  0.00           O  
ATOM   2064  CB  VAL A 133      27.074 100.405 102.992  1.00  0.00           C  
ATOM   2065  CG1 VAL A 133      28.080 101.063 104.011  1.00  0.00           C  
ATOM   2066  CG2 VAL A 133      26.716 101.463 101.944  1.00  0.00           C  
ATOM   2067  H   VAL A 133      25.877  98.173 101.636  1.00  0.00           H  
ATOM   2068  HA  VAL A 133      28.491  99.562 101.667  1.00  0.00           H  
ATOM   2069  HB  VAL A 133      26.199 100.182 103.603  1.00  0.00           H  
ATOM   2070 HG11 VAL A 133      28.153 100.486 104.932  1.00  0.00           H  
ATOM   2071 HG12 VAL A 133      29.019 101.057 103.457  1.00  0.00           H  
ATOM   2072 HG13 VAL A 133      27.832 102.092 104.269  1.00  0.00           H  
ATOM   2073 HG21 VAL A 133      26.204 102.328 102.366  1.00  0.00           H  
ATOM   2074 HG22 VAL A 133      27.537 101.718 101.274  1.00  0.00           H  
ATOM   2075 HG23 VAL A 133      25.929 101.163 101.252  1.00  0.00           H  
ATOM   2076  N   ILE A 134      29.353  98.166 103.700  1.00  0.00           N  
ATOM   2077  CA  ILE A 134      29.981  97.169 104.629  1.00  0.00           C  
ATOM   2078  C   ILE A 134      30.496  97.830 105.846  1.00  0.00           C  
ATOM   2079  O   ILE A 134      31.383  98.691 105.751  1.00  0.00           O  
ATOM   2080  CB  ILE A 134      31.001  96.276 103.921  1.00  0.00           C  
ATOM   2081  CG1 ILE A 134      30.439  95.455 102.746  1.00  0.00           C  
ATOM   2082  CG2 ILE A 134      31.545  95.219 104.902  1.00  0.00           C  
ATOM   2083  CD1 ILE A 134      30.465  96.146 101.382  1.00  0.00           C  
ATOM   2084  H   ILE A 134      29.948  98.949 103.472  1.00  0.00           H  
ATOM   2085  HA  ILE A 134      29.235  96.434 104.935  1.00  0.00           H  
ATOM   2086  HB  ILE A 134      31.874  96.825 103.567  1.00  0.00           H  
ATOM   2087 HG12 ILE A 134      30.870  94.468 102.583  1.00  0.00           H  
ATOM   2088 HG13 ILE A 134      29.436  95.117 103.003  1.00  0.00           H  
ATOM   2089 HG21 ILE A 134      31.769  95.610 105.895  1.00  0.00           H  
ATOM   2090 HG22 ILE A 134      30.770  94.478 105.092  1.00  0.00           H  
ATOM   2091 HG23 ILE A 134      32.449  94.742 104.523  1.00  0.00           H  
ATOM   2092 HD11 ILE A 134      30.069  95.488 100.608  1.00  0.00           H  
ATOM   2093 HD12 ILE A 134      29.694  96.915 101.331  1.00  0.00           H  
ATOM   2094 HD13 ILE A 134      31.440  96.538 101.091  1.00  0.00           H  
ATOM   2095  N   CYS A 135      29.921  97.498 107.011  1.00  0.00           N  
ATOM   2096  CA  CYS A 135      30.185  98.125 108.300  1.00  0.00           C  
ATOM   2097  C   CYS A 135      30.502  96.982 109.285  1.00  0.00           C  
ATOM   2098  O   CYS A 135      29.910  96.870 110.381  1.00  0.00           O  
ATOM   2099  CB  CYS A 135      28.966  99.009 108.649  1.00  0.00           C  
ATOM   2100  SG  CYS A 135      29.407 100.215 109.941  1.00  0.00           S  
ATOM   2101  H   CYS A 135      29.238  96.753 107.029  1.00  0.00           H  
ATOM   2102  HA  CYS A 135      31.087  98.733 108.219  1.00  0.00           H  
ATOM   2103  HB2 CYS A 135      28.598  99.530 107.766  1.00  0.00           H  
ATOM   2104  HB3 CYS A 135      28.201  98.428 109.165  1.00  0.00           H  
ATOM   2105  HG  CYS A 135      29.590  99.378 110.966  1.00  0.00           H  
ATOM   2106  N   LEU A 136      31.641  96.197 109.045  1.00  0.00           N  
ATOM   2107  CA  LEU A 136      31.808  94.991 109.812  1.00  0.00           C  
ATOM   2108  C   LEU A 136      33.011  95.090 110.824  1.00  0.00           C  
ATOM   2109  O   LEU A 136      33.921  95.956 110.583  1.00  0.00           O  
ATOM   2110  CB  LEU A 136      31.950  93.763 108.836  1.00  0.00           C  
ATOM   2111  CG  LEU A 136      30.652  93.393 108.023  1.00  0.00           C  
ATOM   2112  CD1 LEU A 136      30.989  92.188 107.145  1.00  0.00           C  
ATOM   2113  CD2 LEU A 136      29.446  93.206 108.945  1.00  0.00           C  
ATOM   2114  H   LEU A 136      32.223  96.354 108.233  1.00  0.00           H  
ATOM   2115  HA  LEU A 136      30.939  94.894 110.462  1.00  0.00           H  
ATOM   2116  HB2 LEU A 136      32.762  94.040 108.164  1.00  0.00           H  
ATOM   2117  HB3 LEU A 136      32.204  92.913 109.468  1.00  0.00           H  
ATOM   2118  HG  LEU A 136      30.511  94.261 107.379  1.00  0.00           H  
ATOM   2119 HD11 LEU A 136      30.163  92.086 106.442  1.00  0.00           H  
ATOM   2120 HD12 LEU A 136      31.892  92.441 106.588  1.00  0.00           H  
ATOM   2121 HD13 LEU A 136      31.226  91.305 107.738  1.00  0.00           H  
ATOM   2122 HD21 LEU A 136      29.266  94.222 109.296  1.00  0.00           H  
ATOM   2123 HD22 LEU A 136      28.630  92.735 108.398  1.00  0.00           H  
ATOM   2124 HD23 LEU A 136      29.834  92.606 109.768  1.00  0.00           H  
ATOM   2125  N   GLY A 137      33.050  94.178 111.786  1.00  0.00           N  
ATOM   2126  CA  GLY A 137      34.245  94.020 112.706  1.00  0.00           C  
ATOM   2127  C   GLY A 137      33.921  94.369 114.142  1.00  0.00           C  
ATOM   2128  O   GLY A 137      34.892  94.695 114.880  1.00  0.00           O  
ATOM   2129  H   GLY A 137      32.243  93.586 111.919  1.00  0.00           H  
ATOM   2130  HA2 GLY A 137      34.553  92.975 112.738  1.00  0.00           H  
ATOM   2131  HA3 GLY A 137      35.015  94.626 112.227  1.00  0.00           H  
ATOM   2132  N   ASN A 138      32.594  94.315 114.519  1.00  0.00           N  
ATOM   2133  CA  ASN A 138      32.065  95.083 115.659  1.00  0.00           C  
ATOM   2134  C   ASN A 138      32.639  96.481 115.816  1.00  0.00           C  
ATOM   2135  O   ASN A 138      33.255  96.835 116.812  1.00  0.00           O  
ATOM   2136  CB  ASN A 138      32.349  94.196 116.865  1.00  0.00           C  
ATOM   2137  CG  ASN A 138      31.645  94.726 118.041  1.00  0.00           C  
ATOM   2138  ND2 ASN A 138      32.267  94.686 119.145  1.00  0.00           N  
ATOM   2139  OD1 ASN A 138      30.515  95.083 118.099  1.00  0.00           O  
ATOM   2140  H   ASN A 138      31.906  93.989 113.854  1.00  0.00           H  
ATOM   2141  HA  ASN A 138      31.003  95.256 115.491  1.00  0.00           H  
ATOM   2142  HB2 ASN A 138      31.957  93.197 116.675  1.00  0.00           H  
ATOM   2143  HB3 ASN A 138      33.425  94.160 117.037  1.00  0.00           H  
ATOM   2144 HD21 ASN A 138      31.785  95.190 119.875  1.00  0.00           H  
ATOM   2145 HD22 ASN A 138      33.248  94.456 119.209  1.00  0.00           H  
ATOM   2146  N   SER A 139      32.428  97.279 114.752  1.00  0.00           N  
ATOM   2147  CA  SER A 139      33.098  98.588 114.567  1.00  0.00           C  
ATOM   2148  C   SER A 139      32.165  99.736 114.991  1.00  0.00           C  
ATOM   2149  O   SER A 139      32.588 100.604 115.769  1.00  0.00           O  
ATOM   2150  CB  SER A 139      33.628  98.729 113.141  1.00  0.00           C  
ATOM   2151  OG  SER A 139      34.599  97.786 112.825  1.00  0.00           O  
ATOM   2152  H   SER A 139      31.938  96.822 113.996  1.00  0.00           H  
ATOM   2153  HA  SER A 139      33.988  98.563 115.196  1.00  0.00           H  
ATOM   2154  HB2 SER A 139      32.800  98.658 112.435  1.00  0.00           H  
ATOM   2155  HB3 SER A 139      34.072  99.724 113.145  1.00  0.00           H  
ATOM   2156  HG  SER A 139      34.357  97.185 112.115  1.00  0.00           H  
ATOM   2157  N   PHE A 140      30.822  99.550 114.788  1.00  0.00           N  
ATOM   2158  CA  PHE A 140      29.837 100.607 115.115  1.00  0.00           C  
ATOM   2159  C   PHE A 140      29.752 100.856 116.624  1.00  0.00           C  
ATOM   2160  O   PHE A 140      29.530 101.998 117.048  1.00  0.00           O  
ATOM   2161  CB  PHE A 140      28.398 100.108 114.690  1.00  0.00           C  
ATOM   2162  CG  PHE A 140      27.302 101.045 114.948  1.00  0.00           C  
ATOM   2163  CD1 PHE A 140      27.050 102.046 113.986  1.00  0.00           C  
ATOM   2164  CD2 PHE A 140      26.363 100.835 115.996  1.00  0.00           C  
ATOM   2165  CE1 PHE A 140      26.001 102.957 114.195  1.00  0.00           C  
ATOM   2166  CE2 PHE A 140      25.257 101.677 116.125  1.00  0.00           C  
ATOM   2167  CZ  PHE A 140      25.037 102.681 115.205  1.00  0.00           C  
ATOM   2168  H   PHE A 140      30.479  98.679 114.408  1.00  0.00           H  
ATOM   2169  HA  PHE A 140      29.982 101.521 114.539  1.00  0.00           H  
ATOM   2170  HB2 PHE A 140      28.449  99.811 113.643  1.00  0.00           H  
ATOM   2171  HB3 PHE A 140      28.132  99.231 115.282  1.00  0.00           H  
ATOM   2172  HD1 PHE A 140      27.612 102.119 113.066  1.00  0.00           H  
ATOM   2173  HD2 PHE A 140      26.541  99.997 116.653  1.00  0.00           H  
ATOM   2174  HE1 PHE A 140      25.842 103.757 113.487  1.00  0.00           H  
ATOM   2175  HE2 PHE A 140      24.457 101.492 116.826  1.00  0.00           H  
ATOM   2176  HZ  PHE A 140      24.279 103.406 115.464  1.00  0.00           H  
ATOM   2177  N   ALA A 141      29.839  99.826 117.449  1.00  0.00           N  
ATOM   2178  CA  ALA A 141      29.858  99.913 118.907  1.00  0.00           C  
ATOM   2179  C   ALA A 141      30.806 100.997 119.423  1.00  0.00           C  
ATOM   2180  O   ALA A 141      30.627 101.302 120.593  1.00  0.00           O  
ATOM   2181  CB  ALA A 141      30.205  98.587 119.439  1.00  0.00           C  
ATOM   2182  H   ALA A 141      29.878  98.932 116.978  1.00  0.00           H  
ATOM   2183  HA  ALA A 141      28.834 100.138 119.206  1.00  0.00           H  
ATOM   2184  HB1 ALA A 141      31.290  98.503 119.366  1.00  0.00           H  
ATOM   2185  HB2 ALA A 141      29.916  98.552 120.489  1.00  0.00           H  
ATOM   2186  HB3 ALA A 141      29.626  97.773 119.003  1.00  0.00           H  
ATOM   2187  N   HID A 142      31.698 101.570 118.620  1.00  0.00           N  
ATOM   2188  CA  HID A 142      32.545 102.696 118.993  1.00  0.00           C  
ATOM   2189  C   HID A 142      31.842 104.006 119.086  1.00  0.00           C  
ATOM   2190  O   HID A 142      32.333 104.849 119.880  1.00  0.00           O  
ATOM   2191  CB  HID A 142      33.820 102.691 118.142  1.00  0.00           C  
ATOM   2192  CG  HID A 142      34.816 101.491 118.302  1.00  0.00           C  
ATOM   2193  CD2 HID A 142      35.161 100.505 117.463  1.00  0.00           C  
ATOM   2194  ND1 HID A 142      35.384 101.167 119.515  1.00  0.00           N  
ATOM   2195  CE1 HID A 142      36.229 100.104 119.408  1.00  0.00           C  
ATOM   2196  NE2 HID A 142      36.022  99.605 118.177  1.00  0.00           N  
ATOM   2197  H   HID A 142      31.826 101.066 117.754  1.00  0.00           H  
ATOM   2198  HA  HID A 142      33.020 102.482 119.950  1.00  0.00           H  
ATOM   2199  HB2 HID A 142      33.477 102.726 117.108  1.00  0.00           H  
ATOM   2200  HB3 HID A 142      34.367 103.628 118.248  1.00  0.00           H  
ATOM   2201  HD1 HID A 142      35.172 101.547 120.427  1.00  0.00           H  
ATOM   2202  HD2 HID A 142      35.077 100.540 116.386  1.00  0.00           H  
ATOM   2203  HE1 HID A 142      36.732  99.568 120.201  1.00  0.00           H  
ATOM   2204  N   LEU A 143      30.768 104.319 118.367  1.00  0.00           N  
ATOM   2205  CA  LEU A 143      30.009 105.532 118.473  1.00  0.00           C  
ATOM   2206  C   LEU A 143      29.467 105.575 119.911  1.00  0.00           C  
ATOM   2207  O   LEU A 143      28.728 104.604 120.290  1.00  0.00           O  
ATOM   2208  CB  LEU A 143      28.944 105.501 117.334  1.00  0.00           C  
ATOM   2209  CG  LEU A 143      28.199 106.932 117.177  1.00  0.00           C  
ATOM   2210  CD1 LEU A 143      29.058 108.249 117.058  1.00  0.00           C  
ATOM   2211  CD2 LEU A 143      27.237 106.728 115.995  1.00  0.00           C  
ATOM   2212  H   LEU A 143      30.374 103.659 117.712  1.00  0.00           H  
ATOM   2213  HA  LEU A 143      30.650 106.403 118.334  1.00  0.00           H  
ATOM   2214  HB2 LEU A 143      29.417 105.280 116.377  1.00  0.00           H  
ATOM   2215  HB3 LEU A 143      28.197 104.713 117.422  1.00  0.00           H  
ATOM   2216  HG  LEU A 143      27.666 107.033 118.123  1.00  0.00           H  
ATOM   2217 HD11 LEU A 143      29.887 108.089 116.369  1.00  0.00           H  
ATOM   2218 HD12 LEU A 143      28.363 109.041 116.777  1.00  0.00           H  
ATOM   2219 HD13 LEU A 143      29.456 108.365 118.065  1.00  0.00           H  
ATOM   2220 HD21 LEU A 143      26.753 105.752 116.010  1.00  0.00           H  
ATOM   2221 HD22 LEU A 143      26.435 107.466 116.008  1.00  0.00           H  
ATOM   2222 HD23 LEU A 143      27.875 106.837 115.118  1.00  0.00           H  
ATOM   2223  N   PRO A 144      29.726 106.637 120.747  1.00  0.00           N  
ATOM   2224  CA  PRO A 144      29.238 106.690 122.154  1.00  0.00           C  
ATOM   2225  C   PRO A 144      27.731 106.951 122.449  1.00  0.00           C  
ATOM   2226  O   PRO A 144      26.923 107.235 121.566  1.00  0.00           O  
ATOM   2227  CB  PRO A 144      30.080 107.859 122.737  1.00  0.00           C  
ATOM   2228  CG  PRO A 144      31.288 107.971 121.852  1.00  0.00           C  
ATOM   2229  CD  PRO A 144      30.621 107.695 120.512  1.00  0.00           C  
ATOM   2230  HA  PRO A 144      29.467 105.696 122.537  1.00  0.00           H  
ATOM   2231  HB2 PRO A 144      29.575 108.818 122.619  1.00  0.00           H  
ATOM   2232  HB3 PRO A 144      30.278 107.644 123.787  1.00  0.00           H  
ATOM   2233  HG2 PRO A 144      31.778 108.939 121.947  1.00  0.00           H  
ATOM   2234  HG3 PRO A 144      31.927 107.165 122.216  1.00  0.00           H  
ATOM   2235  HD2 PRO A 144      30.040 108.569 120.218  1.00  0.00           H  
ATOM   2236  HD3 PRO A 144      31.430 107.297 119.898  1.00  0.00           H  
ATOM   2237  N   ASP A 145      27.346 106.871 123.735  1.00  0.00           N  
ATOM   2238  CA  ASP A 145      26.026 107.347 124.300  1.00  0.00           C  
ATOM   2239  C   ASP A 145      25.742 108.871 124.156  1.00  0.00           C  
ATOM   2240  O   ASP A 145      26.632 109.638 124.551  1.00  0.00           O  
ATOM   2241  CB  ASP A 145      26.077 107.066 125.862  1.00  0.00           C  
ATOM   2242  CG  ASP A 145      24.810 107.261 126.580  1.00  0.00           C  
ATOM   2243  OD1 ASP A 145      24.672 106.992 127.784  1.00  0.00           O  
ATOM   2244  OD2 ASP A 145      23.821 107.751 126.018  1.00  0.00           O1-
ATOM   2245  H   ASP A 145      28.004 106.396 124.335  1.00  0.00           H  
ATOM   2246  HA  ASP A 145      25.177 106.795 123.895  1.00  0.00           H  
ATOM   2247  HB2 ASP A 145      26.318 106.018 126.040  1.00  0.00           H  
ATOM   2248  HB3 ASP A 145      26.866 107.738 126.199  1.00  0.00           H  
ATOM   2249  N   SER A 146      24.582 109.289 123.697  1.00  0.00           N  
ATOM   2250  CA  SER A 146      24.266 110.739 123.589  1.00  0.00           C  
ATOM   2251  C   SER A 146      23.701 111.207 124.904  1.00  0.00           C  
ATOM   2252  O   SER A 146      22.667 111.829 124.976  1.00  0.00           O  
ATOM   2253  CB  SER A 146      23.384 111.063 122.394  1.00  0.00           C  
ATOM   2254  OG  SER A 146      24.182 111.105 121.279  1.00  0.00           O  
ATOM   2255  H   SER A 146      23.832 108.622 123.581  1.00  0.00           H  
ATOM   2256  HA  SER A 146      25.218 111.254 123.464  1.00  0.00           H  
ATOM   2257  HB2 SER A 146      22.571 110.361 122.216  1.00  0.00           H  
ATOM   2258  HB3 SER A 146      22.857 112.012 122.498  1.00  0.00           H  
ATOM   2259  HG  SER A 146      23.866 111.846 120.758  1.00  0.00           H  
ATOM   2260  N   LYS A 147      24.322 110.923 126.093  1.00  0.00           N  
ATOM   2261  CA  LYS A 147      23.874 111.377 127.376  1.00  0.00           C  
ATOM   2262  C   LYS A 147      22.462 110.881 127.739  1.00  0.00           C  
ATOM   2263  O   LYS A 147      21.529 111.721 127.880  1.00  0.00           O  
ATOM   2264  CB  LYS A 147      24.075 112.939 127.518  1.00  0.00           C  
ATOM   2265  CG  LYS A 147      24.022 113.479 128.965  1.00  0.00           C  
ATOM   2266  CD  LYS A 147      23.431 114.908 129.001  1.00  0.00           C  
ATOM   2267  CE  LYS A 147      23.515 115.411 130.423  1.00  0.00           C  
ATOM   2268  NZ  LYS A 147      23.039 116.812 130.606  1.00  0.00           N1+
ATOM   2269  H   LYS A 147      25.098 110.280 126.032  1.00  0.00           H  
ATOM   2270  HA  LYS A 147      24.477 111.004 128.205  1.00  0.00           H  
ATOM   2271  HB2 LYS A 147      25.027 113.169 127.041  1.00  0.00           H  
ATOM   2272  HB3 LYS A 147      23.285 113.453 126.971  1.00  0.00           H  
ATOM   2273  HG2 LYS A 147      23.663 112.682 129.617  1.00  0.00           H  
ATOM   2274  HG3 LYS A 147      25.009 113.575 129.416  1.00  0.00           H  
ATOM   2275  HD2 LYS A 147      24.100 115.543 128.420  1.00  0.00           H  
ATOM   2276  HD3 LYS A 147      22.399 114.888 128.650  1.00  0.00           H  
ATOM   2277  HE2 LYS A 147      22.842 114.721 130.929  1.00  0.00           H  
ATOM   2278  HE3 LYS A 147      24.476 115.175 130.882  1.00  0.00           H  
ATOM   2279  HZ1 LYS A 147      22.035 116.855 130.696  1.00  0.00           H  
ATOM   2280  HZ2 LYS A 147      23.389 117.259 131.442  1.00  0.00           H  
ATOM   2281  HZ3 LYS A 147      23.272 117.395 129.815  1.00  0.00           H  
ATOM   2282  N   GLY A 148      22.243 109.530 127.733  1.00  0.00           N  
ATOM   2283  CA  GLY A 148      21.068 108.823 128.038  1.00  0.00           C  
ATOM   2284  C   GLY A 148      20.248 108.666 126.784  1.00  0.00           C  
ATOM   2285  O   GLY A 148      19.030 108.622 126.879  1.00  0.00           O  
ATOM   2286  H   GLY A 148      23.036 108.957 127.485  1.00  0.00           H  
ATOM   2287  HA2 GLY A 148      21.250 107.827 128.443  1.00  0.00           H  
ATOM   2288  HA3 GLY A 148      20.481 109.354 128.788  1.00  0.00           H  
ATOM   2289  N   ASP A 149      20.831 108.447 125.546  1.00  0.00           N  
ATOM   2290  CA  ASP A 149      20.087 108.475 124.271  1.00  0.00           C  
ATOM   2291  C   ASP A 149      21.017 108.166 123.078  1.00  0.00           C  
ATOM   2292  O   ASP A 149      22.222 107.925 123.276  1.00  0.00           O  
ATOM   2293  CB  ASP A 149      19.620 109.984 124.105  1.00  0.00           C  
ATOM   2294  CG  ASP A 149      18.575 110.154 123.003  1.00  0.00           C  
ATOM   2295  OD1 ASP A 149      17.905 109.154 122.580  1.00  0.00           O  
ATOM   2296  OD2 ASP A 149      18.215 111.313 122.686  1.00  0.00           O1-
ATOM   2297  H   ASP A 149      21.838 108.422 125.486  1.00  0.00           H  
ATOM   2298  HA  ASP A 149      19.234 107.797 124.303  1.00  0.00           H  
ATOM   2299  HB2 ASP A 149      19.166 110.391 125.008  1.00  0.00           H  
ATOM   2300  HB3 ASP A 149      20.551 110.512 123.897  1.00  0.00           H  
ATOM   2301  N   GLN A 150      20.393 107.836 121.931  1.00  0.00           N  
ATOM   2302  CA  GLN A 150      21.116 107.322 120.804  1.00  0.00           C  
ATOM   2303  C   GLN A 150      20.895 108.115 119.516  1.00  0.00           C  
ATOM   2304  O   GLN A 150      21.016 107.580 118.399  1.00  0.00           O  
ATOM   2305  CB  GLN A 150      20.753 105.899 120.581  1.00  0.00           C  
ATOM   2306  CG  GLN A 150      21.015 104.966 121.848  1.00  0.00           C  
ATOM   2307  CD  GLN A 150      20.918 103.460 121.580  1.00  0.00           C  
ATOM   2308  NE2 GLN A 150      21.756 102.762 120.821  1.00  0.00           N  
ATOM   2309  OE1 GLN A 150      20.048 102.792 122.096  1.00  0.00           O  
ATOM   2310  H   GLN A 150      19.395 107.983 121.902  1.00  0.00           H  
ATOM   2311  HA  GLN A 150      22.183 107.248 121.014  1.00  0.00           H  
ATOM   2312  HB2 GLN A 150      19.665 105.913 120.514  1.00  0.00           H  
ATOM   2313  HB3 GLN A 150      21.161 105.495 119.655  1.00  0.00           H  
ATOM   2314  HG2 GLN A 150      22.040 105.104 122.191  1.00  0.00           H  
ATOM   2315  HG3 GLN A 150      20.529 105.329 122.754  1.00  0.00           H  
ATOM   2316 HE21 GLN A 150      21.479 101.825 120.564  1.00  0.00           H  
ATOM   2317 HE22 GLN A 150      22.388 103.286 120.232  1.00  0.00           H  
ATOM   2318  N   SER A 151      20.605 109.386 119.658  1.00  0.00           N  
ATOM   2319  CA  SER A 151      20.342 110.283 118.555  1.00  0.00           C  
ATOM   2320  C   SER A 151      21.526 110.241 117.475  1.00  0.00           C  
ATOM   2321  O   SER A 151      21.182 110.358 116.289  1.00  0.00           O  
ATOM   2322  CB  SER A 151      20.149 111.715 119.198  1.00  0.00           C  
ATOM   2323  OG  SER A 151      21.126 111.977 120.174  1.00  0.00           O  
ATOM   2324  H   SER A 151      20.681 109.884 120.533  1.00  0.00           H  
ATOM   2325  HA  SER A 151      19.405 110.007 118.071  1.00  0.00           H  
ATOM   2326  HB2 SER A 151      20.126 112.424 118.371  1.00  0.00           H  
ATOM   2327  HB3 SER A 151      19.191 111.705 119.717  1.00  0.00           H  
ATOM   2328  HG  SER A 151      21.956 112.257 119.781  1.00  0.00           H  
ATOM   2329  N   GLU A 152      22.818 110.135 117.901  1.00  0.00           N  
ATOM   2330  CA  GLU A 152      23.916 110.306 116.992  1.00  0.00           C  
ATOM   2331  C   GLU A 152      24.223 108.965 116.379  1.00  0.00           C  
ATOM   2332  O   GLU A 152      24.577 108.916 115.170  1.00  0.00           O  
ATOM   2333  CB  GLU A 152      25.207 110.877 117.696  1.00  0.00           C  
ATOM   2334  CG  GLU A 152      25.170 112.420 117.795  1.00  0.00           C  
ATOM   2335  CD  GLU A 152      23.710 112.938 118.252  1.00  0.00           C  
ATOM   2336  OE1 GLU A 152      23.462 112.973 119.482  1.00  0.00           O  
ATOM   2337  OE2 GLU A 152      22.880 113.320 117.421  1.00  0.00           O1-
ATOM   2338  H   GLU A 152      23.062 110.004 118.872  1.00  0.00           H  
ATOM   2339  HA  GLU A 152      23.716 110.930 116.122  1.00  0.00           H  
ATOM   2340  HB2 GLU A 152      25.493 110.267 118.553  1.00  0.00           H  
ATOM   2341  HB3 GLU A 152      26.005 110.739 116.965  1.00  0.00           H  
ATOM   2342  HG2 GLU A 152      25.966 112.655 118.501  1.00  0.00           H  
ATOM   2343  HG3 GLU A 152      25.486 112.757 116.808  1.00  0.00           H  
ATOM   2344  N   HIE A 153      23.874 107.797 117.050  1.00  0.00           N  
ATOM   2345  CA  HIE A 153      23.744 106.406 116.406  1.00  0.00           C  
ATOM   2346  C   HIE A 153      22.774 106.383 115.209  1.00  0.00           C  
ATOM   2347  O   HIE A 153      23.045 105.883 114.093  1.00  0.00           O  
ATOM   2348  CB  HIE A 153      23.236 105.336 117.432  1.00  0.00           C  
ATOM   2349  CG  HIE A 153      24.171 104.983 118.555  1.00  0.00           C  
ATOM   2350  CD2 HIE A 153      25.222 105.673 118.975  1.00  0.00           C  
ATOM   2351  ND1 HIE A 153      23.850 103.894 119.355  1.00  0.00           N  
ATOM   2352  CE1 HIE A 153      24.854 103.892 120.263  1.00  0.00           C  
ATOM   2353  NE2 HIE A 153      25.605 104.999 120.100  1.00  0.00           N  
ATOM   2354  H   HIE A 153      23.717 107.853 118.046  1.00  0.00           H  
ATOM   2355  HA  HIE A 153      24.704 106.073 116.013  1.00  0.00           H  
ATOM   2356  HB2 HIE A 153      22.347 105.785 117.874  1.00  0.00           H  
ATOM   2357  HB3 HIE A 153      22.881 104.477 116.863  1.00  0.00           H  
ATOM   2358  HD2 HIE A 153      25.696 106.515 118.492  1.00  0.00           H  
ATOM   2359  HE1 HIE A 153      25.086 103.170 121.034  1.00  0.00           H  
ATOM   2360  HE2 HIE A 153      26.458 105.198 120.603  1.00  0.00           H  
ATOM   2361  N   ARG A 154      21.658 107.036 115.445  1.00  0.00           N  
ATOM   2362  CA  ARG A 154      20.701 107.251 114.357  1.00  0.00           C  
ATOM   2363  C   ARG A 154      21.221 108.195 113.279  1.00  0.00           C  
ATOM   2364  O   ARG A 154      21.066 107.858 112.143  1.00  0.00           O  
ATOM   2365  CB  ARG A 154      19.330 107.761 114.921  1.00  0.00           C  
ATOM   2366  CG  ARG A 154      18.562 106.701 115.723  1.00  0.00           C  
ATOM   2367  CD  ARG A 154      17.475 107.363 116.659  1.00  0.00           C  
ATOM   2368  NE  ARG A 154      16.650 108.292 115.914  1.00  0.00           N  
ATOM   2369  CZ  ARG A 154      16.031 109.410 116.198  1.00  0.00           C  
ATOM   2370  NH1 ARG A 154      15.331 110.142 115.335  1.00  0.00           N1+
ATOM   2371  NH2 ARG A 154      15.899 109.865 117.439  1.00  0.00           N  
ATOM   2372  H   ARG A 154      21.386 107.480 116.310  1.00  0.00           H  
ATOM   2373  HA  ARG A 154      20.522 106.291 113.869  1.00  0.00           H  
ATOM   2374  HB2 ARG A 154      19.584 108.553 115.626  1.00  0.00           H  
ATOM   2375  HB3 ARG A 154      18.728 108.202 114.127  1.00  0.00           H  
ATOM   2376  HG2 ARG A 154      17.998 105.991 115.119  1.00  0.00           H  
ATOM   2377  HG3 ARG A 154      19.222 106.144 116.388  1.00  0.00           H  
ATOM   2378  HD2 ARG A 154      16.806 106.588 117.031  1.00  0.00           H  
ATOM   2379  HD3 ARG A 154      18.098 107.834 117.420  1.00  0.00           H  
ATOM   2380  HE  ARG A 154      16.517 108.104 114.931  1.00  0.00           H  
ATOM   2381 HH11 ARG A 154      15.493 109.987 114.351  1.00  0.00           H  
ATOM   2382 HH12 ARG A 154      14.810 110.969 115.591  1.00  0.00           H  
ATOM   2383 HH21 ARG A 154      16.329 109.431 118.243  1.00  0.00           H  
ATOM   2384 HH22 ARG A 154      15.553 110.811 117.517  1.00  0.00           H  
ATOM   2385  N   LEU A 155      21.923 109.281 113.725  1.00  0.00           N  
ATOM   2386  CA  LEU A 155      22.486 110.195 112.668  1.00  0.00           C  
ATOM   2387  C   LEU A 155      23.560 109.383 111.785  1.00  0.00           C  
ATOM   2388  O   LEU A 155      23.663 109.735 110.545  1.00  0.00           O  
ATOM   2389  CB  LEU A 155      23.133 111.440 113.319  1.00  0.00           C  
ATOM   2390  CG  LEU A 155      23.580 112.550 112.326  1.00  0.00           C  
ATOM   2391  CD1 LEU A 155      22.439 112.990 111.435  1.00  0.00           C  
ATOM   2392  CD2 LEU A 155      24.236 113.681 113.069  1.00  0.00           C  
ATOM   2393  H   LEU A 155      21.975 109.580 114.688  1.00  0.00           H  
ATOM   2394  HA  LEU A 155      21.675 110.398 111.969  1.00  0.00           H  
ATOM   2395  HB2 LEU A 155      22.410 111.924 113.975  1.00  0.00           H  
ATOM   2396  HB3 LEU A 155      24.022 111.139 113.871  1.00  0.00           H  
ATOM   2397  HG  LEU A 155      24.304 112.150 111.616  1.00  0.00           H  
ATOM   2398 HD11 LEU A 155      22.319 112.323 110.582  1.00  0.00           H  
ATOM   2399 HD12 LEU A 155      21.481 112.955 111.954  1.00  0.00           H  
ATOM   2400 HD13 LEU A 155      22.610 114.005 111.074  1.00  0.00           H  
ATOM   2401 HD21 LEU A 155      24.928 113.370 113.853  1.00  0.00           H  
ATOM   2402 HD22 LEU A 155      24.683 114.321 112.309  1.00  0.00           H  
ATOM   2403 HD23 LEU A 155      23.446 114.052 113.721  1.00  0.00           H  
ATOM   2404  N   ALA A 156      24.400 108.516 112.340  1.00  0.00           N  
ATOM   2405  CA  ALA A 156      25.342 107.707 111.551  1.00  0.00           C  
ATOM   2406  C   ALA A 156      24.584 106.730 110.635  1.00  0.00           C  
ATOM   2407  O   ALA A 156      24.900 106.714 109.416  1.00  0.00           O  
ATOM   2408  CB  ALA A 156      26.165 107.108 112.647  1.00  0.00           C  
ATOM   2409  H   ALA A 156      24.429 108.452 113.348  1.00  0.00           H  
ATOM   2410  HA  ALA A 156      25.880 108.281 110.796  1.00  0.00           H  
ATOM   2411  HB1 ALA A 156      26.765 106.370 112.115  1.00  0.00           H  
ATOM   2412  HB2 ALA A 156      26.775 107.871 113.131  1.00  0.00           H  
ATOM   2413  HB3 ALA A 156      25.504 106.677 113.399  1.00  0.00           H  
ATOM   2414  N   LEU A 157      23.509 106.046 111.033  1.00  0.00           N  
ATOM   2415  CA  LEU A 157      22.763 105.068 110.169  1.00  0.00           C  
ATOM   2416  C   LEU A 157      22.017 105.824 109.102  1.00  0.00           C  
ATOM   2417  O   LEU A 157      22.003 105.358 107.955  1.00  0.00           O  
ATOM   2418  CB  LEU A 157      21.796 104.275 111.189  1.00  0.00           C  
ATOM   2419  CG  LEU A 157      22.493 103.210 112.127  1.00  0.00           C  
ATOM   2420  CD1 LEU A 157      21.348 102.451 112.846  1.00  0.00           C  
ATOM   2421  CD2 LEU A 157      23.324 102.219 111.372  1.00  0.00           C  
ATOM   2422  H   LEU A 157      23.315 106.126 112.021  1.00  0.00           H  
ATOM   2423  HA  LEU A 157      23.353 104.300 109.669  1.00  0.00           H  
ATOM   2424  HB2 LEU A 157      21.192 104.918 111.828  1.00  0.00           H  
ATOM   2425  HB3 LEU A 157      21.103 103.758 110.525  1.00  0.00           H  
ATOM   2426  HG  LEU A 157      23.135 103.631 112.902  1.00  0.00           H  
ATOM   2427 HD11 LEU A 157      20.984 103.161 113.589  1.00  0.00           H  
ATOM   2428 HD12 LEU A 157      20.543 102.099 112.202  1.00  0.00           H  
ATOM   2429 HD13 LEU A 157      21.742 101.609 113.416  1.00  0.00           H  
ATOM   2430 HD21 LEU A 157      22.797 101.825 110.503  1.00  0.00           H  
ATOM   2431 HD22 LEU A 157      24.242 102.706 111.044  1.00  0.00           H  
ATOM   2432 HD23 LEU A 157      23.561 101.352 111.990  1.00  0.00           H  
ATOM   2433  N   LYS A 158      21.527 107.028 109.392  1.00  0.00           N  
ATOM   2434  CA  LYS A 158      20.993 107.925 108.337  1.00  0.00           C  
ATOM   2435  C   LYS A 158      21.999 108.322 107.289  1.00  0.00           C  
ATOM   2436  O   LYS A 158      21.720 108.160 106.103  1.00  0.00           O  
ATOM   2437  CB  LYS A 158      20.191 109.078 108.930  1.00  0.00           C  
ATOM   2438  CG  LYS A 158      19.221 109.628 107.843  1.00  0.00           C  
ATOM   2439  CD  LYS A 158      18.310 110.710 108.360  1.00  0.00           C  
ATOM   2440  CE  LYS A 158      19.092 111.889 108.856  1.00  0.00           C  
ATOM   2441  NZ  LYS A 158      18.137 113.009 109.082  1.00  0.00           N1+
ATOM   2442  H   LYS A 158      21.458 107.367 110.340  1.00  0.00           H  
ATOM   2443  HA  LYS A 158      20.246 107.340 107.802  1.00  0.00           H  
ATOM   2444  HB2 LYS A 158      19.643 108.786 109.825  1.00  0.00           H  
ATOM   2445  HB3 LYS A 158      20.932 109.820 109.227  1.00  0.00           H  
ATOM   2446  HG2 LYS A 158      19.809 110.046 107.026  1.00  0.00           H  
ATOM   2447  HG3 LYS A 158      18.530 108.867 107.481  1.00  0.00           H  
ATOM   2448  HD2 LYS A 158      17.827 111.150 107.487  1.00  0.00           H  
ATOM   2449  HD3 LYS A 158      17.509 110.435 109.044  1.00  0.00           H  
ATOM   2450  HE2 LYS A 158      19.687 111.662 109.740  1.00  0.00           H  
ATOM   2451  HE3 LYS A 158      19.857 112.101 108.110  1.00  0.00           H  
ATOM   2452  HZ1 LYS A 158      18.600 113.905 109.143  1.00  0.00           H  
ATOM   2453  HZ2 LYS A 158      17.708 113.132 108.176  1.00  0.00           H  
ATOM   2454  HZ3 LYS A 158      17.573 112.959 109.919  1.00  0.00           H  
ATOM   2455  N   ASN A 159      23.180 108.788 107.704  1.00  0.00           N  
ATOM   2456  CA  ASN A 159      24.273 109.246 106.794  1.00  0.00           C  
ATOM   2457  C   ASN A 159      24.759 108.177 105.888  1.00  0.00           C  
ATOM   2458  O   ASN A 159      25.015 108.504 104.727  1.00  0.00           O  
ATOM   2459  CB  ASN A 159      25.451 109.741 107.624  1.00  0.00           C  
ATOM   2460  CG  ASN A 159      25.449 111.230 107.847  1.00  0.00           C  
ATOM   2461  ND2 ASN A 159      25.035 111.733 108.990  1.00  0.00           N  
ATOM   2462  OD1 ASN A 159      25.817 111.979 106.937  1.00  0.00           O  
ATOM   2463  H   ASN A 159      23.340 108.942 108.689  1.00  0.00           H  
ATOM   2464  HA  ASN A 159      23.868 110.040 106.167  1.00  0.00           H  
ATOM   2465  HB2 ASN A 159      25.546 109.287 108.610  1.00  0.00           H  
ATOM   2466  HB3 ASN A 159      26.345 109.571 107.024  1.00  0.00           H  
ATOM   2467 HD21 ASN A 159      25.401 112.627 109.284  1.00  0.00           H  
ATOM   2468 HD22 ASN A 159      24.675 111.021 109.609  1.00  0.00           H  
ATOM   2469  N   ILE A 160      24.768 106.876 106.292  1.00  0.00           N  
ATOM   2470  CA  ILE A 160      24.970 105.650 105.466  1.00  0.00           C  
ATOM   2471  C   ILE A 160      23.632 105.448 104.617  1.00  0.00           C  
ATOM   2472  O   ILE A 160      23.713 105.371 103.368  1.00  0.00           O  
ATOM   2473  CB  ILE A 160      25.350 104.477 106.318  1.00  0.00           C  
ATOM   2474  CG1 ILE A 160      26.564 104.810 107.145  1.00  0.00           C  
ATOM   2475  CG2 ILE A 160      25.669 103.279 105.400  1.00  0.00           C  
ATOM   2476  CD1 ILE A 160      27.003 103.643 108.144  1.00  0.00           C  
ATOM   2477  H   ILE A 160      24.533 106.747 107.267  1.00  0.00           H  
ATOM   2478  HA  ILE A 160      25.737 105.788 104.704  1.00  0.00           H  
ATOM   2479  HB  ILE A 160      24.565 104.226 107.032  1.00  0.00           H  
ATOM   2480 HG12 ILE A 160      27.417 104.842 106.468  1.00  0.00           H  
ATOM   2481 HG13 ILE A 160      26.641 105.806 107.581  1.00  0.00           H  
ATOM   2482 HG21 ILE A 160      24.781 103.166 104.778  1.00  0.00           H  
ATOM   2483 HG22 ILE A 160      26.535 103.595 104.816  1.00  0.00           H  
ATOM   2484 HG23 ILE A 160      25.861 102.364 105.959  1.00  0.00           H  
ATOM   2485 HD11 ILE A 160      27.740 103.799 108.933  1.00  0.00           H  
ATOM   2486 HD12 ILE A 160      26.102 103.470 108.733  1.00  0.00           H  
ATOM   2487 HD13 ILE A 160      27.218 102.722 107.602  1.00  0.00           H  
ATOM   2488  N   ALA A 161      22.457 105.330 105.199  1.00  0.00           N  
ATOM   2489  CA  ALA A 161      21.230 105.039 104.496  1.00  0.00           C  
ATOM   2490  C   ALA A 161      21.018 106.046 103.279  1.00  0.00           C  
ATOM   2491  O   ALA A 161      20.714 105.674 102.115  1.00  0.00           O  
ATOM   2492  CB  ALA A 161      20.018 105.209 105.396  1.00  0.00           C  
ATOM   2493  H   ALA A 161      22.420 105.427 106.203  1.00  0.00           H  
ATOM   2494  HA  ALA A 161      21.220 104.011 104.137  1.00  0.00           H  
ATOM   2495  HB1 ALA A 161      19.929 106.197 105.846  1.00  0.00           H  
ATOM   2496  HB2 ALA A 161      19.097 104.880 104.913  1.00  0.00           H  
ATOM   2497  HB3 ALA A 161      20.209 104.569 106.257  1.00  0.00           H  
ATOM   2498  N   SER A 162      21.405 107.313 103.466  1.00  0.00           N  
ATOM   2499  CA  SER A 162      21.348 108.382 102.413  1.00  0.00           C  
ATOM   2500  C   SER A 162      22.273 108.136 101.254  1.00  0.00           C  
ATOM   2501  O   SER A 162      22.215 108.869 100.300  1.00  0.00           O  
ATOM   2502  CB  SER A 162      21.409 109.759 102.964  1.00  0.00           C  
ATOM   2503  OG  SER A 162      20.422 109.958 103.930  1.00  0.00           O  
ATOM   2504  H   SER A 162      21.640 107.589 104.410  1.00  0.00           H  
ATOM   2505  HA  SER A 162      20.408 108.266 101.874  1.00  0.00           H  
ATOM   2506  HB2 SER A 162      22.416 109.899 103.358  1.00  0.00           H  
ATOM   2507  HB3 SER A 162      21.233 110.491 102.175  1.00  0.00           H  
ATOM   2508  HG  SER A 162      20.693 109.819 104.840  1.00  0.00           H  
ATOM   2509  N   MET A 163      23.189 107.083 101.188  1.00  0.00           N  
ATOM   2510  CA  MET A 163      24.021 106.709 100.055  1.00  0.00           C  
ATOM   2511  C   MET A 163      24.016 105.186  99.753  1.00  0.00           C  
ATOM   2512  O   MET A 163      24.577 104.795  98.739  1.00  0.00           O  
ATOM   2513  CB  MET A 163      25.452 107.426 100.155  1.00  0.00           C  
ATOM   2514  CG  MET A 163      26.157 106.726 101.347  1.00  0.00           C  
ATOM   2515  SD  MET A 163      27.795 107.382 101.707  1.00  0.00           S  
ATOM   2516  CE  MET A 163      27.342 109.150 101.885  1.00  0.00           C  
ATOM   2517  H   MET A 163      23.428 106.564 102.020  1.00  0.00           H  
ATOM   2518  HA  MET A 163      23.660 107.138  99.121  1.00  0.00           H  
ATOM   2519  HB2 MET A 163      26.004 107.241  99.233  1.00  0.00           H  
ATOM   2520  HB3 MET A 163      25.358 108.510 100.200  1.00  0.00           H  
ATOM   2521  HG2 MET A 163      25.586 106.671 102.274  1.00  0.00           H  
ATOM   2522  HG3 MET A 163      26.308 105.674 101.104  1.00  0.00           H  
ATOM   2523  HE1 MET A 163      26.956 109.468 100.916  1.00  0.00           H  
ATOM   2524  HE2 MET A 163      26.663 109.230 102.734  1.00  0.00           H  
ATOM   2525  HE3 MET A 163      28.176 109.777 102.201  1.00  0.00           H  
ATOM   2526  N   VAL A 164      23.237 104.398 100.489  1.00  0.00           N  
ATOM   2527  CA  VAL A 164      22.766 103.068  99.942  1.00  0.00           C  
ATOM   2528  C   VAL A 164      21.864 103.375  98.737  1.00  0.00           C  
ATOM   2529  O   VAL A 164      20.998 104.213  98.861  1.00  0.00           O  
ATOM   2530  CB  VAL A 164      22.100 102.205 101.027  1.00  0.00           C  
ATOM   2531  CG1 VAL A 164      21.468 100.916 100.445  1.00  0.00           C  
ATOM   2532  CG2 VAL A 164      23.138 101.674 102.025  1.00  0.00           C  
ATOM   2533  H   VAL A 164      22.918 104.805 101.357  1.00  0.00           H  
ATOM   2534  HA  VAL A 164      23.568 102.428  99.571  1.00  0.00           H  
ATOM   2535  HB  VAL A 164      21.286 102.721 101.538  1.00  0.00           H  
ATOM   2536 HG11 VAL A 164      22.081 100.340  99.751  1.00  0.00           H  
ATOM   2537 HG12 VAL A 164      21.148 100.311 101.293  1.00  0.00           H  
ATOM   2538 HG13 VAL A 164      20.574 101.227  99.904  1.00  0.00           H  
ATOM   2539 HG21 VAL A 164      23.808 100.976 101.525  1.00  0.00           H  
ATOM   2540 HG22 VAL A 164      23.752 102.457 102.469  1.00  0.00           H  
ATOM   2541 HG23 VAL A 164      22.675 101.151 102.862  1.00  0.00           H  
ATOM   2542  N   ARG A 165      21.998 102.677  97.614  1.00  0.00           N  
ATOM   2543  CA  ARG A 165      21.162 102.743  96.388  1.00  0.00           C  
ATOM   2544  C   ARG A 165      19.717 102.296  96.766  1.00  0.00           C  
ATOM   2545  O   ARG A 165      19.480 101.639  97.796  1.00  0.00           O  
ATOM   2546  CB  ARG A 165      21.708 101.867  95.214  1.00  0.00           C  
ATOM   2547  CG  ARG A 165      22.469 102.750  94.229  1.00  0.00           C  
ATOM   2548  CD  ARG A 165      23.215 101.903  93.191  1.00  0.00           C  
ATOM   2549  NE  ARG A 165      24.132 102.623  92.273  1.00  0.00           N  
ATOM   2550  CZ  ARG A 165      25.160 102.145  91.639  1.00  0.00           C  
ATOM   2551  NH1 ARG A 165      25.974 102.948  91.038  1.00  0.00           N1+
ATOM   2552  NH2 ARG A 165      25.488 100.875  91.510  1.00  0.00           N  
ATOM   2553  H   ARG A 165      22.782 102.040  97.609  1.00  0.00           H  
ATOM   2554  HA  ARG A 165      21.036 103.767  96.036  1.00  0.00           H  
ATOM   2555  HB2 ARG A 165      22.415 101.155  95.639  1.00  0.00           H  
ATOM   2556  HB3 ARG A 165      20.916 101.314  94.708  1.00  0.00           H  
ATOM   2557  HG2 ARG A 165      21.824 103.459  93.709  1.00  0.00           H  
ATOM   2558  HG3 ARG A 165      23.242 103.381  94.668  1.00  0.00           H  
ATOM   2559  HD2 ARG A 165      23.782 101.094  93.651  1.00  0.00           H  
ATOM   2560  HD3 ARG A 165      22.433 101.449  92.583  1.00  0.00           H  
ATOM   2561  HE  ARG A 165      23.906 103.599  92.142  1.00  0.00           H  
ATOM   2562 HH11 ARG A 165      25.961 103.951  91.157  1.00  0.00           H  
ATOM   2563 HH12 ARG A 165      26.726 102.598  90.462  1.00  0.00           H  
ATOM   2564 HH21 ARG A 165      25.155 100.152  92.132  1.00  0.00           H  
ATOM   2565 HH22 ARG A 165      26.107 100.548  90.783  1.00  0.00           H  
ATOM   2566  N   PRO A 166      18.687 102.716  96.044  1.00  0.00           N  
ATOM   2567  CA  PRO A 166      17.318 102.102  96.134  1.00  0.00           C  
ATOM   2568  C   PRO A 166      17.515 100.640  95.782  1.00  0.00           C  
ATOM   2569  O   PRO A 166      18.266 100.301  94.879  1.00  0.00           O  
ATOM   2570  CB  PRO A 166      16.432 102.769  95.143  1.00  0.00           C  
ATOM   2571  CG  PRO A 166      17.389 103.198  94.005  1.00  0.00           C  
ATOM   2572  CD  PRO A 166      18.718 103.441  94.779  1.00  0.00           C  
ATOM   2573  HA  PRO A 166      16.982 102.190  97.168  1.00  0.00           H  
ATOM   2574  HB2 PRO A 166      15.804 101.935  94.832  1.00  0.00           H  
ATOM   2575  HB3 PRO A 166      15.841 103.566  95.596  1.00  0.00           H  
ATOM   2576  HG2 PRO A 166      17.383 102.501  93.167  1.00  0.00           H  
ATOM   2577  HG3 PRO A 166      17.047 104.137  93.571  1.00  0.00           H  
ATOM   2578  HD2 PRO A 166      19.581 103.209  94.155  1.00  0.00           H  
ATOM   2579  HD3 PRO A 166      18.788 104.508  94.994  1.00  0.00           H  
ATOM   2580  N   GLY A 167      16.941  99.758  96.527  1.00  0.00           N  
ATOM   2581  CA  GLY A 167      17.229  98.351  96.338  1.00  0.00           C  
ATOM   2582  C   GLY A 167      18.597  97.887  96.773  1.00  0.00           C  
ATOM   2583  O   GLY A 167      18.785  96.653  96.789  1.00  0.00           O  
ATOM   2584  H   GLY A 167      16.298 100.014  97.262  1.00  0.00           H  
ATOM   2585  HA2 GLY A 167      16.436  97.690  96.690  1.00  0.00           H  
ATOM   2586  HA3 GLY A 167      17.233  98.254  95.252  1.00  0.00           H  
ATOM   2587  N   GLY A 168      19.512  98.719  97.327  1.00  0.00           N  
ATOM   2588  CA  GLY A 168      20.827  98.229  97.779  1.00  0.00           C  
ATOM   2589  C   GLY A 168      20.837  97.784  99.217  1.00  0.00           C  
ATOM   2590  O   GLY A 168      19.854  97.856  99.953  1.00  0.00           O  
ATOM   2591  H   GLY A 168      19.302  99.707  97.332  1.00  0.00           H  
ATOM   2592  HA2 GLY A 168      21.125  97.428  97.103  1.00  0.00           H  
ATOM   2593  HA3 GLY A 168      21.567  99.027  97.696  1.00  0.00           H  
ATOM   2594  N   LEU A 169      22.028  97.255  99.627  1.00  0.00           N  
ATOM   2595  CA  LEU A 169      22.256  96.565 100.894  1.00  0.00           C  
ATOM   2596  C   LEU A 169      23.073  97.352 102.015  1.00  0.00           C  
ATOM   2597  O   LEU A 169      23.996  98.017 101.654  1.00  0.00           O  
ATOM   2598  CB  LEU A 169      22.940  95.236 100.557  1.00  0.00           C  
ATOM   2599  CG  LEU A 169      22.138  94.165  99.739  1.00  0.00           C  
ATOM   2600  CD1 LEU A 169      23.146  93.059  99.363  1.00  0.00           C  
ATOM   2601  CD2 LEU A 169      21.077  93.535 100.589  1.00  0.00           C  
ATOM   2602  H   LEU A 169      22.813  97.553  99.065  1.00  0.00           H  
ATOM   2603  HA  LEU A 169      21.274  96.444 101.353  1.00  0.00           H  
ATOM   2604  HB2 LEU A 169      23.810  95.459  99.940  1.00  0.00           H  
ATOM   2605  HB3 LEU A 169      23.229  94.773 101.500  1.00  0.00           H  
ATOM   2606  HG  LEU A 169      21.731  94.671  98.865  1.00  0.00           H  
ATOM   2607 HD11 LEU A 169      23.746  93.570  98.609  1.00  0.00           H  
ATOM   2608 HD12 LEU A 169      23.837  92.897 100.190  1.00  0.00           H  
ATOM   2609 HD13 LEU A 169      22.665  92.201  98.895  1.00  0.00           H  
ATOM   2610 HD21 LEU A 169      20.303  94.171 101.018  1.00  0.00           H  
ATOM   2611 HD22 LEU A 169      20.517  92.897  99.905  1.00  0.00           H  
ATOM   2612 HD23 LEU A 169      21.544  92.981 101.404  1.00  0.00           H  
ATOM   2613  N   LEU A 170      22.832  97.194 103.307  1.00  0.00           N  
ATOM   2614  CA  LEU A 170      23.825  97.343 104.372  1.00  0.00           C  
ATOM   2615  C   LEU A 170      24.081  96.040 105.116  1.00  0.00           C  
ATOM   2616  O   LEU A 170      23.096  95.350 105.399  1.00  0.00           O  
ATOM   2617  CB  LEU A 170      23.216  98.351 105.326  1.00  0.00           C  
ATOM   2618  CG  LEU A 170      23.931  98.677 106.626  1.00  0.00           C  
ATOM   2619  CD1 LEU A 170      25.461  98.958 106.500  1.00  0.00           C  
ATOM   2620  CD2 LEU A 170      23.247  99.929 107.139  1.00  0.00           C  
ATOM   2621  H   LEU A 170      22.063  96.592 103.567  1.00  0.00           H  
ATOM   2622  HA  LEU A 170      24.814  97.713 104.102  1.00  0.00           H  
ATOM   2623  HB2 LEU A 170      23.121  99.269 104.747  1.00  0.00           H  
ATOM   2624  HB3 LEU A 170      22.186  98.093 105.572  1.00  0.00           H  
ATOM   2625  HG  LEU A 170      23.780  97.874 107.349  1.00  0.00           H  
ATOM   2626 HD11 LEU A 170      26.023  98.382 107.234  1.00  0.00           H  
ATOM   2627 HD12 LEU A 170      25.845  98.788 105.495  1.00  0.00           H  
ATOM   2628 HD13 LEU A 170      25.718 100.007 106.643  1.00  0.00           H  
ATOM   2629 HD21 LEU A 170      23.571 100.822 106.605  1.00  0.00           H  
ATOM   2630 HD22 LEU A 170      22.163  99.823 107.120  1.00  0.00           H  
ATOM   2631 HD23 LEU A 170      23.519 100.041 108.189  1.00  0.00           H  
ATOM   2632  N   VAL A 171      25.295  95.690 105.477  1.00  0.00           N  
ATOM   2633  CA  VAL A 171      25.637  94.583 106.316  1.00  0.00           C  
ATOM   2634  C   VAL A 171      26.512  95.159 107.481  1.00  0.00           C  
ATOM   2635  O   VAL A 171      27.532  95.772 107.321  1.00  0.00           O  
ATOM   2636  CB  VAL A 171      26.313  93.482 105.565  1.00  0.00           C  
ATOM   2637  CG1 VAL A 171      25.483  92.960 104.356  1.00  0.00           C  
ATOM   2638  CG2 VAL A 171      27.657  93.785 105.038  1.00  0.00           C  
ATOM   2639  H   VAL A 171      25.995  96.408 105.357  1.00  0.00           H  
ATOM   2640  HA  VAL A 171      24.682  94.220 106.698  1.00  0.00           H  
ATOM   2641  HB  VAL A 171      26.337  92.563 106.149  1.00  0.00           H  
ATOM   2642 HG11 VAL A 171      25.551  93.810 103.677  1.00  0.00           H  
ATOM   2643 HG12 VAL A 171      25.946  92.256 103.663  1.00  0.00           H  
ATOM   2644 HG13 VAL A 171      24.511  92.696 104.773  1.00  0.00           H  
ATOM   2645 HG21 VAL A 171      28.450  93.831 105.784  1.00  0.00           H  
ATOM   2646 HG22 VAL A 171      27.921  93.011 104.317  1.00  0.00           H  
ATOM   2647 HG23 VAL A 171      27.728  94.707 104.461  1.00  0.00           H  
ATOM   2648  N   ILE A 172      26.098  94.841 108.702  1.00  0.00           N  
ATOM   2649  CA  ILE A 172      26.581  95.440 109.964  1.00  0.00           C  
ATOM   2650  C   ILE A 172      26.413  94.505 111.154  1.00  0.00           C  
ATOM   2651  O   ILE A 172      25.415  93.806 111.280  1.00  0.00           O  
ATOM   2652  CB  ILE A 172      25.999  96.819 110.231  1.00  0.00           C  
ATOM   2653  CG1 ILE A 172      26.547  97.569 111.475  1.00  0.00           C  
ATOM   2654  CG2 ILE A 172      24.471  96.770 110.357  1.00  0.00           C  
ATOM   2655  CD1 ILE A 172      26.214  99.052 111.538  1.00  0.00           C  
ATOM   2656  H   ILE A 172      25.209  94.362 108.712  1.00  0.00           H  
ATOM   2657  HA  ILE A 172      27.646  95.469 109.738  1.00  0.00           H  
ATOM   2658  HB  ILE A 172      26.120  97.380 109.304  1.00  0.00           H  
ATOM   2659 HG12 ILE A 172      26.226  97.045 112.376  1.00  0.00           H  
ATOM   2660 HG13 ILE A 172      27.632  97.473 111.428  1.00  0.00           H  
ATOM   2661 HG21 ILE A 172      23.957  97.716 110.189  1.00  0.00           H  
ATOM   2662 HG22 ILE A 172      24.055  96.068 109.636  1.00  0.00           H  
ATOM   2663 HG23 ILE A 172      24.171  96.360 111.323  1.00  0.00           H  
ATOM   2664 HD11 ILE A 172      26.038  99.207 112.603  1.00  0.00           H  
ATOM   2665 HD12 ILE A 172      27.033  99.655 111.144  1.00  0.00           H  
ATOM   2666 HD13 ILE A 172      25.224  99.156 111.095  1.00  0.00           H  
ATOM   2667  N   ASP A 173      27.374  94.578 112.070  1.00  0.00           N  
ATOM   2668  CA  ASP A 173      27.412  93.654 113.239  1.00  0.00           C  
ATOM   2669  C   ASP A 173      27.530  94.381 114.660  1.00  0.00           C  
ATOM   2670  O   ASP A 173      27.921  95.533 114.728  1.00  0.00           O  
ATOM   2671  CB  ASP A 173      28.543  92.687 112.995  1.00  0.00           C  
ATOM   2672  CG  ASP A 173      29.881  93.381 112.903  1.00  0.00           C  
ATOM   2673  OD1 ASP A 173      30.805  92.714 112.483  1.00  0.00           O  
ATOM   2674  OD2 ASP A 173      30.223  94.578 113.228  1.00  0.00           O1-
ATOM   2675  H   ASP A 173      28.151  95.202 111.903  1.00  0.00           H  
ATOM   2676  HA  ASP A 173      26.482  93.087 113.207  1.00  0.00           H  
ATOM   2677  HB2 ASP A 173      28.549  91.875 113.723  1.00  0.00           H  
ATOM   2678  HB3 ASP A 173      28.254  92.195 112.067  1.00  0.00           H  
ATOM   2679  N   HIE A 174      27.210  93.642 115.733  1.00  0.00           N  
ATOM   2680  CA  HIE A 174      27.540  94.030 117.109  1.00  0.00           C  
ATOM   2681  C   HIE A 174      27.702  92.805 118.084  1.00  0.00           C  
ATOM   2682  O   HIE A 174      26.974  91.854 118.013  1.00  0.00           O  
ATOM   2683  CB  HIE A 174      26.502  94.960 117.677  1.00  0.00           C  
ATOM   2684  CG  HIE A 174      25.072  94.728 117.235  1.00  0.00           C  
ATOM   2685  CD2 HIE A 174      24.381  95.408 116.304  1.00  0.00           C  
ATOM   2686  ND1 HIE A 174      24.177  93.745 117.800  1.00  0.00           N  
ATOM   2687  CE1 HIE A 174      23.021  93.825 117.066  1.00  0.00           C  
ATOM   2688  NE2 HIE A 174      23.064  94.836 116.186  1.00  0.00           N  
ATOM   2689  H   HIE A 174      26.654  92.810 115.602  1.00  0.00           H  
ATOM   2690  HA  HIE A 174      28.455  94.623 117.139  1.00  0.00           H  
ATOM   2691  HB2 HIE A 174      26.453  94.959 118.766  1.00  0.00           H  
ATOM   2692  HB3 HIE A 174      26.735  95.978 117.363  1.00  0.00           H  
ATOM   2693  HD2 HIE A 174      24.747  96.252 115.740  1.00  0.00           H  
ATOM   2694  HE1 HIE A 174      22.083  93.333 117.278  1.00  0.00           H  
ATOM   2695  HE2 HIE A 174      22.246  95.241 115.755  1.00  0.00           H  
ATOM   2696  N   ARG A 175      28.740  92.829 118.923  1.00  0.00           N  
ATOM   2697  CA  ARG A 175      29.046  91.746 119.849  1.00  0.00           C  
ATOM   2698  C   ARG A 175      27.812  91.487 120.721  1.00  0.00           C  
ATOM   2699  O   ARG A 175      27.000  92.359 121.013  1.00  0.00           O  
ATOM   2700  CB  ARG A 175      30.306  92.157 120.682  1.00  0.00           C  
ATOM   2701  CG  ARG A 175      31.640  91.709 120.131  1.00  0.00           C  
ATOM   2702  CD  ARG A 175      32.807  92.011 121.113  1.00  0.00           C  
ATOM   2703  NE  ARG A 175      34.067  91.824 120.460  1.00  0.00           N  
ATOM   2704  CZ  ARG A 175      34.677  90.683 120.326  1.00  0.00           C  
ATOM   2705  NH1 ARG A 175      34.411  89.519 120.866  1.00  0.00           N1+
ATOM   2706  NH2 ARG A 175      35.779  90.734 119.625  1.00  0.00           N  
ATOM   2707  H   ARG A 175      29.281  93.682 118.898  1.00  0.00           H  
ATOM   2708  HA  ARG A 175      29.342  90.801 119.393  1.00  0.00           H  
ATOM   2709  HB2 ARG A 175      30.285  93.240 120.790  1.00  0.00           H  
ATOM   2710  HB3 ARG A 175      30.220  91.746 121.688  1.00  0.00           H  
ATOM   2711  HG2 ARG A 175      31.605  90.640 119.924  1.00  0.00           H  
ATOM   2712  HG3 ARG A 175      31.908  92.184 119.187  1.00  0.00           H  
ATOM   2713  HD2 ARG A 175      32.696  93.033 121.475  1.00  0.00           H  
ATOM   2714  HD3 ARG A 175      32.790  91.341 121.972  1.00  0.00           H  
ATOM   2715  HE  ARG A 175      34.659  92.597 120.192  1.00  0.00           H  
ATOM   2716 HH11 ARG A 175      33.807  89.487 121.675  1.00  0.00           H  
ATOM   2717 HH12 ARG A 175      35.021  88.723 120.746  1.00  0.00           H  
ATOM   2718 HH21 ARG A 175      36.144  91.608 119.275  1.00  0.00           H  
ATOM   2719 HH22 ARG A 175      36.285  89.868 119.507  1.00  0.00           H  
ATOM   2720  N   ASN A 176      27.630  90.300 121.285  1.00  0.00           N  
ATOM   2721  CA  ASN A 176      26.535  89.925 122.189  1.00  0.00           C  
ATOM   2722  C   ASN A 176      26.717  90.482 123.607  1.00  0.00           C  
ATOM   2723  O   ASN A 176      27.092  89.806 124.596  1.00  0.00           O  
ATOM   2724  CB  ASN A 176      26.442  88.395 122.075  1.00  0.00           C  
ATOM   2725  CG  ASN A 176      25.409  87.646 122.960  1.00  0.00           C  
ATOM   2726  ND2 ASN A 176      25.058  86.436 122.544  1.00  0.00           N  
ATOM   2727  OD1 ASN A 176      24.987  88.135 123.972  1.00  0.00           O  
ATOM   2728  H   ASN A 176      28.330  89.608 121.059  1.00  0.00           H  
ATOM   2729  HA  ASN A 176      25.577  90.281 121.812  1.00  0.00           H  
ATOM   2730  HB2 ASN A 176      26.318  88.178 121.014  1.00  0.00           H  
ATOM   2731  HB3 ASN A 176      27.425  87.989 122.315  1.00  0.00           H  
ATOM   2732 HD21 ASN A 176      24.649  85.859 123.266  1.00  0.00           H  
ATOM   2733 HD22 ASN A 176      25.585  85.934 121.844  1.00  0.00           H  
ATOM   2734  N   TYR A 177      26.437  91.782 123.853  1.00  0.00           N  
ATOM   2735  CA  TYR A 177      26.573  92.515 125.083  1.00  0.00           C  
ATOM   2736  C   TYR A 177      25.566  92.145 126.168  1.00  0.00           C  
ATOM   2737  O   TYR A 177      25.812  92.234 127.336  1.00  0.00           O  
ATOM   2738  CB  TYR A 177      26.758  94.014 124.889  1.00  0.00           C  
ATOM   2739  CG  TYR A 177      27.749  94.387 123.974  1.00  0.00           C  
ATOM   2740  CD1 TYR A 177      29.070  94.348 124.463  1.00  0.00           C  
ATOM   2741  CD2 TYR A 177      27.429  94.843 122.632  1.00  0.00           C  
ATOM   2742  CE1 TYR A 177      30.141  94.866 123.656  1.00  0.00           C  
ATOM   2743  CE2 TYR A 177      28.574  95.397 121.856  1.00  0.00           C  
ATOM   2744  CZ  TYR A 177      29.806  95.476 122.399  1.00  0.00           C  
ATOM   2745  OH  TYR A 177      30.781  96.025 121.612  1.00  0.00           O  
ATOM   2746  H   TYR A 177      26.245  92.248 122.979  1.00  0.00           H  
ATOM   2747  HA  TYR A 177      27.537  92.234 125.507  1.00  0.00           H  
ATOM   2748  HB2 TYR A 177      25.808  94.469 124.609  1.00  0.00           H  
ATOM   2749  HB3 TYR A 177      27.060  94.323 125.890  1.00  0.00           H  
ATOM   2750  HD1 TYR A 177      29.347  94.069 125.468  1.00  0.00           H  
ATOM   2751  HD2 TYR A 177      26.455  94.664 122.201  1.00  0.00           H  
ATOM   2752  HE1 TYR A 177      31.120  94.890 124.112  1.00  0.00           H  
ATOM   2753  HE2 TYR A 177      28.454  95.797 120.860  1.00  0.00           H  
ATOM   2754  HH  TYR A 177      31.624  95.735 121.967  1.00  0.00           H  
ATOM   2755  N   ASP A 178      24.442  91.629 125.747  1.00  0.00           N  
ATOM   2756  CA  ASP A 178      23.373  91.112 126.570  1.00  0.00           C  
ATOM   2757  C   ASP A 178      23.779  89.857 127.489  1.00  0.00           C  
ATOM   2758  O   ASP A 178      23.630  89.770 128.664  1.00  0.00           O  
ATOM   2759  CB  ASP A 178      22.206  90.803 125.556  1.00  0.00           C  
ATOM   2760  CG  ASP A 178      20.862  90.689 126.281  1.00  0.00           C  
ATOM   2761  OD1 ASP A 178      20.073  89.924 125.718  1.00  0.00           O  
ATOM   2762  OD2 ASP A 178      20.639  91.209 127.404  1.00  0.00           O1-
ATOM   2763  H   ASP A 178      24.187  91.676 124.770  1.00  0.00           H  
ATOM   2764  HA  ASP A 178      23.049  91.912 127.236  1.00  0.00           H  
ATOM   2765  HB2 ASP A 178      22.083  91.603 124.825  1.00  0.00           H  
ATOM   2766  HB3 ASP A 178      22.421  89.885 125.010  1.00  0.00           H  
ATOM   2767  N   TYR A 179      24.485  88.890 126.932  1.00  0.00           N  
ATOM   2768  CA  TYR A 179      24.950  87.692 127.624  1.00  0.00           C  
ATOM   2769  C   TYR A 179      26.019  88.091 128.643  1.00  0.00           C  
ATOM   2770  O   TYR A 179      26.001  87.645 129.819  1.00  0.00           O  
ATOM   2771  CB  TYR A 179      25.410  86.527 126.737  1.00  0.00           C  
ATOM   2772  CG  TYR A 179      26.036  85.335 127.473  1.00  0.00           C  
ATOM   2773  CD1 TYR A 179      27.446  85.183 127.447  1.00  0.00           C  
ATOM   2774  CD2 TYR A 179      25.266  84.334 127.969  1.00  0.00           C  
ATOM   2775  CE1 TYR A 179      28.070  84.021 127.957  1.00  0.00           C  
ATOM   2776  CE2 TYR A 179      25.858  83.150 128.526  1.00  0.00           C  
ATOM   2777  CZ  TYR A 179      27.285  83.028 128.604  1.00  0.00           C  
ATOM   2778  OH  TYR A 179      27.825  81.909 129.141  1.00  0.00           O  
ATOM   2779  H   TYR A 179      24.748  88.909 125.957  1.00  0.00           H  
ATOM   2780  HA  TYR A 179      24.138  87.389 128.285  1.00  0.00           H  
ATOM   2781  HB2 TYR A 179      24.501  86.329 126.168  1.00  0.00           H  
ATOM   2782  HB3 TYR A 179      26.120  86.886 125.993  1.00  0.00           H  
ATOM   2783  HD1 TYR A 179      28.076  85.996 127.113  1.00  0.00           H  
ATOM   2784  HD2 TYR A 179      24.200  84.509 127.987  1.00  0.00           H  
ATOM   2785  HE1 TYR A 179      29.138  83.854 127.947  1.00  0.00           H  
ATOM   2786  HE2 TYR A 179      25.189  82.410 128.939  1.00  0.00           H  
ATOM   2787  HH  TYR A 179      27.120  81.459 129.614  1.00  0.00           H  
ATOM   2788  N   ILE A 180      26.937  88.984 128.176  1.00  0.00           N  
ATOM   2789  CA  ILE A 180      28.098  89.600 128.901  1.00  0.00           C  
ATOM   2790  C   ILE A 180      27.600  90.475 130.100  1.00  0.00           C  
ATOM   2791  O   ILE A 180      28.255  90.370 131.148  1.00  0.00           O  
ATOM   2792  CB  ILE A 180      28.980  90.542 127.998  1.00  0.00           C  
ATOM   2793  CG1 ILE A 180      29.741  89.688 126.912  1.00  0.00           C  
ATOM   2794  CG2 ILE A 180      30.128  91.281 128.824  1.00  0.00           C  
ATOM   2795  CD1 ILE A 180      30.715  90.390 125.949  1.00  0.00           C  
ATOM   2796  H   ILE A 180      26.836  89.301 127.222  1.00  0.00           H  
ATOM   2797  HA  ILE A 180      28.735  88.774 129.217  1.00  0.00           H  
ATOM   2798  HB  ILE A 180      28.349  91.370 127.675  1.00  0.00           H  
ATOM   2799 HG12 ILE A 180      30.239  88.892 127.467  1.00  0.00           H  
ATOM   2800 HG13 ILE A 180      28.974  89.117 126.388  1.00  0.00           H  
ATOM   2801 HG21 ILE A 180      30.889  91.731 128.188  1.00  0.00           H  
ATOM   2802 HG22 ILE A 180      29.760  92.092 129.452  1.00  0.00           H  
ATOM   2803 HG23 ILE A 180      30.585  90.533 129.472  1.00  0.00           H  
ATOM   2804 HD11 ILE A 180      30.218  91.352 125.826  1.00  0.00           H  
ATOM   2805 HD12 ILE A 180      31.730  90.493 126.335  1.00  0.00           H  
ATOM   2806 HD13 ILE A 180      30.720  89.796 125.036  1.00  0.00           H  
ATOM   2807  N   LEU A 181      26.515  91.271 129.921  1.00  0.00           N  
ATOM   2808  CA  LEU A 181      26.006  92.103 131.026  1.00  0.00           C  
ATOM   2809  C   LEU A 181      24.994  91.360 131.910  1.00  0.00           C  
ATOM   2810  O   LEU A 181      24.421  91.905 132.819  1.00  0.00           O  
ATOM   2811  CB  LEU A 181      25.387  93.449 130.437  1.00  0.00           C  
ATOM   2812  CG  LEU A 181      26.359  94.605 130.365  1.00  0.00           C  
ATOM   2813  CD1 LEU A 181      27.152  94.702 129.077  1.00  0.00           C  
ATOM   2814  CD2 LEU A 181      25.733  95.984 130.498  1.00  0.00           C  
ATOM   2815  H   LEU A 181      26.032  91.342 129.037  1.00  0.00           H  
ATOM   2816  HA  LEU A 181      26.811  92.365 131.712  1.00  0.00           H  
ATOM   2817  HB2 LEU A 181      24.906  93.375 129.462  1.00  0.00           H  
ATOM   2818  HB3 LEU A 181      24.577  93.710 131.116  1.00  0.00           H  
ATOM   2819  HG  LEU A 181      27.118  94.472 131.137  1.00  0.00           H  
ATOM   2820 HD11 LEU A 181      27.938  95.431 129.274  1.00  0.00           H  
ATOM   2821 HD12 LEU A 181      27.555  93.732 128.788  1.00  0.00           H  
ATOM   2822 HD13 LEU A 181      26.513  95.019 128.253  1.00  0.00           H  
ATOM   2823 HD21 LEU A 181      24.953  95.990 129.737  1.00  0.00           H  
ATOM   2824 HD22 LEU A 181      25.340  96.056 131.512  1.00  0.00           H  
ATOM   2825 HD23 LEU A 181      26.447  96.749 130.194  1.00  0.00           H  
ATOM   2826  N   SER A 182      24.613  90.235 131.425  1.00  0.00           N  
ATOM   2827  CA  SER A 182      23.833  89.305 132.285  1.00  0.00           C  
ATOM   2828  C   SER A 182      24.711  88.458 133.143  1.00  0.00           C  
ATOM   2829  O   SER A 182      24.623  88.481 134.388  1.00  0.00           O  
ATOM   2830  CB  SER A 182      22.935  88.424 131.357  1.00  0.00           C  
ATOM   2831  OG  SER A 182      22.218  87.484 132.099  1.00  0.00           O  
ATOM   2832  H   SER A 182      24.913  89.925 130.512  1.00  0.00           H  
ATOM   2833  HA  SER A 182      23.107  89.737 132.973  1.00  0.00           H  
ATOM   2834  HB2 SER A 182      22.277  89.139 130.863  1.00  0.00           H  
ATOM   2835  HB3 SER A 182      23.554  87.924 130.613  1.00  0.00           H  
ATOM   2836  HG  SER A 182      21.981  86.713 131.577  1.00  0.00           H  
ATOM   2837  N   THR A 183      25.584  87.628 132.554  1.00  0.00           N  
ATOM   2838  CA  THR A 183      26.510  86.734 133.319  1.00  0.00           C  
ATOM   2839  C   THR A 183      27.797  87.318 133.798  1.00  0.00           C  
ATOM   2840  O   THR A 183      28.416  86.748 134.704  1.00  0.00           O  
ATOM   2841  CB  THR A 183      26.824  85.444 132.493  1.00  0.00           C  
ATOM   2842  CG2 THR A 183      25.587  84.722 132.009  1.00  0.00           C  
ATOM   2843  OG1 THR A 183      27.549  85.749 131.344  1.00  0.00           O  
ATOM   2844  H   THR A 183      25.543  87.640 131.544  1.00  0.00           H  
ATOM   2845  HA  THR A 183      25.995  86.425 134.228  1.00  0.00           H  
ATOM   2846  HB  THR A 183      27.342  84.706 133.106  1.00  0.00           H  
ATOM   2847  HG1 THR A 183      26.961  85.847 130.590  1.00  0.00           H  
ATOM   2848 HG21 THR A 183      25.985  83.867 131.463  1.00  0.00           H  
ATOM   2849 HG22 THR A 183      25.055  84.429 132.913  1.00  0.00           H  
ATOM   2850 HG23 THR A 183      24.991  85.339 131.337  1.00  0.00           H  
ATOM   2851  N   GLY A 184      28.349  88.222 133.060  1.00  0.00           N  
ATOM   2852  CA  GLY A 184      29.791  88.649 133.073  1.00  0.00           C  
ATOM   2853  C   GLY A 184      30.671  87.903 132.097  1.00  0.00           C  
ATOM   2854  O   GLY A 184      31.809  88.408 131.875  1.00  0.00           O  
ATOM   2855  H   GLY A 184      27.806  88.710 132.361  1.00  0.00           H  
ATOM   2856  HA2 GLY A 184      29.830  89.689 132.748  1.00  0.00           H  
ATOM   2857  HA3 GLY A 184      30.165  88.676 134.097  1.00  0.00           H  
ATOM   2858  N   CYS A 185      30.285  86.717 131.567  1.00  0.00           N  
ATOM   2859  CA  CYS A 185      31.220  85.851 130.915  1.00  0.00           C  
ATOM   2860  C   CYS A 185      31.279  86.148 129.424  1.00  0.00           C  
ATOM   2861  O   CYS A 185      30.288  86.480 128.817  1.00  0.00           O  
ATOM   2862  CB  CYS A 185      30.765  84.427 131.270  1.00  0.00           C  
ATOM   2863  SG  CYS A 185      30.871  84.118 133.065  1.00  0.00           S  
ATOM   2864  H   CYS A 185      29.337  86.417 131.743  1.00  0.00           H  
ATOM   2865  HA  CYS A 185      32.232  85.933 131.312  1.00  0.00           H  
ATOM   2866  HB2 CYS A 185      29.784  84.222 130.841  1.00  0.00           H  
ATOM   2867  HB3 CYS A 185      31.349  83.705 130.699  1.00  0.00           H  
ATOM   2868  HG  CYS A 185      30.384  82.875 133.117  1.00  0.00           H  
ATOM   2869  N   ALA A 186      32.461  85.979 128.824  1.00  0.00           N  
ATOM   2870  CA  ALA A 186      32.563  86.180 127.370  1.00  0.00           C  
ATOM   2871  C   ALA A 186      31.799  85.093 126.582  1.00  0.00           C  
ATOM   2872  O   ALA A 186      31.784  83.972 127.077  1.00  0.00           O  
ATOM   2873  CB  ALA A 186      34.041  86.153 127.002  1.00  0.00           C  
ATOM   2874  H   ALA A 186      33.301  85.705 129.313  1.00  0.00           H  
ATOM   2875  HA  ALA A 186      32.110  87.135 127.099  1.00  0.00           H  
ATOM   2876  HB1 ALA A 186      34.468  85.152 127.069  1.00  0.00           H  
ATOM   2877  HB2 ALA A 186      34.120  86.464 125.961  1.00  0.00           H  
ATOM   2878  HB3 ALA A 186      34.594  86.838 127.645  1.00  0.00           H  
ATOM   2879  N   PRO A 187      30.983  85.417 125.561  1.00  0.00           N  
ATOM   2880  CA  PRO A 187      30.114  84.466 124.915  1.00  0.00           C  
ATOM   2881  C   PRO A 187      30.918  83.337 124.277  1.00  0.00           C  
ATOM   2882  O   PRO A 187      31.951  83.579 123.566  1.00  0.00           O  
ATOM   2883  CB  PRO A 187      29.375  85.332 123.772  1.00  0.00           C  
ATOM   2884  CG  PRO A 187      29.944  86.779 123.950  1.00  0.00           C  
ATOM   2885  CD  PRO A 187      30.743  86.817 125.218  1.00  0.00           C  
ATOM   2886  HA  PRO A 187      29.360  84.056 125.588  1.00  0.00           H  
ATOM   2887  HB2 PRO A 187      29.761  84.895 122.852  1.00  0.00           H  
ATOM   2888  HB3 PRO A 187      28.289  85.408 123.832  1.00  0.00           H  
ATOM   2889  HG2 PRO A 187      30.694  86.940 123.176  1.00  0.00           H  
ATOM   2890  HG3 PRO A 187      29.242  87.611 123.918  1.00  0.00           H  
ATOM   2891  HD2 PRO A 187      31.651  87.376 124.994  1.00  0.00           H  
ATOM   2892  HD3 PRO A 187      30.030  87.277 125.903  1.00  0.00           H  
ATOM   2893  N   PRO A 188      30.638  82.042 124.520  1.00  0.00           N  
ATOM   2894  CA  PRO A 188      31.288  80.963 123.796  1.00  0.00           C  
ATOM   2895  C   PRO A 188      31.012  80.823 122.194  1.00  0.00           C  
ATOM   2896  O   PRO A 188      31.169  79.722 121.568  1.00  0.00           O  
ATOM   2897  CB  PRO A 188      30.755  79.682 124.463  1.00  0.00           C  
ATOM   2898  CG  PRO A 188      29.311  80.016 124.852  1.00  0.00           C  
ATOM   2899  CD  PRO A 188      29.481  81.504 125.242  1.00  0.00           C  
ATOM   2900  HA  PRO A 188      32.367  81.033 123.934  1.00  0.00           H  
ATOM   2901  HB2 PRO A 188      30.878  78.779 123.865  1.00  0.00           H  
ATOM   2902  HB3 PRO A 188      31.270  79.497 125.406  1.00  0.00           H  
ATOM   2903  HG2 PRO A 188      28.640  79.958 123.994  1.00  0.00           H  
ATOM   2904  HG3 PRO A 188      28.948  79.583 125.784  1.00  0.00           H  
ATOM   2905  HD2 PRO A 188      28.617  82.128 125.010  1.00  0.00           H  
ATOM   2906  HD3 PRO A 188      29.596  81.434 126.324  1.00  0.00           H  
ATOM   2907  N   GLY A 189      30.508  81.886 121.547  1.00  0.00           N  
ATOM   2908  CA  GLY A 189      30.336  81.901 120.131  1.00  0.00           C  
ATOM   2909  C   GLY A 189      31.686  81.888 119.332  1.00  0.00           C  
ATOM   2910  O   GLY A 189      32.787  81.846 119.901  1.00  0.00           O  
ATOM   2911  H   GLY A 189      30.279  82.739 122.037  1.00  0.00           H  
ATOM   2912  HA2 GLY A 189      29.800  81.020 119.776  1.00  0.00           H  
ATOM   2913  HA3 GLY A 189      29.737  82.789 119.934  1.00  0.00           H  
ATOM   2914  N   LYS A 190      31.655  82.100 118.006  1.00  0.00           N  
ATOM   2915  CA  LYS A 190      32.864  82.109 117.094  1.00  0.00           C  
ATOM   2916  C   LYS A 190      33.465  83.483 117.040  1.00  0.00           C  
ATOM   2917  O   LYS A 190      32.819  84.531 116.935  1.00  0.00           O  
ATOM   2918  CB  LYS A 190      32.740  81.526 115.677  1.00  0.00           C  
ATOM   2919  CG  LYS A 190      32.459  79.970 115.642  1.00  0.00           C  
ATOM   2920  CD  LYS A 190      31.056  79.754 116.086  1.00  0.00           C  
ATOM   2921  CE  LYS A 190      30.557  78.376 115.690  1.00  0.00           C  
ATOM   2922  NZ  LYS A 190      30.804  77.289 116.659  1.00  0.00           N1+
ATOM   2923  H   LYS A 190      30.785  82.238 117.509  1.00  0.00           H  
ATOM   2924  HA  LYS A 190      33.644  81.479 117.522  1.00  0.00           H  
ATOM   2925  HB2 LYS A 190      31.944  82.083 115.184  1.00  0.00           H  
ATOM   2926  HB3 LYS A 190      33.678  81.605 115.128  1.00  0.00           H  
ATOM   2927  HG2 LYS A 190      32.637  79.734 114.592  1.00  0.00           H  
ATOM   2928  HG3 LYS A 190      33.100  79.373 116.290  1.00  0.00           H  
ATOM   2929  HD2 LYS A 190      31.015  79.795 117.175  1.00  0.00           H  
ATOM   2930  HD3 LYS A 190      30.407  80.549 115.717  1.00  0.00           H  
ATOM   2931  HE2 LYS A 190      29.491  78.443 115.471  1.00  0.00           H  
ATOM   2932  HE3 LYS A 190      31.039  78.129 114.744  1.00  0.00           H  
ATOM   2933  HZ1 LYS A 190      30.183  76.523 116.434  1.00  0.00           H  
ATOM   2934  HZ2 LYS A 190      31.695  76.826 116.550  1.00  0.00           H  
ATOM   2935  HZ3 LYS A 190      30.629  77.609 117.601  1.00  0.00           H  
ATOM   2936  N   ASN A 191      34.818  83.460 117.211  1.00  0.00           N  
ATOM   2937  CA  ASN A 191      35.643  84.604 117.468  1.00  0.00           C  
ATOM   2938  C   ASN A 191      35.860  85.455 116.167  1.00  0.00           C  
ATOM   2939  O   ASN A 191      36.018  86.669 116.254  1.00  0.00           O  
ATOM   2940  CB  ASN A 191      36.908  84.049 118.070  1.00  0.00           C  
ATOM   2941  CG  ASN A 191      37.964  85.043 118.505  1.00  0.00           C  
ATOM   2942  ND2 ASN A 191      38.937  84.617 119.288  1.00  0.00           N  
ATOM   2943  OD1 ASN A 191      37.965  86.158 118.164  1.00  0.00           O  
ATOM   2944  H   ASN A 191      35.351  82.608 117.309  1.00  0.00           H  
ATOM   2945  HA  ASN A 191      35.214  85.296 118.192  1.00  0.00           H  
ATOM   2946  HB2 ASN A 191      36.830  83.350 118.902  1.00  0.00           H  
ATOM   2947  HB3 ASN A 191      37.437  83.399 117.373  1.00  0.00           H  
ATOM   2948 HD21 ASN A 191      39.493  85.413 119.572  1.00  0.00           H  
ATOM   2949 HD22 ASN A 191      39.059  83.658 119.581  1.00  0.00           H  
ATOM   2950  N   ILE A 192      35.789  84.765 115.009  1.00  0.00           N  
ATOM   2951  CA  ILE A 192      35.810  85.403 113.714  1.00  0.00           C  
ATOM   2952  C   ILE A 192      37.010  86.333 113.470  1.00  0.00           C  
ATOM   2953  O   ILE A 192      37.967  85.893 112.890  1.00  0.00           O  
ATOM   2954  CB  ILE A 192      34.423  86.007 113.303  1.00  0.00           C  
ATOM   2955  CG1 ILE A 192      33.383  84.845 113.343  1.00  0.00           C  
ATOM   2956  CG2 ILE A 192      34.394  86.642 111.940  1.00  0.00           C  
ATOM   2957  CD1 ILE A 192      31.978  85.030 112.788  1.00  0.00           C  
ATOM   2958  H   ILE A 192      35.600  83.773 115.050  1.00  0.00           H  
ATOM   2959  HA  ILE A 192      36.028  84.626 112.981  1.00  0.00           H  
ATOM   2960  HB  ILE A 192      34.275  86.813 114.021  1.00  0.00           H  
ATOM   2961 HG12 ILE A 192      33.855  83.969 112.898  1.00  0.00           H  
ATOM   2962 HG13 ILE A 192      33.151  84.626 114.386  1.00  0.00           H  
ATOM   2963 HG21 ILE A 192      35.159  87.406 111.802  1.00  0.00           H  
ATOM   2964 HG22 ILE A 192      34.642  85.897 111.184  1.00  0.00           H  
ATOM   2965 HG23 ILE A 192      33.489  87.204 111.709  1.00  0.00           H  
ATOM   2966 HD11 ILE A 192      31.623  86.012 113.103  1.00  0.00           H  
ATOM   2967 HD12 ILE A 192      31.938  85.118 111.703  1.00  0.00           H  
ATOM   2968 HD13 ILE A 192      31.321  84.304 113.266  1.00  0.00           H  
ATOM   2969  N   TYR A 193      36.780  87.600 113.818  1.00  0.00           N  
ATOM   2970  CA  TYR A 193      37.530  88.710 113.276  1.00  0.00           C  
ATOM   2971  C   TYR A 193      38.926  88.909 113.777  1.00  0.00           C  
ATOM   2972  O   TYR A 193      39.745  89.331 113.018  1.00  0.00           O  
ATOM   2973  CB  TYR A 193      36.792  90.063 113.440  1.00  0.00           C  
ATOM   2974  CG  TYR A 193      35.439  90.137 112.714  1.00  0.00           C  
ATOM   2975  CD1 TYR A 193      34.298  90.301 113.480  1.00  0.00           C  
ATOM   2976  CD2 TYR A 193      35.298  90.197 111.317  1.00  0.00           C  
ATOM   2977  CE1 TYR A 193      33.078  90.601 112.944  1.00  0.00           C  
ATOM   2978  CE2 TYR A 193      34.064  90.423 110.689  1.00  0.00           C  
ATOM   2979  CZ  TYR A 193      32.955  90.636 111.520  1.00  0.00           C  
ATOM   2980  OH  TYR A 193      31.777  90.913 110.971  1.00  0.00           O  
ATOM   2981  H   TYR A 193      35.999  87.794 114.427  1.00  0.00           H  
ATOM   2982  HA  TYR A 193      37.721  88.504 112.223  1.00  0.00           H  
ATOM   2983  HB2 TYR A 193      36.680  90.218 114.513  1.00  0.00           H  
ATOM   2984  HB3 TYR A 193      37.332  90.901 113.000  1.00  0.00           H  
ATOM   2985  HD1 TYR A 193      34.394  90.176 114.549  1.00  0.00           H  
ATOM   2986  HD2 TYR A 193      36.192  90.218 110.712  1.00  0.00           H  
ATOM   2987  HE1 TYR A 193      32.246  90.626 113.634  1.00  0.00           H  
ATOM   2988  HE2 TYR A 193      33.898  90.409 109.621  1.00  0.00           H  
ATOM   2989  HH  TYR A 193      31.299  91.546 111.512  1.00  0.00           H  
ATOM   2990  N   TYR A 194      39.108  88.430 115.032  1.00  0.00           N  
ATOM   2991  CA  TYR A 194      40.225  88.733 115.930  1.00  0.00           C  
ATOM   2992  C   TYR A 194      40.720  87.479 116.717  1.00  0.00           C  
ATOM   2993  O   TYR A 194      40.907  87.598 117.939  1.00  0.00           O  
ATOM   2994  CB  TYR A 194      39.906  89.972 116.791  1.00  0.00           C  
ATOM   2995  CG  TYR A 194      39.324  91.172 116.064  1.00  0.00           C  
ATOM   2996  CD1 TYR A 194      38.002  91.575 116.430  1.00  0.00           C  
ATOM   2997  CD2 TYR A 194      39.981  91.943 115.162  1.00  0.00           C  
ATOM   2998  CE1 TYR A 194      37.419  92.662 115.780  1.00  0.00           C  
ATOM   2999  CE2 TYR A 194      39.425  93.069 114.589  1.00  0.00           C  
ATOM   3000  CZ  TYR A 194      38.137  93.421 114.829  1.00  0.00           C  
ATOM   3001  OH  TYR A 194      37.551  94.421 114.104  1.00  0.00           O  
ATOM   3002  H   TYR A 194      38.333  87.985 115.505  1.00  0.00           H  
ATOM   3003  HA  TYR A 194      40.949  88.999 115.160  1.00  0.00           H  
ATOM   3004  HB2 TYR A 194      39.142  89.679 117.511  1.00  0.00           H  
ATOM   3005  HB3 TYR A 194      40.772  90.300 117.367  1.00  0.00           H  
ATOM   3006  HD1 TYR A 194      37.535  91.056 117.255  1.00  0.00           H  
ATOM   3007  HD2 TYR A 194      40.989  91.678 114.880  1.00  0.00           H  
ATOM   3008  HE1 TYR A 194      36.427  93.021 116.015  1.00  0.00           H  
ATOM   3009  HE2 TYR A 194      39.982  93.720 113.933  1.00  0.00           H  
ATOM   3010  HH  TYR A 194      36.659  94.602 114.406  1.00  0.00           H  
ATOM   3011  N   LYS A 195      40.799  86.397 116.016  1.00  0.00           N  
ATOM   3012  CA  LYS A 195      41.319  85.123 116.509  1.00  0.00           C  
ATOM   3013  C   LYS A 195      42.778  85.079 116.855  1.00  0.00           C  
ATOM   3014  O   LYS A 195      43.575  84.204 116.516  1.00  0.00           O  
ATOM   3015  CB  LYS A 195      41.103  84.004 115.435  1.00  0.00           C  
ATOM   3016  CG  LYS A 195      39.586  83.762 115.078  1.00  0.00           C  
ATOM   3017  CD  LYS A 195      39.359  82.808 113.883  1.00  0.00           C  
ATOM   3018  CE  LYS A 195      39.670  81.332 114.302  1.00  0.00           C  
ATOM   3019  NZ  LYS A 195      39.215  80.483 113.295  1.00  0.00           N1+
ATOM   3020  H   LYS A 195      40.469  86.516 115.069  1.00  0.00           H  
ATOM   3021  HA  LYS A 195      40.796  84.916 117.442  1.00  0.00           H  
ATOM   3022  HB2 LYS A 195      41.517  84.258 114.460  1.00  0.00           H  
ATOM   3023  HB3 LYS A 195      41.483  83.015 115.690  1.00  0.00           H  
ATOM   3024  HG2 LYS A 195      39.135  83.348 115.979  1.00  0.00           H  
ATOM   3025  HG3 LYS A 195      39.149  84.745 114.905  1.00  0.00           H  
ATOM   3026  HD2 LYS A 195      38.352  83.022 113.527  1.00  0.00           H  
ATOM   3027  HD3 LYS A 195      40.103  83.073 113.132  1.00  0.00           H  
ATOM   3028  HE2 LYS A 195      40.753  81.277 114.414  1.00  0.00           H  
ATOM   3029  HE3 LYS A 195      39.212  81.097 115.262  1.00  0.00           H  
ATOM   3030  HZ1 LYS A 195      39.658  79.589 113.458  1.00  0.00           H  
ATOM   3031  HZ2 LYS A 195      38.214  80.351 113.308  1.00  0.00           H  
ATOM   3032  HZ3 LYS A 195      39.356  80.849 112.364  1.00  0.00           H  
ATOM   3033  N   SER A 196      43.242  86.122 117.565  1.00  0.00           N  
ATOM   3034  CA  SER A 196      44.675  86.509 117.820  1.00  0.00           C  
ATOM   3035  C   SER A 196      45.355  85.424 118.602  1.00  0.00           C  
ATOM   3036  O   SER A 196      44.887  85.001 119.657  1.00  0.00           O  
ATOM   3037  CB  SER A 196      44.812  87.826 118.561  1.00  0.00           C  
ATOM   3038  OG  SER A 196      46.164  88.046 118.612  1.00  0.00           O  
ATOM   3039  H   SER A 196      42.620  86.770 118.026  1.00  0.00           H  
ATOM   3040  HA  SER A 196      45.168  86.600 116.852  1.00  0.00           H  
ATOM   3041  HB2 SER A 196      44.302  88.656 118.071  1.00  0.00           H  
ATOM   3042  HB3 SER A 196      44.320  87.627 119.512  1.00  0.00           H  
ATOM   3043  HG  SER A 196      46.316  88.537 117.801  1.00  0.00           H  
ATOM   3044  N   ASP A 197      46.436  84.868 118.107  1.00  0.00           N  
ATOM   3045  CA  ASP A 197      47.419  83.985 118.777  1.00  0.00           C  
ATOM   3046  C   ASP A 197      48.537  84.733 119.519  1.00  0.00           C  
ATOM   3047  O   ASP A 197      49.184  84.121 120.349  1.00  0.00           O  
ATOM   3048  CB  ASP A 197      48.052  83.005 117.787  1.00  0.00           C  
ATOM   3049  CG  ASP A 197      47.115  81.839 117.277  1.00  0.00           C  
ATOM   3050  OD1 ASP A 197      46.272  81.256 118.042  1.00  0.00           O  
ATOM   3051  OD2 ASP A 197      47.467  81.243 116.231  1.00  0.00           O1-
ATOM   3052  H   ASP A 197      46.862  85.235 117.269  1.00  0.00           H  
ATOM   3053  HA  ASP A 197      46.840  83.451 119.530  1.00  0.00           H  
ATOM   3054  HB2 ASP A 197      48.246  83.639 116.923  1.00  0.00           H  
ATOM   3055  HB3 ASP A 197      48.954  82.526 118.170  1.00  0.00           H  
ATOM   3056  N   LEU A 198      48.780  86.009 119.287  1.00  0.00           N  
ATOM   3057  CA  LEU A 198      49.868  86.831 119.918  1.00  0.00           C  
ATOM   3058  C   LEU A 198      49.367  87.765 121.040  1.00  0.00           C  
ATOM   3059  O   LEU A 198      50.123  88.267 121.886  1.00  0.00           O  
ATOM   3060  CB  LEU A 198      50.619  87.711 118.768  1.00  0.00           C  
ATOM   3061  CG  LEU A 198      51.266  86.836 117.674  1.00  0.00           C  
ATOM   3062  CD1 LEU A 198      51.901  87.667 116.612  1.00  0.00           C  
ATOM   3063  CD2 LEU A 198      52.250  85.819 118.238  1.00  0.00           C  
ATOM   3064  H   LEU A 198      48.426  86.509 118.483  1.00  0.00           H  
ATOM   3065  HA  LEU A 198      50.540  86.146 120.435  1.00  0.00           H  
ATOM   3066  HB2 LEU A 198      49.879  88.367 118.309  1.00  0.00           H  
ATOM   3067  HB3 LEU A 198      51.410  88.365 119.135  1.00  0.00           H  
ATOM   3068  HG  LEU A 198      50.407  86.321 117.244  1.00  0.00           H  
ATOM   3069 HD11 LEU A 198      51.111  88.287 116.189  1.00  0.00           H  
ATOM   3070 HD12 LEU A 198      52.551  88.371 117.131  1.00  0.00           H  
ATOM   3071 HD13 LEU A 198      52.227  87.049 115.775  1.00  0.00           H  
ATOM   3072 HD21 LEU A 198      52.870  86.358 118.955  1.00  0.00           H  
ATOM   3073 HD22 LEU A 198      51.711  85.000 118.714  1.00  0.00           H  
ATOM   3074 HD23 LEU A 198      52.800  85.423 117.385  1.00  0.00           H  
ATOM   3075  N   THR A 199      48.113  88.041 121.100  1.00  0.00           N  
ATOM   3076  CA  THR A 199      47.466  88.868 122.149  1.00  0.00           C  
ATOM   3077  C   THR A 199      47.091  88.054 123.386  1.00  0.00           C  
ATOM   3078  O   THR A 199      46.677  86.922 123.221  1.00  0.00           O  
ATOM   3079  CB  THR A 199      46.175  89.514 121.695  1.00  0.00           C  
ATOM   3080  CG2 THR A 199      45.540  90.556 122.638  1.00  0.00           C  
ATOM   3081  OG1 THR A 199      46.334  90.094 120.372  1.00  0.00           O  
ATOM   3082  H   THR A 199      47.458  87.673 120.426  1.00  0.00           H  
ATOM   3083  HA  THR A 199      48.074  89.720 122.457  1.00  0.00           H  
ATOM   3084  HB  THR A 199      45.442  88.712 121.605  1.00  0.00           H  
ATOM   3085  HG1 THR A 199      46.588  89.343 119.829  1.00  0.00           H  
ATOM   3086 HG21 THR A 199      45.212  90.143 123.592  1.00  0.00           H  
ATOM   3087 HG22 THR A 199      46.293  91.295 122.912  1.00  0.00           H  
ATOM   3088 HG23 THR A 199      44.651  91.009 122.198  1.00  0.00           H  
ATOM   3089  N   LYS A 200      47.139  88.560 124.553  1.00  0.00           N  
ATOM   3090  CA  LYS A 200      46.803  87.812 125.767  1.00  0.00           C  
ATOM   3091  C   LYS A 200      46.123  88.760 126.757  1.00  0.00           C  
ATOM   3092  O   LYS A 200      46.030  89.940 126.540  1.00  0.00           O  
ATOM   3093  CB  LYS A 200      48.155  87.192 126.243  1.00  0.00           C  
ATOM   3094  CG  LYS A 200      49.214  88.249 126.634  1.00  0.00           C  
ATOM   3095  CD  LYS A 200      50.540  87.552 126.876  1.00  0.00           C  
ATOM   3096  CE  LYS A 200      51.420  88.425 127.767  1.00  0.00           C  
ATOM   3097  NZ  LYS A 200      51.044  88.446 129.174  1.00  0.00           N1+
ATOM   3098  H   LYS A 200      47.518  89.494 124.628  1.00  0.00           H  
ATOM   3099  HA  LYS A 200      46.059  87.040 125.567  1.00  0.00           H  
ATOM   3100  HB2 LYS A 200      47.930  86.534 127.083  1.00  0.00           H  
ATOM   3101  HB3 LYS A 200      48.481  86.486 125.478  1.00  0.00           H  
ATOM   3102  HG2 LYS A 200      49.313  88.936 125.793  1.00  0.00           H  
ATOM   3103  HG3 LYS A 200      48.998  88.782 127.560  1.00  0.00           H  
ATOM   3104  HD2 LYS A 200      50.376  86.561 127.298  1.00  0.00           H  
ATOM   3105  HD3 LYS A 200      51.028  87.381 125.917  1.00  0.00           H  
ATOM   3106  HE2 LYS A 200      52.394  87.947 127.650  1.00  0.00           H  
ATOM   3107  HE3 LYS A 200      51.432  89.456 127.416  1.00  0.00           H  
ATOM   3108  HZ1 LYS A 200      50.228  89.009 129.365  1.00  0.00           H  
ATOM   3109  HZ2 LYS A 200      50.807  87.504 129.449  1.00  0.00           H  
ATOM   3110  HZ3 LYS A 200      51.833  88.849 129.660  1.00  0.00           H  
ATOM   3111  N   ASP A 201      45.712  88.220 127.937  1.00  0.00           N  
ATOM   3112  CA  ASP A 201      45.244  88.967 129.122  1.00  0.00           C  
ATOM   3113  C   ASP A 201      44.150  89.931 128.832  1.00  0.00           C  
ATOM   3114  O   ASP A 201      44.055  91.002 129.436  1.00  0.00           O  
ATOM   3115  CB  ASP A 201      46.423  89.657 129.838  1.00  0.00           C  
ATOM   3116  CG  ASP A 201      47.735  88.835 130.116  1.00  0.00           C  
ATOM   3117  OD1 ASP A 201      47.563  87.576 130.352  1.00  0.00           O  
ATOM   3118  OD2 ASP A 201      48.809  89.479 130.035  1.00  0.00           O1-
ATOM   3119  H   ASP A 201      45.701  87.217 128.065  1.00  0.00           H  
ATOM   3120  HA  ASP A 201      44.917  88.288 129.910  1.00  0.00           H  
ATOM   3121  HB2 ASP A 201      46.629  90.619 129.366  1.00  0.00           H  
ATOM   3122  HB3 ASP A 201      46.078  89.951 130.829  1.00  0.00           H  
ATOM   3123  N   ILE A 202      43.329  89.650 127.833  1.00  0.00           N  
ATOM   3124  CA  ILE A 202      42.140  90.410 127.462  1.00  0.00           C  
ATOM   3125  C   ILE A 202      41.266  90.500 128.804  1.00  0.00           C  
ATOM   3126  O   ILE A 202      40.978  89.407 129.339  1.00  0.00           O  
ATOM   3127  CB  ILE A 202      41.405  89.737 126.295  1.00  0.00           C  
ATOM   3128  CG1 ILE A 202      42.402  89.678 125.142  1.00  0.00           C  
ATOM   3129  CG2 ILE A 202      40.178  90.638 125.943  1.00  0.00           C  
ATOM   3130  CD1 ILE A 202      41.843  88.938 123.966  1.00  0.00           C  
ATOM   3131  H   ILE A 202      43.535  88.762 127.397  1.00  0.00           H  
ATOM   3132  HA  ILE A 202      42.502  91.421 127.275  1.00  0.00           H  
ATOM   3133  HB  ILE A 202      41.207  88.732 126.666  1.00  0.00           H  
ATOM   3134 HG12 ILE A 202      42.596  90.654 124.698  1.00  0.00           H  
ATOM   3135 HG13 ILE A 202      43.292  89.078 125.334  1.00  0.00           H  
ATOM   3136 HG21 ILE A 202      40.648  91.610 125.791  1.00  0.00           H  
ATOM   3137 HG22 ILE A 202      39.631  90.265 125.078  1.00  0.00           H  
ATOM   3138 HG23 ILE A 202      39.498  90.605 126.794  1.00  0.00           H  
ATOM   3139 HD11 ILE A 202      41.111  89.594 123.498  1.00  0.00           H  
ATOM   3140 HD12 ILE A 202      42.593  88.644 123.231  1.00  0.00           H  
ATOM   3141 HD13 ILE A 202      41.365  88.046 124.372  1.00  0.00           H  
ATOM   3142  N   THR A 203      41.003  91.704 129.307  1.00  0.00           N  
ATOM   3143  CA  THR A 203      40.486  92.128 130.592  1.00  0.00           C  
ATOM   3144  C   THR A 203      39.449  93.214 130.442  1.00  0.00           C  
ATOM   3145  O   THR A 203      39.631  94.013 129.564  1.00  0.00           O  
ATOM   3146  CB  THR A 203      41.646  92.687 131.386  1.00  0.00           C  
ATOM   3147  CG2 THR A 203      41.141  93.073 132.830  1.00  0.00           C  
ATOM   3148  OG1 THR A 203      42.571  91.763 131.623  1.00  0.00           O  
ATOM   3149  H   THR A 203      41.420  92.422 128.732  1.00  0.00           H  
ATOM   3150  HA  THR A 203      39.964  91.292 131.059  1.00  0.00           H  
ATOM   3151  HB  THR A 203      42.091  93.594 130.977  1.00  0.00           H  
ATOM   3152  HG1 THR A 203      42.951  91.498 130.782  1.00  0.00           H  
ATOM   3153 HG21 THR A 203      41.168  92.166 133.433  1.00  0.00           H  
ATOM   3154 HG22 THR A 203      41.886  93.774 133.208  1.00  0.00           H  
ATOM   3155 HG23 THR A 203      40.189  93.602 132.777  1.00  0.00           H  
ATOM   3156  N   THR A 204      38.257  93.097 131.128  1.00  0.00           N  
ATOM   3157  CA  THR A 204      37.075  93.942 130.797  1.00  0.00           C  
ATOM   3158  C   THR A 204      36.615  94.777 132.017  1.00  0.00           C  
ATOM   3159  O   THR A 204      36.876  94.365 133.178  1.00  0.00           O  
ATOM   3160  CB  THR A 204      35.954  93.012 130.338  1.00  0.00           C  
ATOM   3161  CG2 THR A 204      34.657  93.757 129.904  1.00  0.00           C  
ATOM   3162  OG1 THR A 204      36.352  92.034 129.375  1.00  0.00           O  
ATOM   3163  H   THR A 204      38.128  92.294 131.727  1.00  0.00           H  
ATOM   3164  HA  THR A 204      37.460  94.615 130.030  1.00  0.00           H  
ATOM   3165  HB  THR A 204      35.665  92.457 131.231  1.00  0.00           H  
ATOM   3166  HG1 THR A 204      37.128  91.608 129.745  1.00  0.00           H  
ATOM   3167 HG21 THR A 204      34.971  94.563 129.241  1.00  0.00           H  
ATOM   3168 HG22 THR A 204      34.071  93.078 129.286  1.00  0.00           H  
ATOM   3169 HG23 THR A 204      33.979  94.006 130.721  1.00  0.00           H  
ATOM   3170  N   SER A 205      35.853  95.889 131.742  1.00  0.00           N  
ATOM   3171  CA  SER A 205      35.232  96.747 132.715  1.00  0.00           C  
ATOM   3172  C   SER A 205      33.880  97.163 132.135  1.00  0.00           C  
ATOM   3173  O   SER A 205      33.753  97.456 130.953  1.00  0.00           O  
ATOM   3174  CB  SER A 205      36.118  97.946 133.080  1.00  0.00           C  
ATOM   3175  OG  SER A 205      35.441  98.815 134.004  1.00  0.00           O  
ATOM   3176  H   SER A 205      35.951  96.238 130.799  1.00  0.00           H  
ATOM   3177  HA  SER A 205      35.060  96.116 133.586  1.00  0.00           H  
ATOM   3178  HB2 SER A 205      37.031  97.611 133.571  1.00  0.00           H  
ATOM   3179  HB3 SER A 205      36.255  98.548 132.182  1.00  0.00           H  
ATOM   3180  HG  SER A 205      35.199  98.330 134.797  1.00  0.00           H  
ATOM   3181  N   VAL A 206      32.921  97.248 133.034  1.00  0.00           N  
ATOM   3182  CA  VAL A 206      31.585  97.949 132.795  1.00  0.00           C  
ATOM   3183  C   VAL A 206      31.367  99.246 133.532  1.00  0.00           C  
ATOM   3184  O   VAL A 206      32.089  99.509 134.582  1.00  0.00           O  
ATOM   3185  CB  VAL A 206      30.431  96.878 133.178  1.00  0.00           C  
ATOM   3186  CG1 VAL A 206      30.038  96.053 131.949  1.00  0.00           C  
ATOM   3187  CG2 VAL A 206      30.519  96.028 134.431  1.00  0.00           C  
ATOM   3188  H   VAL A 206      33.181  97.128 134.003  1.00  0.00           H  
ATOM   3189  HA  VAL A 206      31.524  98.207 131.737  1.00  0.00           H  
ATOM   3190  HB  VAL A 206      29.542  97.496 133.314  1.00  0.00           H  
ATOM   3191 HG11 VAL A 206      30.903  95.547 131.520  1.00  0.00           H  
ATOM   3192 HG12 VAL A 206      29.356  95.233 132.180  1.00  0.00           H  
ATOM   3193 HG13 VAL A 206      29.617  96.691 131.172  1.00  0.00           H  
ATOM   3194 HG21 VAL A 206      30.847  96.773 135.154  1.00  0.00           H  
ATOM   3195 HG22 VAL A 206      29.604  95.582 134.821  1.00  0.00           H  
ATOM   3196 HG23 VAL A 206      31.292  95.278 134.264  1.00  0.00           H  
ATOM   3197  N   LEU A 207      30.643 100.127 132.898  1.00  0.00           N  
ATOM   3198  CA  LEU A 207      30.242 101.467 133.448  1.00  0.00           C  
ATOM   3199  C   LEU A 207      28.756 101.800 133.315  1.00  0.00           C  
ATOM   3200  O   LEU A 207      28.053 101.596 132.314  1.00  0.00           O  
ATOM   3201  CB  LEU A 207      31.064 102.457 132.647  1.00  0.00           C  
ATOM   3202  CG  LEU A 207      32.590 102.339 132.789  1.00  0.00           C  
ATOM   3203  CD1 LEU A 207      33.335 101.370 131.793  1.00  0.00           C  
ATOM   3204  CD2 LEU A 207      33.223 103.724 132.542  1.00  0.00           C  
ATOM   3205  H   LEU A 207      30.418  99.877 131.945  1.00  0.00           H  
ATOM   3206  HA  LEU A 207      30.477 101.593 134.505  1.00  0.00           H  
ATOM   3207  HB2 LEU A 207      30.861 102.360 131.580  1.00  0.00           H  
ATOM   3208  HB3 LEU A 207      30.759 103.436 133.015  1.00  0.00           H  
ATOM   3209  HG  LEU A 207      32.850 102.049 133.806  1.00  0.00           H  
ATOM   3210 HD11 LEU A 207      33.021 100.331 131.898  1.00  0.00           H  
ATOM   3211 HD12 LEU A 207      33.168 101.761 130.789  1.00  0.00           H  
ATOM   3212 HD13 LEU A 207      34.404 101.384 132.004  1.00  0.00           H  
ATOM   3213 HD21 LEU A 207      33.030 104.345 133.417  1.00  0.00           H  
ATOM   3214 HD22 LEU A 207      34.297 103.569 132.430  1.00  0.00           H  
ATOM   3215 HD23 LEU A 207      32.844 104.112 131.596  1.00  0.00           H  
ATOM   3216  N   THR A 208      28.296 102.397 134.444  1.00  0.00           N  
ATOM   3217  CA  THR A 208      26.867 102.666 134.719  1.00  0.00           C  
ATOM   3218  C   THR A 208      26.622 104.009 135.366  1.00  0.00           C  
ATOM   3219  O   THR A 208      27.068 104.251 136.431  1.00  0.00           O  
ATOM   3220  CB  THR A 208      26.238 101.498 135.501  1.00  0.00           C  
ATOM   3221  CG2 THR A 208      24.813 101.555 136.129  1.00  0.00           C  
ATOM   3222  OG1 THR A 208      26.174 100.345 134.590  1.00  0.00           O  
ATOM   3223  H   THR A 208      28.851 102.513 135.281  1.00  0.00           H  
ATOM   3224  HA  THR A 208      26.347 102.737 133.764  1.00  0.00           H  
ATOM   3225  HB  THR A 208      26.914 101.240 136.315  1.00  0.00           H  
ATOM   3226  HG1 THR A 208      26.990  99.874 134.776  1.00  0.00           H  
ATOM   3227 HG21 THR A 208      24.448 102.518 136.486  1.00  0.00           H  
ATOM   3228 HG22 THR A 208      24.101 101.244 135.365  1.00  0.00           H  
ATOM   3229 HG23 THR A 208      24.751 100.945 137.031  1.00  0.00           H  
ATOM   3230  N   VAL A 209      25.719 104.837 134.770  1.00  0.00           N  
ATOM   3231  CA  VAL A 209      25.369 106.235 135.219  1.00  0.00           C  
ATOM   3232  C   VAL A 209      23.884 106.492 134.773  1.00  0.00           C  
ATOM   3233  O   VAL A 209      23.365 105.776 133.880  1.00  0.00           O  
ATOM   3234  CB  VAL A 209      26.449 107.308 134.866  1.00  0.00           C  
ATOM   3235  CG1 VAL A 209      26.479 107.745 133.385  1.00  0.00           C  
ATOM   3236  CG2 VAL A 209      26.233 108.601 135.716  1.00  0.00           C  
ATOM   3237  H   VAL A 209      25.109 104.417 134.084  1.00  0.00           H  
ATOM   3238  HA  VAL A 209      25.253 106.096 136.294  1.00  0.00           H  
ATOM   3239  HB  VAL A 209      27.438 106.947 135.149  1.00  0.00           H  
ATOM   3240 HG11 VAL A 209      25.637 108.408 133.182  1.00  0.00           H  
ATOM   3241 HG12 VAL A 209      27.456 108.205 133.232  1.00  0.00           H  
ATOM   3242 HG13 VAL A 209      26.247 106.908 132.728  1.00  0.00           H  
ATOM   3243 HG21 VAL A 209      25.276 109.078 135.507  1.00  0.00           H  
ATOM   3244 HG22 VAL A 209      26.341 108.383 136.778  1.00  0.00           H  
ATOM   3245 HG23 VAL A 209      26.997 109.338 135.467  1.00  0.00           H  
ATOM   3246  N   ASN A 210      23.148 107.363 135.477  1.00  0.00           N  
ATOM   3247  CA  ASN A 210      21.664 107.604 135.439  1.00  0.00           C  
ATOM   3248  C   ASN A 210      20.875 106.368 135.691  1.00  0.00           C  
ATOM   3249  O   ASN A 210      19.699 106.354 135.276  1.00  0.00           O  
ATOM   3250  CB  ASN A 210      21.411 108.306 134.123  1.00  0.00           C  
ATOM   3251  CG  ASN A 210      22.099 109.650 134.185  1.00  0.00           C  
ATOM   3252  ND2 ASN A 210      21.464 110.620 134.824  1.00  0.00           N  
ATOM   3253  OD1 ASN A 210      23.231 109.735 133.749  1.00  0.00           O  
ATOM   3254  H   ASN A 210      23.598 107.728 136.305  1.00  0.00           H  
ATOM   3255  HA  ASN A 210      21.492 108.399 136.165  1.00  0.00           H  
ATOM   3256  HB2 ASN A 210      21.676 107.800 133.195  1.00  0.00           H  
ATOM   3257  HB3 ASN A 210      20.343 108.509 134.043  1.00  0.00           H  
ATOM   3258 HD21 ASN A 210      21.862 111.549 134.831  1.00  0.00           H  
ATOM   3259 HD22 ASN A 210      20.521 110.531 135.177  1.00  0.00           H  
ATOM   3260  N   ASN A 211      21.452 105.399 136.369  1.00  0.00           N  
ATOM   3261  CA  ASN A 211      20.882 104.033 136.552  1.00  0.00           C  
ATOM   3262  C   ASN A 211      20.644 103.128 135.329  1.00  0.00           C  
ATOM   3263  O   ASN A 211      19.780 102.204 135.286  1.00  0.00           O  
ATOM   3264  CB  ASN A 211      19.700 104.050 137.530  1.00  0.00           C  
ATOM   3265  CG  ASN A 211      20.001 104.827 138.854  1.00  0.00           C  
ATOM   3266  ND2 ASN A 211      20.870 104.210 139.618  1.00  0.00           N  
ATOM   3267  OD1 ASN A 211      19.355 105.816 139.197  1.00  0.00           O  
ATOM   3268  H   ASN A 211      22.460 105.449 136.410  1.00  0.00           H  
ATOM   3269  HA  ASN A 211      21.699 103.484 137.021  1.00  0.00           H  
ATOM   3270  HB2 ASN A 211      18.899 104.640 137.086  1.00  0.00           H  
ATOM   3271  HB3 ASN A 211      19.323 103.036 137.671  1.00  0.00           H  
ATOM   3272 HD21 ASN A 211      21.308 104.738 140.359  1.00  0.00           H  
ATOM   3273 HD22 ASN A 211      21.104 103.262 139.362  1.00  0.00           H  
ATOM   3274  N   LYS A 212      21.489 103.280 134.265  1.00  0.00           N  
ATOM   3275  CA  LYS A 212      21.572 102.405 133.045  1.00  0.00           C  
ATOM   3276  C   LYS A 212      23.135 102.362 132.640  1.00  0.00           C  
ATOM   3277  O   LYS A 212      24.012 103.116 133.019  1.00  0.00           O  
ATOM   3278  CB  LYS A 212      20.730 102.943 131.880  1.00  0.00           C  
ATOM   3279  CG  LYS A 212      20.569 101.934 130.792  1.00  0.00           C  
ATOM   3280  CD  LYS A 212      19.745 102.401 129.525  1.00  0.00           C  
ATOM   3281  CE  LYS A 212      18.362 102.962 129.818  1.00  0.00           C  
ATOM   3282  NZ  LYS A 212      17.530 102.075 130.557  1.00  0.00           N1+
ATOM   3283  H   LYS A 212      22.119 104.069 134.300  1.00  0.00           H  
ATOM   3284  HA  LYS A 212      21.283 101.405 133.368  1.00  0.00           H  
ATOM   3285  HB2 LYS A 212      19.738 103.224 132.232  1.00  0.00           H  
ATOM   3286  HB3 LYS A 212      21.179 103.861 131.500  1.00  0.00           H  
ATOM   3287  HG2 LYS A 212      21.503 101.475 130.467  1.00  0.00           H  
ATOM   3288  HG3 LYS A 212      20.121 101.037 131.217  1.00  0.00           H  
ATOM   3289  HD2 LYS A 212      20.227 103.210 128.977  1.00  0.00           H  
ATOM   3290  HD3 LYS A 212      19.644 101.533 128.872  1.00  0.00           H  
ATOM   3291  HE2 LYS A 212      18.529 103.938 130.274  1.00  0.00           H  
ATOM   3292  HE3 LYS A 212      17.914 103.153 128.843  1.00  0.00           H  
ATOM   3293  HZ1 LYS A 212      16.673 102.536 130.830  1.00  0.00           H  
ATOM   3294  HZ2 LYS A 212      17.317 101.279 129.973  1.00  0.00           H  
ATOM   3295  HZ3 LYS A 212      17.876 101.708 131.431  1.00  0.00           H  
ATOM   3296  N   ALA A 213      23.509 101.270 131.992  1.00  0.00           N  
ATOM   3297  CA  ALA A 213      24.815 101.038 131.425  1.00  0.00           C  
ATOM   3298  C   ALA A 213      25.073 101.918 130.204  1.00  0.00           C  
ATOM   3299  O   ALA A 213      24.548 101.630 129.150  1.00  0.00           O  
ATOM   3300  CB  ALA A 213      24.924  99.499 131.248  1.00  0.00           C  
ATOM   3301  H   ALA A 213      22.775 100.642 131.698  1.00  0.00           H  
ATOM   3302  HA  ALA A 213      25.609 101.251 132.143  1.00  0.00           H  
ATOM   3303  HB1 ALA A 213      25.962  99.184 131.143  1.00  0.00           H  
ATOM   3304  HB2 ALA A 213      24.494  98.975 132.101  1.00  0.00           H  
ATOM   3305  HB3 ALA A 213      24.317  99.246 130.378  1.00  0.00           H  
ATOM   3306  N   HIE A 214      25.962 102.839 130.267  1.00  0.00           N  
ATOM   3307  CA  HIE A 214      26.457 103.621 129.107  1.00  0.00           C  
ATOM   3308  C   HIE A 214      27.718 103.117 128.312  1.00  0.00           C  
ATOM   3309  O   HIE A 214      27.950 103.588 127.191  1.00  0.00           O  
ATOM   3310  CB  HIE A 214      26.674 105.037 129.571  1.00  0.00           C  
ATOM   3311  CG  HIE A 214      27.677 105.291 130.679  1.00  0.00           C  
ATOM   3312  CD2 HIE A 214      28.818 106.009 130.544  1.00  0.00           C  
ATOM   3313  ND1 HIE A 214      27.604 104.828 131.945  1.00  0.00           N  
ATOM   3314  CE1 HIE A 214      28.724 105.255 132.607  1.00  0.00           C  
ATOM   3315  NE2 HIE A 214      29.422 106.017 131.810  1.00  0.00           N  
ATOM   3316  H   HIE A 214      26.319 103.079 131.181  1.00  0.00           H  
ATOM   3317  HA  HIE A 214      25.701 103.563 128.323  1.00  0.00           H  
ATOM   3318  HB2 HIE A 214      26.901 105.645 128.696  1.00  0.00           H  
ATOM   3319  HB3 HIE A 214      25.662 105.304 129.874  1.00  0.00           H  
ATOM   3320  HD2 HIE A 214      29.086 106.564 129.657  1.00  0.00           H  
ATOM   3321  HE1 HIE A 214      29.110 105.097 133.603  1.00  0.00           H  
ATOM   3322  HE2 HIE A 214      30.200 106.558 132.158  1.00  0.00           H  
ATOM   3323  N   MET A 215      28.660 102.353 128.895  1.00  0.00           N  
ATOM   3324  CA  MET A 215      29.979 102.013 128.235  1.00  0.00           C  
ATOM   3325  C   MET A 215      30.529 100.766 128.857  1.00  0.00           C  
ATOM   3326  O   MET A 215      30.459 100.493 130.024  1.00  0.00           O  
ATOM   3327  CB  MET A 215      30.915 103.263 128.511  1.00  0.00           C  
ATOM   3328  CG  MET A 215      31.851 103.326 127.326  1.00  0.00           C  
ATOM   3329  SD  MET A 215      32.897 104.752 127.481  1.00  0.00           S  
ATOM   3330  CE  MET A 215      34.286 104.291 128.569  1.00  0.00           C  
ATOM   3331  H   MET A 215      28.516 101.990 129.826  1.00  0.00           H  
ATOM   3332  HA  MET A 215      29.901 101.834 127.163  1.00  0.00           H  
ATOM   3333  HB2 MET A 215      30.407 104.224 128.589  1.00  0.00           H  
ATOM   3334  HB3 MET A 215      31.579 103.257 129.375  1.00  0.00           H  
ATOM   3335  HG2 MET A 215      32.481 102.437 127.283  1.00  0.00           H  
ATOM   3336  HG3 MET A 215      31.236 103.402 126.428  1.00  0.00           H  
ATOM   3337  HE1 MET A 215      35.205 104.847 128.379  1.00  0.00           H  
ATOM   3338  HE2 MET A 215      33.958 104.454 129.596  1.00  0.00           H  
ATOM   3339  HE3 MET A 215      34.604 103.248 128.560  1.00  0.00           H  
ATOM   3340  N   VAL A 216      31.316 100.063 128.084  1.00  0.00           N  
ATOM   3341  CA  VAL A 216      32.122  98.886 128.424  1.00  0.00           C  
ATOM   3342  C   VAL A 216      33.529  99.222 127.851  1.00  0.00           C  
ATOM   3343  O   VAL A 216      33.694  99.833 126.794  1.00  0.00           O  
ATOM   3344  CB  VAL A 216      31.609  97.624 127.709  1.00  0.00           C  
ATOM   3345  CG1 VAL A 216      32.362  96.339 128.217  1.00  0.00           C  
ATOM   3346  CG2 VAL A 216      30.139  97.469 127.874  1.00  0.00           C  
ATOM   3347  H   VAL A 216      31.474 100.472 127.175  1.00  0.00           H  
ATOM   3348  HA  VAL A 216      32.092  98.647 129.487  1.00  0.00           H  
ATOM   3349  HB  VAL A 216      31.732  97.742 126.632  1.00  0.00           H  
ATOM   3350 HG11 VAL A 216      33.449  96.405 128.173  1.00  0.00           H  
ATOM   3351 HG12 VAL A 216      32.202  96.199 129.286  1.00  0.00           H  
ATOM   3352 HG13 VAL A 216      31.915  95.502 127.682  1.00  0.00           H  
ATOM   3353 HG21 VAL A 216      29.805  96.691 127.188  1.00  0.00           H  
ATOM   3354 HG22 VAL A 216      29.873  97.219 128.901  1.00  0.00           H  
ATOM   3355 HG23 VAL A 216      29.523  98.323 127.591  1.00  0.00           H  
ATOM   3356  N   THR A 217      34.592  98.778 128.504  1.00  0.00           N  
ATOM   3357  CA  THR A 217      35.950  99.027 128.012  1.00  0.00           C  
ATOM   3358  C   THR A 217      36.876  97.887 128.304  1.00  0.00           C  
ATOM   3359  O   THR A 217      36.779  97.255 129.386  1.00  0.00           O  
ATOM   3360  CB  THR A 217      36.497 100.284 128.700  1.00  0.00           C  
ATOM   3361  CG2 THR A 217      36.744 100.455 130.203  1.00  0.00           C  
ATOM   3362  OG1 THR A 217      37.776 100.597 128.265  1.00  0.00           O  
ATOM   3363  H   THR A 217      34.532  98.229 129.349  1.00  0.00           H  
ATOM   3364  HA  THR A 217      35.959  99.127 126.926  1.00  0.00           H  
ATOM   3365  HB  THR A 217      35.863 101.104 128.364  1.00  0.00           H  
ATOM   3366  HG1 THR A 217      37.748 100.410 127.324  1.00  0.00           H  
ATOM   3367 HG21 THR A 217      35.893 100.224 130.844  1.00  0.00           H  
ATOM   3368 HG22 THR A 217      37.582  99.833 130.519  1.00  0.00           H  
ATOM   3369 HG23 THR A 217      37.000 101.499 130.384  1.00  0.00           H  
ATOM   3370  N   LEU A 218      37.795  97.612 127.360  1.00  0.00           N  
ATOM   3371  CA  LEU A 218      38.651  96.436 127.359  1.00  0.00           C  
ATOM   3372  C   LEU A 218      40.196  96.800 127.247  1.00  0.00           C  
ATOM   3373  O   LEU A 218      40.545  97.793 126.597  1.00  0.00           O  
ATOM   3374  CB  LEU A 218      38.279  95.493 126.212  1.00  0.00           C  
ATOM   3375  CG  LEU A 218      37.144  94.556 126.582  1.00  0.00           C  
ATOM   3376  CD1 LEU A 218      35.877  94.916 125.976  1.00  0.00           C  
ATOM   3377  CD2 LEU A 218      37.497  93.070 126.477  1.00  0.00           C  
ATOM   3378  H   LEU A 218      37.888  98.150 126.511  1.00  0.00           H  
ATOM   3379  HA  LEU A 218      38.619  95.862 128.286  1.00  0.00           H  
ATOM   3380  HB2 LEU A 218      38.093  96.055 125.297  1.00  0.00           H  
ATOM   3381  HB3 LEU A 218      39.138  94.848 126.033  1.00  0.00           H  
ATOM   3382  HG  LEU A 218      37.001  94.689 127.655  1.00  0.00           H  
ATOM   3383 HD11 LEU A 218      35.562  95.896 126.335  1.00  0.00           H  
ATOM   3384 HD12 LEU A 218      35.887  94.862 124.887  1.00  0.00           H  
ATOM   3385 HD13 LEU A 218      35.222  94.100 126.281  1.00  0.00           H  
ATOM   3386 HD21 LEU A 218      36.629  92.451 126.705  1.00  0.00           H  
ATOM   3387 HD22 LEU A 218      37.691  92.839 125.429  1.00  0.00           H  
ATOM   3388 HD23 LEU A 218      38.285  92.794 127.177  1.00  0.00           H  
ATOM   3389  N   ASP A 219      41.038  96.041 128.005  1.00  0.00           N  
ATOM   3390  CA  ASP A 219      42.528  96.104 128.036  1.00  0.00           C  
ATOM   3391  C   ASP A 219      43.078  94.903 127.245  1.00  0.00           C  
ATOM   3392  O   ASP A 219      42.658  93.812 127.424  1.00  0.00           O  
ATOM   3393  CB  ASP A 219      42.890  96.104 129.554  1.00  0.00           C  
ATOM   3394  CG  ASP A 219      42.815  97.532 130.137  1.00  0.00           C  
ATOM   3395  OD1 ASP A 219      42.904  97.658 131.392  1.00  0.00           O  
ATOM   3396  OD2 ASP A 219      43.112  98.507 129.412  1.00  0.00           O1-
ATOM   3397  H   ASP A 219      40.636  95.259 128.502  1.00  0.00           H  
ATOM   3398  HA  ASP A 219      42.994  96.937 127.508  1.00  0.00           H  
ATOM   3399  HB2 ASP A 219      42.268  95.373 130.070  1.00  0.00           H  
ATOM   3400  HB3 ASP A 219      43.947  95.877 129.687  1.00  0.00           H  
ATOM   3401  N   TYR A 220      44.049  95.182 126.364  1.00  0.00           N  
ATOM   3402  CA  TYR A 220      44.567  94.286 125.360  1.00  0.00           C  
ATOM   3403  C   TYR A 220      46.217  94.311 125.404  1.00  0.00           C  
ATOM   3404  O   TYR A 220      46.871  95.346 125.244  1.00  0.00           O  
ATOM   3405  CB  TYR A 220      44.131  94.873 123.980  1.00  0.00           C  
ATOM   3406  CG  TYR A 220      42.688  95.002 123.787  1.00  0.00           C  
ATOM   3407  CD1 TYR A 220      42.047  96.254 123.897  1.00  0.00           C  
ATOM   3408  CD2 TYR A 220      41.912  93.884 123.580  1.00  0.00           C  
ATOM   3409  CE1 TYR A 220      40.632  96.351 123.685  1.00  0.00           C  
ATOM   3410  CE2 TYR A 220      40.568  93.947 123.339  1.00  0.00           C  
ATOM   3411  CZ  TYR A 220      39.927  95.201 123.346  1.00  0.00           C  
ATOM   3412  OH  TYR A 220      38.632  95.281 123.004  1.00  0.00           O  
ATOM   3413  H   TYR A 220      44.347  96.122 126.146  1.00  0.00           H  
ATOM   3414  HA  TYR A 220      44.166  93.281 125.495  1.00  0.00           H  
ATOM   3415  HB2 TYR A 220      44.636  95.804 123.727  1.00  0.00           H  
ATOM   3416  HB3 TYR A 220      44.555  94.164 123.269  1.00  0.00           H  
ATOM   3417  HD1 TYR A 220      42.586  97.161 124.129  1.00  0.00           H  
ATOM   3418  HD2 TYR A 220      42.424  92.949 123.401  1.00  0.00           H  
ATOM   3419  HE1 TYR A 220      40.095  97.242 123.973  1.00  0.00           H  
ATOM   3420  HE2 TYR A 220      39.980  93.063 123.140  1.00  0.00           H  
ATOM   3421  HH  TYR A 220      38.257  94.426 122.779  1.00  0.00           H  
ATOM   3422  N   THR A 221      46.847  93.132 125.720  1.00  0.00           N  
ATOM   3423  CA  THR A 221      48.316  93.015 125.823  1.00  0.00           C  
ATOM   3424  C   THR A 221      48.852  92.113 124.676  1.00  0.00           C  
ATOM   3425  O   THR A 221      48.337  91.043 124.462  1.00  0.00           O  
ATOM   3426  CB  THR A 221      48.681  92.369 127.200  1.00  0.00           C  
ATOM   3427  CG2 THR A 221      50.193  91.967 127.316  1.00  0.00           C  
ATOM   3428  OG1 THR A 221      48.400  93.242 128.231  1.00  0.00           O  
ATOM   3429  H   THR A 221      46.259  92.320 125.846  1.00  0.00           H  
ATOM   3430  HA  THR A 221      48.800  93.987 125.718  1.00  0.00           H  
ATOM   3431  HB  THR A 221      48.125  91.441 127.327  1.00  0.00           H  
ATOM   3432  HG1 THR A 221      47.442  93.196 128.201  1.00  0.00           H  
ATOM   3433 HG21 THR A 221      50.336  91.650 128.349  1.00  0.00           H  
ATOM   3434 HG22 THR A 221      50.482  91.282 126.520  1.00  0.00           H  
ATOM   3435 HG23 THR A 221      50.816  92.840 127.121  1.00  0.00           H  
ATOM   3436  N   VAL A 222      49.873  92.619 123.912  1.00  0.00           N  
ATOM   3437  CA  VAL A 222      50.210  91.997 122.649  1.00  0.00           C  
ATOM   3438  C   VAL A 222      51.661  91.728 122.535  1.00  0.00           C  
ATOM   3439  O   VAL A 222      52.500  92.538 122.802  1.00  0.00           O  
ATOM   3440  CB  VAL A 222      49.545  92.750 121.477  1.00  0.00           C  
ATOM   3441  CG1 VAL A 222      49.950  94.223 121.325  1.00  0.00           C  
ATOM   3442  CG2 VAL A 222      49.742  91.933 120.136  1.00  0.00           C  
ATOM   3443  H   VAL A 222      50.221  93.526 124.190  1.00  0.00           H  
ATOM   3444  HA  VAL A 222      49.818  90.982 122.595  1.00  0.00           H  
ATOM   3445  HB  VAL A 222      48.488  92.684 121.737  1.00  0.00           H  
ATOM   3446 HG11 VAL A 222      51.027  94.355 121.217  1.00  0.00           H  
ATOM   3447 HG12 VAL A 222      49.375  94.694 120.528  1.00  0.00           H  
ATOM   3448 HG13 VAL A 222      49.682  94.779 122.223  1.00  0.00           H  
ATOM   3449 HG21 VAL A 222      49.385  90.919 120.316  1.00  0.00           H  
ATOM   3450 HG22 VAL A 222      49.149  92.402 119.352  1.00  0.00           H  
ATOM   3451 HG23 VAL A 222      50.777  91.953 119.793  1.00  0.00           H  
ATOM   3452  N   GLN A 223      52.001  90.538 122.076  1.00  0.00           N  
ATOM   3453  CA  GLN A 223      53.351  90.152 121.755  1.00  0.00           C  
ATOM   3454  C   GLN A 223      53.774  90.577 120.288  1.00  0.00           C  
ATOM   3455  O   GLN A 223      53.422  89.946 119.292  1.00  0.00           O  
ATOM   3456  CB  GLN A 223      53.418  88.635 122.145  1.00  0.00           C  
ATOM   3457  CG  GLN A 223      54.933  88.309 122.256  1.00  0.00           C  
ATOM   3458  CD  GLN A 223      55.116  86.779 122.077  1.00  0.00           C  
ATOM   3459  NE2 GLN A 223      55.547  86.330 120.909  1.00  0.00           N  
ATOM   3460  OE1 GLN A 223      54.747  86.013 122.945  1.00  0.00           O  
ATOM   3461  H   GLN A 223      51.316  89.841 121.822  1.00  0.00           H  
ATOM   3462  HA  GLN A 223      53.905  90.767 122.466  1.00  0.00           H  
ATOM   3463  HB2 GLN A 223      52.959  88.470 123.120  1.00  0.00           H  
ATOM   3464  HB3 GLN A 223      52.965  88.113 121.303  1.00  0.00           H  
ATOM   3465  HG2 GLN A 223      55.477  88.797 121.447  1.00  0.00           H  
ATOM   3466  HG3 GLN A 223      55.482  88.672 123.125  1.00  0.00           H  
ATOM   3467 HE21 GLN A 223      55.557  85.323 120.835  1.00  0.00           H  
ATOM   3468 HE22 GLN A 223      55.696  86.985 120.153  1.00  0.00           H  
ATOM   3469  N   VAL A 224      54.406  91.711 120.083  1.00  0.00           N  
ATOM   3470  CA  VAL A 224      54.743  92.303 118.769  1.00  0.00           C  
ATOM   3471  C   VAL A 224      56.024  91.569 118.267  1.00  0.00           C  
ATOM   3472  O   VAL A 224      56.881  91.361 119.093  1.00  0.00           O  
ATOM   3473  CB  VAL A 224      54.966  93.835 118.953  1.00  0.00           C  
ATOM   3474  CG1 VAL A 224      54.907  94.518 117.628  1.00  0.00           C  
ATOM   3475  CG2 VAL A 224      53.925  94.438 119.982  1.00  0.00           C  
ATOM   3476  H   VAL A 224      54.723  92.270 120.862  1.00  0.00           H  
ATOM   3477  HA  VAL A 224      53.948  92.136 118.042  1.00  0.00           H  
ATOM   3478  HB  VAL A 224      55.992  93.985 119.287  1.00  0.00           H  
ATOM   3479 HG11 VAL A 224      55.260  95.544 117.731  1.00  0.00           H  
ATOM   3480 HG12 VAL A 224      55.565  93.981 116.944  1.00  0.00           H  
ATOM   3481 HG13 VAL A 224      53.862  94.521 117.316  1.00  0.00           H  
ATOM   3482 HG21 VAL A 224      54.091  94.070 120.994  1.00  0.00           H  
ATOM   3483 HG22 VAL A 224      54.036  95.512 120.136  1.00  0.00           H  
ATOM   3484 HG23 VAL A 224      52.910  94.182 119.677  1.00  0.00           H  
ATOM   3485  N   PRO A 225      56.099  91.096 116.976  1.00  0.00           N  
ATOM   3486  CA  PRO A 225      57.293  90.397 116.572  1.00  0.00           C  
ATOM   3487  C   PRO A 225      58.470  91.404 116.533  1.00  0.00           C  
ATOM   3488  O   PRO A 225      58.344  92.529 115.973  1.00  0.00           O  
ATOM   3489  CB  PRO A 225      57.045  89.770 115.174  1.00  0.00           C  
ATOM   3490  CG  PRO A 225      55.753  90.365 114.704  1.00  0.00           C  
ATOM   3491  CD  PRO A 225      55.157  91.129 115.932  1.00  0.00           C  
ATOM   3492  HA  PRO A 225      57.499  89.616 117.303  1.00  0.00           H  
ATOM   3493  HB2 PRO A 225      57.800  89.952 114.408  1.00  0.00           H  
ATOM   3494  HB3 PRO A 225      57.029  88.702 115.389  1.00  0.00           H  
ATOM   3495  HG2 PRO A 225      56.022  91.157 114.006  1.00  0.00           H  
ATOM   3496  HG3 PRO A 225      55.085  89.612 114.288  1.00  0.00           H  
ATOM   3497  HD2 PRO A 225      54.981  92.125 115.527  1.00  0.00           H  
ATOM   3498  HD3 PRO A 225      54.224  90.615 116.162  1.00  0.00           H  
ATOM   3499  N   GLY A 226      59.614  91.040 117.090  1.00  0.00           N  
ATOM   3500  CA  GLY A 226      60.877  91.776 117.102  1.00  0.00           C  
ATOM   3501  C   GLY A 226      60.909  93.145 117.838  1.00  0.00           C  
ATOM   3502  O   GLY A 226      61.800  93.947 117.599  1.00  0.00           O  
ATOM   3503  H   GLY A 226      59.566  90.065 117.348  1.00  0.00           H  
ATOM   3504  HA2 GLY A 226      61.687  91.225 117.579  1.00  0.00           H  
ATOM   3505  HA3 GLY A 226      61.213  91.972 116.084  1.00  0.00           H  
ATOM   3506  N   ALA A 227      59.935  93.320 118.768  1.00  0.00           N  
ATOM   3507  CA  ALA A 227      59.845  94.566 119.412  1.00  0.00           C  
ATOM   3508  C   ALA A 227      60.824  94.558 120.682  1.00  0.00           C  
ATOM   3509  O   ALA A 227      61.039  95.633 121.284  1.00  0.00           O  
ATOM   3510  CB  ALA A 227      58.402  94.795 119.849  1.00  0.00           C  
ATOM   3511  H   ALA A 227      59.222  92.604 118.770  1.00  0.00           H  
ATOM   3512  HA  ALA A 227      60.090  95.312 118.656  1.00  0.00           H  
ATOM   3513  HB1 ALA A 227      57.826  94.740 118.925  1.00  0.00           H  
ATOM   3514  HB2 ALA A 227      58.119  94.004 120.543  1.00  0.00           H  
ATOM   3515  HB3 ALA A 227      58.396  95.753 120.368  1.00  0.00           H  
ATOM   3516  N   GLY A 228      61.429  93.445 121.108  1.00  0.00           N  
ATOM   3517  CA  GLY A 228      62.346  93.445 122.278  1.00  0.00           C  
ATOM   3518  C   GLY A 228      63.745  94.043 122.020  1.00  0.00           C  
ATOM   3519  O   GLY A 228      64.170  93.907 120.883  1.00  0.00           O  
ATOM   3520  H   GLY A 228      61.294  92.524 120.713  1.00  0.00           H  
ATOM   3521  HA2 GLY A 228      61.919  94.078 123.055  1.00  0.00           H  
ATOM   3522  HA3 GLY A 228      62.444  92.403 122.582  1.00  0.00           H  
ATOM   3523  N   ARG A 229      64.472  94.612 123.031  1.00  0.00           N  
ATOM   3524  CA  ARG A 229      65.615  95.511 122.856  1.00  0.00           C  
ATOM   3525  C   ARG A 229      66.699  94.838 121.888  1.00  0.00           C  
ATOM   3526  O   ARG A 229      67.205  95.466 120.974  1.00  0.00           O  
ATOM   3527  CB  ARG A 229      66.311  95.804 124.186  1.00  0.00           C  
ATOM   3528  CG  ARG A 229      67.439  96.851 124.051  1.00  0.00           C  
ATOM   3529  CD  ARG A 229      68.076  96.913 125.415  1.00  0.00           C  
ATOM   3530  NE  ARG A 229      68.749  95.697 125.714  1.00  0.00           N  
ATOM   3531  CZ  ARG A 229      68.798  95.108 126.915  1.00  0.00           C  
ATOM   3532  NH1 ARG A 229      68.450  95.774 127.969  1.00  0.00           N1+
ATOM   3533  NH2 ARG A 229      69.345  93.932 126.960  1.00  0.00           N  
ATOM   3534  H   ARG A 229      64.157  94.390 123.964  1.00  0.00           H  
ATOM   3535  HA  ARG A 229      65.188  96.404 122.401  1.00  0.00           H  
ATOM   3536  HB2 ARG A 229      65.503  96.255 124.764  1.00  0.00           H  
ATOM   3537  HB3 ARG A 229      66.516  94.840 124.648  1.00  0.00           H  
ATOM   3538  HG2 ARG A 229      68.158  96.537 123.293  1.00  0.00           H  
ATOM   3539  HG3 ARG A 229      67.016  97.765 123.634  1.00  0.00           H  
ATOM   3540  HD2 ARG A 229      68.882  97.643 125.325  1.00  0.00           H  
ATOM   3541  HD3 ARG A 229      67.356  97.345 126.110  1.00  0.00           H  
ATOM   3542  HE  ARG A 229      69.021  95.104 124.942  1.00  0.00           H  
ATOM   3543 HH11 ARG A 229      67.841  96.566 127.825  1.00  0.00           H  
ATOM   3544 HH12 ARG A 229      68.580  95.371 128.886  1.00  0.00           H  
ATOM   3545 HH21 ARG A 229      69.794  93.451 126.194  1.00  0.00           H  
ATOM   3546 HH22 ARG A 229      69.263  93.565 127.898  1.00  0.00           H  
ATOM   3547  N   ASP A 230      67.076  93.573 122.233  1.00  0.00           N  
ATOM   3548  CA  ASP A 230      68.130  92.853 121.591  1.00  0.00           C  
ATOM   3549  C   ASP A 230      67.638  91.876 120.513  1.00  0.00           C  
ATOM   3550  O   ASP A 230      68.403  91.030 120.017  1.00  0.00           O  
ATOM   3551  CB  ASP A 230      68.916  92.053 122.639  1.00  0.00           C  
ATOM   3552  CG  ASP A 230      69.583  92.969 123.657  1.00  0.00           C  
ATOM   3553  OD1 ASP A 230      69.628  94.198 123.513  1.00  0.00           O  
ATOM   3554  OD2 ASP A 230      69.864  92.400 124.689  1.00  0.00           O1-
ATOM   3555  H   ASP A 230      66.513  93.179 122.973  1.00  0.00           H  
ATOM   3556  HA  ASP A 230      68.830  93.521 121.089  1.00  0.00           H  
ATOM   3557  HB2 ASP A 230      68.275  91.368 123.193  1.00  0.00           H  
ATOM   3558  HB3 ASP A 230      69.679  91.479 122.112  1.00  0.00           H  
ATOM   3559  N   GLY A 231      66.385  92.028 120.066  1.00  0.00           N  
ATOM   3560  CA  GLY A 231      65.901  91.444 118.797  1.00  0.00           C  
ATOM   3561  C   GLY A 231      64.849  90.287 119.005  1.00  0.00           C  
ATOM   3562  O   GLY A 231      64.131  89.988 118.096  1.00  0.00           O  
ATOM   3563  H   GLY A 231      65.839  92.746 120.520  1.00  0.00           H  
ATOM   3564  HA2 GLY A 231      65.464  92.264 118.228  1.00  0.00           H  
ATOM   3565  HA3 GLY A 231      66.739  91.005 118.254  1.00  0.00           H  
ATOM   3566  N   ALA A 232      64.640  89.893 120.274  1.00  0.00           N  
ATOM   3567  CA  ALA A 232      63.512  89.029 120.748  1.00  0.00           C  
ATOM   3568  C   ALA A 232      62.109  89.654 120.519  1.00  0.00           C  
ATOM   3569  O   ALA A 232      62.001  90.869 120.189  1.00  0.00           O  
ATOM   3570  CB  ALA A 232      63.787  88.778 122.253  1.00  0.00           C  
ATOM   3571  H   ALA A 232      65.193  90.342 120.990  1.00  0.00           H  
ATOM   3572  HA  ALA A 232      63.577  88.062 120.247  1.00  0.00           H  
ATOM   3573  HB1 ALA A 232      63.487  89.622 122.875  1.00  0.00           H  
ATOM   3574  HB2 ALA A 232      63.315  87.848 122.572  1.00  0.00           H  
ATOM   3575  HB3 ALA A 232      64.857  88.603 122.367  1.00  0.00           H  
ATOM   3576  N   PRO A 233      61.080  88.806 120.653  1.00  0.00           N  
ATOM   3577  CA  PRO A 233      59.763  89.357 120.706  1.00  0.00           C  
ATOM   3578  C   PRO A 233      59.539  90.217 121.999  1.00  0.00           C  
ATOM   3579  O   PRO A 233      60.239  90.122 123.002  1.00  0.00           O  
ATOM   3580  CB  PRO A 233      58.756  88.238 120.627  1.00  0.00           C  
ATOM   3581  CG  PRO A 233      59.604  87.059 121.057  1.00  0.00           C  
ATOM   3582  CD  PRO A 233      61.054  87.375 120.698  1.00  0.00           C  
ATOM   3583  HA  PRO A 233      59.571  89.950 119.812  1.00  0.00           H  
ATOM   3584  HB2 PRO A 233      57.864  88.354 121.244  1.00  0.00           H  
ATOM   3585  HB3 PRO A 233      58.389  88.091 119.612  1.00  0.00           H  
ATOM   3586  HG2 PRO A 233      59.535  86.916 122.135  1.00  0.00           H  
ATOM   3587  HG3 PRO A 233      59.173  86.166 120.604  1.00  0.00           H  
ATOM   3588  HD2 PRO A 233      61.770  87.028 121.444  1.00  0.00           H  
ATOM   3589  HD3 PRO A 233      61.226  87.016 119.683  1.00  0.00           H  
ATOM   3590  N   GLY A 234      58.517  91.059 122.003  1.00  0.00           N  
ATOM   3591  CA  GLY A 234      58.457  92.211 122.967  1.00  0.00           C  
ATOM   3592  C   GLY A 234      56.974  92.657 123.143  1.00  0.00           C  
ATOM   3593  O   GLY A 234      56.247  92.524 122.191  1.00  0.00           O  
ATOM   3594  H   GLY A 234      57.796  91.055 121.297  1.00  0.00           H  
ATOM   3595  HA2 GLY A 234      58.929  91.853 123.882  1.00  0.00           H  
ATOM   3596  HA3 GLY A 234      59.009  93.015 122.481  1.00  0.00           H  
ATOM   3597  N   PHE A 235      56.557  93.085 124.319  1.00  0.00           N  
ATOM   3598  CA  PHE A 235      55.147  93.253 124.738  1.00  0.00           C  
ATOM   3599  C   PHE A 235      54.798  94.725 124.683  1.00  0.00           C  
ATOM   3600  O   PHE A 235      55.541  95.608 125.137  1.00  0.00           O  
ATOM   3601  CB  PHE A 235      54.891  92.615 126.153  1.00  0.00           C  
ATOM   3602  CG  PHE A 235      55.198  91.150 126.386  1.00  0.00           C  
ATOM   3603  CD1 PHE A 235      54.259  90.155 126.019  1.00  0.00           C  
ATOM   3604  CD2 PHE A 235      56.412  90.703 126.864  1.00  0.00           C  
ATOM   3605  CE1 PHE A 235      54.478  88.742 126.118  1.00  0.00           C  
ATOM   3606  CE2 PHE A 235      56.717  89.340 126.919  1.00  0.00           C  
ATOM   3607  CZ  PHE A 235      55.787  88.399 126.474  1.00  0.00           C  
ATOM   3608  H   PHE A 235      57.268  93.209 125.025  1.00  0.00           H  
ATOM   3609  HA  PHE A 235      54.520  92.795 123.973  1.00  0.00           H  
ATOM   3610  HB2 PHE A 235      55.412  93.271 126.848  1.00  0.00           H  
ATOM   3611  HB3 PHE A 235      53.850  92.757 126.443  1.00  0.00           H  
ATOM   3612  HD1 PHE A 235      53.312  90.468 125.604  1.00  0.00           H  
ATOM   3613  HD2 PHE A 235      57.059  91.424 127.342  1.00  0.00           H  
ATOM   3614  HE1 PHE A 235      53.799  88.007 125.714  1.00  0.00           H  
ATOM   3615  HE2 PHE A 235      57.652  89.015 127.352  1.00  0.00           H  
ATOM   3616  HZ  PHE A 235      56.018  87.346 126.518  1.00  0.00           H  
ATOM   3617  N   SER A 236      53.567  94.977 124.223  1.00  0.00           N  
ATOM   3618  CA  SER A 236      52.917  96.290 124.267  1.00  0.00           C  
ATOM   3619  C   SER A 236      51.399  96.194 124.692  1.00  0.00           C  
ATOM   3620  O   SER A 236      50.818  95.113 124.698  1.00  0.00           O  
ATOM   3621  CB  SER A 236      53.039  96.971 122.910  1.00  0.00           C  
ATOM   3622  OG  SER A 236      52.797  98.340 123.030  1.00  0.00           O  
ATOM   3623  H   SER A 236      53.003  94.221 123.862  1.00  0.00           H  
ATOM   3624  HA  SER A 236      53.331  97.048 124.932  1.00  0.00           H  
ATOM   3625  HB2 SER A 236      53.935  96.810 122.311  1.00  0.00           H  
ATOM   3626  HB3 SER A 236      52.171  96.634 122.345  1.00  0.00           H  
ATOM   3627  HG  SER A 236      52.551  98.795 122.222  1.00  0.00           H  
ATOM   3628  N   LYS A 237      50.811  97.321 125.061  1.00  0.00           N  
ATOM   3629  CA  LYS A 237      49.371  97.460 125.582  1.00  0.00           C  
ATOM   3630  C   LYS A 237      48.518  98.397 124.844  1.00  0.00           C  
ATOM   3631  O   LYS A 237      48.916  99.520 124.516  1.00  0.00           O  
ATOM   3632  CB  LYS A 237      49.321  97.777 127.107  1.00  0.00           C  
ATOM   3633  CG  LYS A 237      49.671  96.524 127.949  1.00  0.00           C  
ATOM   3634  CD  LYS A 237      49.461  96.843 129.423  1.00  0.00           C  
ATOM   3635  CE  LYS A 237      49.920  95.703 130.373  1.00  0.00           C  
ATOM   3636  NZ  LYS A 237      48.866  94.648 130.544  1.00  0.00           N1+
ATOM   3637  H   LYS A 237      51.473  98.083 125.095  1.00  0.00           H  
ATOM   3638  HA  LYS A 237      48.798  96.533 125.565  1.00  0.00           H  
ATOM   3639  HB2 LYS A 237      49.903  98.688 127.245  1.00  0.00           H  
ATOM   3640  HB3 LYS A 237      48.321  98.128 127.364  1.00  0.00           H  
ATOM   3641  HG2 LYS A 237      48.917  95.772 127.715  1.00  0.00           H  
ATOM   3642  HG3 LYS A 237      50.654  96.079 127.800  1.00  0.00           H  
ATOM   3643  HD2 LYS A 237      49.962  97.743 129.779  1.00  0.00           H  
ATOM   3644  HD3 LYS A 237      48.400  97.019 129.593  1.00  0.00           H  
ATOM   3645  HE2 LYS A 237      50.823  95.253 129.961  1.00  0.00           H  
ATOM   3646  HE3 LYS A 237      50.196  96.023 131.378  1.00  0.00           H  
ATOM   3647  HZ1 LYS A 237      48.024  94.987 130.987  1.00  0.00           H  
ATOM   3648  HZ2 LYS A 237      48.579  94.235 129.668  1.00  0.00           H  
ATOM   3649  HZ3 LYS A 237      49.275  93.895 131.078  1.00  0.00           H  
ATOM   3650  N   PHE A 238      47.223  98.050 124.632  1.00  0.00           N  
ATOM   3651  CA  PHE A 238      46.274  99.072 124.187  1.00  0.00           C  
ATOM   3652  C   PHE A 238      44.932  98.824 124.812  1.00  0.00           C  
ATOM   3653  O   PHE A 238      44.713  97.802 125.483  1.00  0.00           O  
ATOM   3654  CB  PHE A 238      46.236  99.204 122.659  1.00  0.00           C  
ATOM   3655  CG  PHE A 238      45.607  98.045 121.945  1.00  0.00           C  
ATOM   3656  CD1 PHE A 238      46.423  96.913 121.638  1.00  0.00           C  
ATOM   3657  CD2 PHE A 238      44.198  97.967 121.741  1.00  0.00           C  
ATOM   3658  CE1 PHE A 238      45.906  95.808 120.928  1.00  0.00           C  
ATOM   3659  CE2 PHE A 238      43.665  96.821 121.033  1.00  0.00           C  
ATOM   3660  CZ  PHE A 238      44.525  95.747 120.581  1.00  0.00           C  
ATOM   3661  H   PHE A 238      46.941  97.124 124.922  1.00  0.00           H  
ATOM   3662  HA  PHE A 238      46.629 100.043 124.533  1.00  0.00           H  
ATOM   3663  HB2 PHE A 238      45.598 100.075 122.511  1.00  0.00           H  
ATOM   3664  HB3 PHE A 238      47.198  99.304 122.155  1.00  0.00           H  
ATOM   3665  HD1 PHE A 238      47.501  96.923 121.708  1.00  0.00           H  
ATOM   3666  HD2 PHE A 238      43.603  98.813 122.047  1.00  0.00           H  
ATOM   3667  HE1 PHE A 238      46.508  94.967 120.619  1.00  0.00           H  
ATOM   3668  HE2 PHE A 238      42.633  96.715 120.734  1.00  0.00           H  
ATOM   3669  HZ  PHE A 238      44.169  94.894 120.024  1.00  0.00           H  
ATOM   3670  N   ARG A 239      44.126  99.899 124.718  1.00  0.00           N  
ATOM   3671  CA  ARG A 239      42.783 100.014 125.279  1.00  0.00           C  
ATOM   3672  C   ARG A 239      41.754 100.589 124.277  1.00  0.00           C  
ATOM   3673  O   ARG A 239      42.140 101.482 123.559  1.00  0.00           O  
ATOM   3674  CB  ARG A 239      42.703 100.750 126.643  1.00  0.00           C  
ATOM   3675  CG  ARG A 239      43.980 101.436 127.089  1.00  0.00           C  
ATOM   3676  CD  ARG A 239      43.872 102.083 128.444  1.00  0.00           C  
ATOM   3677  NE  ARG A 239      43.661 101.132 129.595  1.00  0.00           N  
ATOM   3678  CZ  ARG A 239      43.102 101.437 130.787  1.00  0.00           C  
ATOM   3679  NH1 ARG A 239      42.967 102.667 131.099  1.00  0.00           N1+
ATOM   3680  NH2 ARG A 239      42.788 100.513 131.642  1.00  0.00           N  
ATOM   3681  H   ARG A 239      44.538 100.789 124.479  1.00  0.00           H  
ATOM   3682  HA  ARG A 239      42.379  99.028 125.511  1.00  0.00           H  
ATOM   3683  HB2 ARG A 239      41.924 101.513 126.657  1.00  0.00           H  
ATOM   3684  HB3 ARG A 239      42.525  99.968 127.382  1.00  0.00           H  
ATOM   3685  HG2 ARG A 239      44.835 100.768 126.978  1.00  0.00           H  
ATOM   3686  HG3 ARG A 239      44.102 102.186 126.309  1.00  0.00           H  
ATOM   3687  HD2 ARG A 239      44.774 102.677 128.591  1.00  0.00           H  
ATOM   3688  HD3 ARG A 239      43.032 102.763 128.303  1.00  0.00           H  
ATOM   3689  HE  ARG A 239      43.843 100.149 129.446  1.00  0.00           H  
ATOM   3690 HH11 ARG A 239      43.257 103.346 130.410  1.00  0.00           H  
ATOM   3691 HH12 ARG A 239      42.655 103.015 131.995  1.00  0.00           H  
ATOM   3692 HH21 ARG A 239      43.008  99.571 131.353  1.00  0.00           H  
ATOM   3693 HH22 ARG A 239      42.847 100.731 132.627  1.00  0.00           H  
ATOM   3694  N   LEU A 240      40.520  99.972 124.242  1.00  0.00           N  
ATOM   3695  CA  LEU A 240      39.314 100.347 123.506  1.00  0.00           C  
ATOM   3696  C   LEU A 240      38.082 100.553 124.466  1.00  0.00           C  
ATOM   3697  O   LEU A 240      37.963 100.007 125.592  1.00  0.00           O  
ATOM   3698  CB  LEU A 240      39.086  99.329 122.352  1.00  0.00           C  
ATOM   3699  CG  LEU A 240      40.257  99.207 121.372  1.00  0.00           C  
ATOM   3700  CD1 LEU A 240      39.979  98.296 120.147  1.00  0.00           C  
ATOM   3701  CD2 LEU A 240      40.628 100.483 120.631  1.00  0.00           C  
ATOM   3702  H   LEU A 240      40.418  99.148 124.817  1.00  0.00           H  
ATOM   3703  HA  LEU A 240      39.545 101.307 123.043  1.00  0.00           H  
ATOM   3704  HB2 LEU A 240      38.751  98.372 122.751  1.00  0.00           H  
ATOM   3705  HB3 LEU A 240      38.252  99.699 121.756  1.00  0.00           H  
ATOM   3706  HG  LEU A 240      41.116  98.752 121.865  1.00  0.00           H  
ATOM   3707 HD11 LEU A 240      39.106  98.643 119.595  1.00  0.00           H  
ATOM   3708 HD12 LEU A 240      40.873  98.264 119.524  1.00  0.00           H  
ATOM   3709 HD13 LEU A 240      39.621  97.339 120.523  1.00  0.00           H  
ATOM   3710 HD21 LEU A 240      39.748 100.805 120.075  1.00  0.00           H  
ATOM   3711 HD22 LEU A 240      40.854 101.236 121.385  1.00  0.00           H  
ATOM   3712 HD23 LEU A 240      41.419 100.289 119.908  1.00  0.00           H  
ATOM   3713  N   SER A 241      37.087 101.181 123.873  1.00  0.00           N  
ATOM   3714  CA  SER A 241      35.814 101.515 124.557  1.00  0.00           C  
ATOM   3715  C   SER A 241      34.675 101.057 123.590  1.00  0.00           C  
ATOM   3716  O   SER A 241      34.879 101.045 122.385  1.00  0.00           O  
ATOM   3717  CB  SER A 241      35.741 102.935 125.062  1.00  0.00           C  
ATOM   3718  OG  SER A 241      36.715 103.250 126.071  1.00  0.00           O  
ATOM   3719  H   SER A 241      37.223 101.509 122.928  1.00  0.00           H  
ATOM   3720  HA  SER A 241      35.696 100.871 125.429  1.00  0.00           H  
ATOM   3721  HB2 SER A 241      35.801 103.675 124.263  1.00  0.00           H  
ATOM   3722  HB3 SER A 241      34.750 102.994 125.512  1.00  0.00           H  
ATOM   3723  HG  SER A 241      37.542 103.309 125.587  1.00  0.00           H  
ATOM   3724  N   TYR A 242      33.493 100.709 124.168  1.00  0.00           N  
ATOM   3725  CA  TYR A 242      32.320 100.158 123.403  1.00  0.00           C  
ATOM   3726  C   TYR A 242      31.066 100.577 124.089  1.00  0.00           C  
ATOM   3727  O   TYR A 242      30.919 100.577 125.313  1.00  0.00           O  
ATOM   3728  CB  TYR A 242      32.478  98.642 123.343  1.00  0.00           C  
ATOM   3729  CG  TYR A 242      33.687  97.952 122.619  1.00  0.00           C  
ATOM   3730  CD1 TYR A 242      33.745  97.665 121.242  1.00  0.00           C  
ATOM   3731  CD2 TYR A 242      34.886  97.715 123.398  1.00  0.00           C  
ATOM   3732  CE1 TYR A 242      34.924  97.226 120.653  1.00  0.00           C  
ATOM   3733  CE2 TYR A 242      36.102  97.235 122.767  1.00  0.00           C  
ATOM   3734  CZ  TYR A 242      36.104  96.893 121.424  1.00  0.00           C  
ATOM   3735  OH  TYR A 242      37.254  96.528 120.814  1.00  0.00           O  
ATOM   3736  H   TYR A 242      33.325 100.897 125.146  1.00  0.00           H  
ATOM   3737  HA  TYR A 242      32.356 100.560 122.391  1.00  0.00           H  
ATOM   3738  HB2 TYR A 242      32.698  98.359 124.372  1.00  0.00           H  
ATOM   3739  HB3 TYR A 242      31.578  98.205 122.911  1.00  0.00           H  
ATOM   3740  HD1 TYR A 242      33.001  98.116 120.602  1.00  0.00           H  
ATOM   3741  HD2 TYR A 242      34.887  97.950 124.452  1.00  0.00           H  
ATOM   3742  HE1 TYR A 242      34.890  97.059 119.587  1.00  0.00           H  
ATOM   3743  HE2 TYR A 242      36.910  97.052 123.459  1.00  0.00           H  
ATOM   3744  HH  TYR A 242      37.954  96.287 121.426  1.00  0.00           H  
ATOM   3745  N   TYR A 243      30.064 100.774 123.253  1.00  0.00           N  
ATOM   3746  CA  TYR A 243      28.676 100.914 123.694  1.00  0.00           C  
ATOM   3747  C   TYR A 243      27.986  99.554 123.753  1.00  0.00           C  
ATOM   3748  O   TYR A 243      27.850  98.893 122.733  1.00  0.00           O  
ATOM   3749  CB  TYR A 243      28.032 101.963 122.795  1.00  0.00           C  
ATOM   3750  CG  TYR A 243      26.614 102.187 123.179  1.00  0.00           C  
ATOM   3751  CD1 TYR A 243      26.321 103.269 124.082  1.00  0.00           C  
ATOM   3752  CD2 TYR A 243      25.554 101.457 122.626  1.00  0.00           C  
ATOM   3753  CE1 TYR A 243      25.020 103.711 124.387  1.00  0.00           C  
ATOM   3754  CE2 TYR A 243      24.283 101.781 123.131  1.00  0.00           C  
ATOM   3755  CZ  TYR A 243      23.968 102.848 123.970  1.00  0.00           C  
ATOM   3756  OH  TYR A 243      22.640 103.165 124.215  1.00  0.00           O  
ATOM   3757  H   TYR A 243      30.211 100.867 122.259  1.00  0.00           H  
ATOM   3758  HA  TYR A 243      28.539 101.417 124.651  1.00  0.00           H  
ATOM   3759  HB2 TYR A 243      28.527 102.927 122.913  1.00  0.00           H  
ATOM   3760  HB3 TYR A 243      28.114 101.653 121.753  1.00  0.00           H  
ATOM   3761  HD1 TYR A 243      27.109 103.735 124.655  1.00  0.00           H  
ATOM   3762  HD2 TYR A 243      25.674 100.626 121.948  1.00  0.00           H  
ATOM   3763  HE1 TYR A 243      24.875 104.602 124.979  1.00  0.00           H  
ATOM   3764  HE2 TYR A 243      23.413 101.259 122.760  1.00  0.00           H  
ATOM   3765  HH  TYR A 243      22.586 104.084 124.488  1.00  0.00           H  
ATOM   3766  N   PRO A 244      27.288  99.237 124.864  1.00  0.00           N  
ATOM   3767  CA  PRO A 244      26.529  97.998 125.052  1.00  0.00           C  
ATOM   3768  C   PRO A 244      25.239  98.094 124.212  1.00  0.00           C  
ATOM   3769  O   PRO A 244      24.171  98.591 124.616  1.00  0.00           O  
ATOM   3770  CB  PRO A 244      26.179  97.920 126.582  1.00  0.00           C  
ATOM   3771  CG  PRO A 244      26.055  99.407 127.041  1.00  0.00           C  
ATOM   3772  CD  PRO A 244      27.074  99.997 126.110  1.00  0.00           C  
ATOM   3773  HA  PRO A 244      27.155  97.156 124.755  1.00  0.00           H  
ATOM   3774  HB2 PRO A 244      25.243  97.361 126.576  1.00  0.00           H  
ATOM   3775  HB3 PRO A 244      27.055  97.430 127.005  1.00  0.00           H  
ATOM   3776  HG2 PRO A 244      25.055  99.815 126.889  1.00  0.00           H  
ATOM   3777  HG3 PRO A 244      26.447  99.430 128.057  1.00  0.00           H  
ATOM   3778  HD2 PRO A 244      26.541 100.899 125.808  1.00  0.00           H  
ATOM   3779  HD3 PRO A 244      27.960 100.245 126.695  1.00  0.00           H  
ATOM   3780  N   HIE A 245      25.280  97.470 123.088  1.00  0.00           N  
ATOM   3781  CA  HIE A 245      24.115  97.329 122.159  1.00  0.00           C  
ATOM   3782  C   HIE A 245      23.111  96.396 122.695  1.00  0.00           C  
ATOM   3783  O   HIE A 245      23.432  95.478 123.506  1.00  0.00           O  
ATOM   3784  CB  HIE A 245      24.608  96.963 120.767  1.00  0.00           C  
ATOM   3785  CG  HIE A 245      24.952  98.192 119.977  1.00  0.00           C  
ATOM   3786  CD2 HIE A 245      26.212  98.819 120.063  1.00  0.00           C  
ATOM   3787  ND1 HIE A 245      24.067  99.093 119.563  1.00  0.00           N  
ATOM   3788  CE1 HIE A 245      24.775 100.236 119.278  1.00  0.00           C  
ATOM   3789  NE2 HIE A 245      26.071 100.059 119.538  1.00  0.00           N  
ATOM   3790  H   HIE A 245      26.230  97.218 122.852  1.00  0.00           H  
ATOM   3791  HA  HIE A 245      23.534  98.247 122.064  1.00  0.00           H  
ATOM   3792  HB2 HIE A 245      25.456  96.292 120.896  1.00  0.00           H  
ATOM   3793  HB3 HIE A 245      23.880  96.359 120.224  1.00  0.00           H  
ATOM   3794  HD2 HIE A 245      27.136  98.375 120.405  1.00  0.00           H  
ATOM   3795  HE1 HIE A 245      24.380 101.186 118.951  1.00  0.00           H  
ATOM   3796  HE2 HIE A 245      26.778 100.749 119.326  1.00  0.00           H  
ATOM   3797  N   CYS A 246      21.899  96.476 122.148  1.00  0.00           N  
ATOM   3798  CA  CYS A 246      20.764  95.512 122.341  1.00  0.00           C  
ATOM   3799  C   CYS A 246      20.144  95.194 121.004  1.00  0.00           C  
ATOM   3800  O   CYS A 246      19.830  96.089 120.186  1.00  0.00           O  
ATOM   3801  CB  CYS A 246      19.789  96.179 123.324  1.00  0.00           C  
ATOM   3802  SG  CYS A 246      18.299  95.120 123.319  1.00  0.00           S  
ATOM   3803  H   CYS A 246      21.741  97.205 121.468  1.00  0.00           H  
ATOM   3804  HA  CYS A 246      21.068  94.635 122.912  1.00  0.00           H  
ATOM   3805  HB2 CYS A 246      20.138  96.157 124.357  1.00  0.00           H  
ATOM   3806  HB3 CYS A 246      19.602  97.167 122.904  1.00  0.00           H  
ATOM   3807  HG  CYS A 246      18.975  94.209 124.025  1.00  0.00           H  
ATOM   3808  N   LEU A 247      19.874  93.926 120.658  1.00  0.00           N  
ATOM   3809  CA  LEU A 247      19.198  93.616 119.374  1.00  0.00           C  
ATOM   3810  C   LEU A 247      17.906  94.411 119.091  1.00  0.00           C  
ATOM   3811  O   LEU A 247      17.843  95.034 118.048  1.00  0.00           O  
ATOM   3812  CB  LEU A 247      18.977  92.172 119.414  1.00  0.00           C  
ATOM   3813  CG  LEU A 247      18.199  91.534 118.206  1.00  0.00           C  
ATOM   3814  CD1 LEU A 247      18.677  91.786 116.751  1.00  0.00           C  
ATOM   3815  CD2 LEU A 247      18.123  90.093 118.523  1.00  0.00           C  
ATOM   3816  H   LEU A 247      19.783  93.208 121.364  1.00  0.00           H  
ATOM   3817  HA  LEU A 247      19.818  93.821 118.501  1.00  0.00           H  
ATOM   3818  HB2 LEU A 247      19.955  91.712 119.553  1.00  0.00           H  
ATOM   3819  HB3 LEU A 247      18.343  92.000 120.284  1.00  0.00           H  
ATOM   3820  HG  LEU A 247      17.218  92.008 118.215  1.00  0.00           H  
ATOM   3821 HD11 LEU A 247      19.727  91.497 116.795  1.00  0.00           H  
ATOM   3822 HD12 LEU A 247      18.048  91.142 116.137  1.00  0.00           H  
ATOM   3823 HD13 LEU A 247      18.678  92.834 116.450  1.00  0.00           H  
ATOM   3824 HD21 LEU A 247      17.679  89.984 119.512  1.00  0.00           H  
ATOM   3825 HD22 LEU A 247      17.546  89.508 117.808  1.00  0.00           H  
ATOM   3826 HD23 LEU A 247      19.136  89.691 118.478  1.00  0.00           H  
ATOM   3827  N   ALA A 248      16.888  94.281 119.942  1.00  0.00           N  
ATOM   3828  CA  ALA A 248      15.612  94.934 119.696  1.00  0.00           C  
ATOM   3829  C   ALA A 248      15.755  96.483 119.586  1.00  0.00           C  
ATOM   3830  O   ALA A 248      15.030  97.109 118.820  1.00  0.00           O  
ATOM   3831  CB  ALA A 248      14.508  94.433 120.634  1.00  0.00           C  
ATOM   3832  H   ALA A 248      16.964  93.603 120.687  1.00  0.00           H  
ATOM   3833  HA  ALA A 248      15.251  94.604 118.721  1.00  0.00           H  
ATOM   3834  HB1 ALA A 248      14.857  94.346 121.663  1.00  0.00           H  
ATOM   3835  HB2 ALA A 248      13.669  95.129 120.614  1.00  0.00           H  
ATOM   3836  HB3 ALA A 248      14.123  93.456 120.343  1.00  0.00           H  
ATOM   3837  N   SER A 249      16.697  97.066 120.308  1.00  0.00           N  
ATOM   3838  CA  SER A 249      16.917  98.490 120.155  1.00  0.00           C  
ATOM   3839  C   SER A 249      17.476  98.820 118.838  1.00  0.00           C  
ATOM   3840  O   SER A 249      16.900  99.596 118.104  1.00  0.00           O  
ATOM   3841  CB  SER A 249      17.825  99.118 121.263  1.00  0.00           C  
ATOM   3842  OG  SER A 249      17.356  98.559 122.470  1.00  0.00           O  
ATOM   3843  H   SER A 249      17.336  96.474 120.819  1.00  0.00           H  
ATOM   3844  HA  SER A 249      15.977  99.035 120.246  1.00  0.00           H  
ATOM   3845  HB2 SER A 249      18.845  98.753 121.143  1.00  0.00           H  
ATOM   3846  HB3 SER A 249      17.872 100.207 121.291  1.00  0.00           H  
ATOM   3847  HG  SER A 249      16.430  98.765 122.613  1.00  0.00           H  
ATOM   3848  N   PHE A 250      18.636  98.191 118.434  1.00  0.00           N  
ATOM   3849  CA  PHE A 250      19.107  98.451 117.112  1.00  0.00           C  
ATOM   3850  C   PHE A 250      18.136  98.155 115.991  1.00  0.00           C  
ATOM   3851  O   PHE A 250      18.155  98.916 114.982  1.00  0.00           O  
ATOM   3852  CB  PHE A 250      20.396  97.629 116.906  1.00  0.00           C  
ATOM   3853  CG  PHE A 250      21.271  98.012 115.694  1.00  0.00           C  
ATOM   3854  CD1 PHE A 250      21.167  97.330 114.469  1.00  0.00           C  
ATOM   3855  CD2 PHE A 250      22.283  98.908 115.873  1.00  0.00           C  
ATOM   3856  CE1 PHE A 250      22.119  97.572 113.471  1.00  0.00           C  
ATOM   3857  CE2 PHE A 250      23.242  99.210 114.938  1.00  0.00           C  
ATOM   3858  CZ  PHE A 250      23.159  98.520 113.728  1.00  0.00           C  
ATOM   3859  H   PHE A 250      19.139  97.530 119.007  1.00  0.00           H  
ATOM   3860  HA  PHE A 250      19.240  99.531 117.050  1.00  0.00           H  
ATOM   3861  HB2 PHE A 250      20.947  97.862 117.818  1.00  0.00           H  
ATOM   3862  HB3 PHE A 250      20.183  96.561 116.950  1.00  0.00           H  
ATOM   3863  HD1 PHE A 250      20.346  96.687 114.189  1.00  0.00           H  
ATOM   3864  HD2 PHE A 250      22.251  99.401 116.833  1.00  0.00           H  
ATOM   3865  HE1 PHE A 250      21.983  97.039 112.541  1.00  0.00           H  
ATOM   3866  HE2 PHE A 250      24.077  99.860 115.147  1.00  0.00           H  
ATOM   3867  HZ  PHE A 250      23.877  98.753 112.955  1.00  0.00           H  
ATOM   3868  N   THR A 251      17.339  97.082 116.071  1.00  0.00           N  
ATOM   3869  CA  THR A 251      16.184  96.839 115.116  1.00  0.00           C  
ATOM   3870  C   THR A 251      15.277  98.037 114.995  1.00  0.00           C  
ATOM   3871  O   THR A 251      14.786  98.188 113.903  1.00  0.00           O  
ATOM   3872  CB  THR A 251      15.417  95.590 115.485  1.00  0.00           C  
ATOM   3873  CG2 THR A 251      14.413  95.105 114.423  1.00  0.00           C  
ATOM   3874  OG1 THR A 251      16.259  94.457 115.542  1.00  0.00           O  
ATOM   3875  H   THR A 251      17.404  96.496 116.891  1.00  0.00           H  
ATOM   3876  HA  THR A 251      16.611  96.692 114.125  1.00  0.00           H  
ATOM   3877  HB  THR A 251      14.966  95.750 116.464  1.00  0.00           H  
ATOM   3878  HG1 THR A 251      17.026  94.615 116.098  1.00  0.00           H  
ATOM   3879 HG21 THR A 251      14.913  95.203 113.460  1.00  0.00           H  
ATOM   3880 HG22 THR A 251      13.961  94.122 114.555  1.00  0.00           H  
ATOM   3881 HG23 THR A 251      13.648  95.857 114.617  1.00  0.00           H  
ATOM   3882  N   GLU A 252      15.148  98.952 115.997  1.00  0.00           N  
ATOM   3883  CA  GLU A 252      14.336 100.159 115.954  1.00  0.00           C  
ATOM   3884  C   GLU A 252      15.066 101.321 115.332  1.00  0.00           C  
ATOM   3885  O   GLU A 252      14.444 102.073 114.576  1.00  0.00           O  
ATOM   3886  CB  GLU A 252      13.757 100.528 117.354  1.00  0.00           C  
ATOM   3887  CG  GLU A 252      12.976 101.836 117.421  1.00  0.00           C  
ATOM   3888  CD  GLU A 252      11.959 101.817 118.571  1.00  0.00           C  
ATOM   3889  OE1 GLU A 252      12.083 101.023 119.539  1.00  0.00           O  
ATOM   3890  OE2 GLU A 252      11.189 102.788 118.564  1.00  0.00           O1-
ATOM   3891  H   GLU A 252      15.568  98.759 116.895  1.00  0.00           H  
ATOM   3892  HA  GLU A 252      13.488  99.874 115.329  1.00  0.00           H  
ATOM   3893  HB2 GLU A 252      13.144  99.653 117.566  1.00  0.00           H  
ATOM   3894  HB3 GLU A 252      14.572 100.535 118.078  1.00  0.00           H  
ATOM   3895  HG2 GLU A 252      13.676 102.652 117.596  1.00  0.00           H  
ATOM   3896  HG3 GLU A 252      12.361 101.905 116.523  1.00  0.00           H  
ATOM   3897  N   LEU A 253      16.352 101.436 115.603  1.00  0.00           N  
ATOM   3898  CA  LEU A 253      17.194 102.496 115.093  1.00  0.00           C  
ATOM   3899  C   LEU A 253      17.552 102.360 113.639  1.00  0.00           C  
ATOM   3900  O   LEU A 253      17.770 103.419 112.975  1.00  0.00           O  
ATOM   3901  CB  LEU A 253      18.538 102.488 115.922  1.00  0.00           C  
ATOM   3902  CG  LEU A 253      18.426 102.534 117.418  1.00  0.00           C  
ATOM   3903  CD1 LEU A 253      19.807 102.136 117.978  1.00  0.00           C  
ATOM   3904  CD2 LEU A 253      17.925 103.851 117.965  1.00  0.00           C  
ATOM   3905  H   LEU A 253      16.715 100.636 116.102  1.00  0.00           H  
ATOM   3906  HA  LEU A 253      16.737 103.482 115.172  1.00  0.00           H  
ATOM   3907  HB2 LEU A 253      19.056 101.552 115.713  1.00  0.00           H  
ATOM   3908  HB3 LEU A 253      19.102 103.368 115.613  1.00  0.00           H  
ATOM   3909  HG  LEU A 253      17.726 101.754 117.719  1.00  0.00           H  
ATOM   3910 HD11 LEU A 253      19.845 101.830 119.023  1.00  0.00           H  
ATOM   3911 HD12 LEU A 253      20.246 101.362 117.349  1.00  0.00           H  
ATOM   3912 HD13 LEU A 253      20.479 102.994 117.956  1.00  0.00           H  
ATOM   3913 HD21 LEU A 253      18.666 104.648 117.891  1.00  0.00           H  
ATOM   3914 HD22 LEU A 253      17.035 104.122 117.396  1.00  0.00           H  
ATOM   3915 HD23 LEU A 253      17.783 103.819 119.046  1.00  0.00           H  
ATOM   3916  N   VAL A 254      17.727 101.152 113.110  1.00  0.00           N  
ATOM   3917  CA  VAL A 254      18.058 100.966 111.635  1.00  0.00           C  
ATOM   3918  C   VAL A 254      16.729 100.925 110.741  1.00  0.00           C  
ATOM   3919  O   VAL A 254      16.662 101.248 109.601  1.00  0.00           O  
ATOM   3920  CB  VAL A 254      18.929  99.680 111.453  1.00  0.00           C  
ATOM   3921  CG1 VAL A 254      18.168  98.394 111.661  1.00  0.00           C  
ATOM   3922  CG2 VAL A 254      19.555  99.672 110.046  1.00  0.00           C  
ATOM   3923  H   VAL A 254      17.595 100.329 113.679  1.00  0.00           H  
ATOM   3924  HA  VAL A 254      18.594 101.830 111.244  1.00  0.00           H  
ATOM   3925  HB  VAL A 254      19.703  99.773 112.216  1.00  0.00           H  
ATOM   3926 HG11 VAL A 254      17.873  98.232 112.698  1.00  0.00           H  
ATOM   3927 HG12 VAL A 254      17.335  98.351 110.959  1.00  0.00           H  
ATOM   3928 HG13 VAL A 254      18.769  97.498 111.509  1.00  0.00           H  
ATOM   3929 HG21 VAL A 254      20.384  98.970 109.948  1.00  0.00           H  
ATOM   3930 HG22 VAL A 254      18.802  99.490 109.279  1.00  0.00           H  
ATOM   3931 HG23 VAL A 254      19.939 100.669 109.832  1.00  0.00           H  
ATOM   3932  N   GLN A 255      15.640 100.684 111.429  1.00  0.00           N  
ATOM   3933  CA  GLN A 255      14.387 101.073 110.830  1.00  0.00           C  
ATOM   3934  C   GLN A 255      14.143 102.594 111.001  1.00  0.00           C  
ATOM   3935  O   GLN A 255      13.611 103.150 110.042  1.00  0.00           O  
ATOM   3936  CB  GLN A 255      13.380 100.167 111.467  1.00  0.00           C  
ATOM   3937  CG  GLN A 255      13.429  98.758 110.913  1.00  0.00           C  
ATOM   3938  CD  GLN A 255      12.257  97.951 111.370  1.00  0.00           C  
ATOM   3939  NE2 GLN A 255      12.226  97.498 112.594  1.00  0.00           N  
ATOM   3940  OE1 GLN A 255      11.282  97.675 110.657  1.00  0.00           O  
ATOM   3941  H   GLN A 255      15.646 100.482 112.419  1.00  0.00           H  
ATOM   3942  HA  GLN A 255      14.318 100.851 109.765  1.00  0.00           H  
ATOM   3943  HB2 GLN A 255      13.437 100.140 112.555  1.00  0.00           H  
ATOM   3944  HB3 GLN A 255      12.387 100.593 111.325  1.00  0.00           H  
ATOM   3945  HG2 GLN A 255      13.337  98.886 109.834  1.00  0.00           H  
ATOM   3946  HG3 GLN A 255      14.370  98.253 111.133  1.00  0.00           H  
ATOM   3947 HE21 GLN A 255      11.404  97.063 112.988  1.00  0.00           H  
ATOM   3948 HE22 GLN A 255      13.014  97.724 113.184  1.00  0.00           H  
ATOM   3949  N   GLU A 256      14.464 103.278 112.113  1.00  0.00           N  
ATOM   3950  CA  GLU A 256      14.276 104.753 112.312  1.00  0.00           C  
ATOM   3951  C   GLU A 256      15.095 105.564 111.276  1.00  0.00           C  
ATOM   3952  O   GLU A 256      14.589 106.467 110.667  1.00  0.00           O  
ATOM   3953  CB  GLU A 256      14.494 105.150 113.768  1.00  0.00           C  
ATOM   3954  CG  GLU A 256      13.783 106.402 114.255  1.00  0.00           C  
ATOM   3955  CD  GLU A 256      14.316 107.678 113.637  1.00  0.00           C  
ATOM   3956  OE1 GLU A 256      15.547 107.806 113.381  1.00  0.00           O  
ATOM   3957  OE2 GLU A 256      13.433 108.539 113.306  1.00  0.00           O1-
ATOM   3958  H   GLU A 256      14.908 102.737 112.841  1.00  0.00           H  
ATOM   3959  HA  GLU A 256      13.213 104.881 112.107  1.00  0.00           H  
ATOM   3960  HB2 GLU A 256      13.964 104.346 114.278  1.00  0.00           H  
ATOM   3961  HB3 GLU A 256      15.568 105.140 113.954  1.00  0.00           H  
ATOM   3962  HG2 GLU A 256      12.704 106.331 114.119  1.00  0.00           H  
ATOM   3963  HG3 GLU A 256      13.938 106.431 115.334  1.00  0.00           H  
ATOM   3964  N   ALA A 257      16.398 105.244 111.078  1.00  0.00           N  
ATOM   3965  CA  ALA A 257      17.256 105.946 110.106  1.00  0.00           C  
ATOM   3966  C   ALA A 257      17.052 105.655 108.591  1.00  0.00           C  
ATOM   3967  O   ALA A 257      17.192 106.548 107.796  1.00  0.00           O  
ATOM   3968  CB  ALA A 257      18.671 105.512 110.498  1.00  0.00           C  
ATOM   3969  H   ALA A 257      16.849 104.595 111.709  1.00  0.00           H  
ATOM   3970  HA  ALA A 257      17.108 107.016 110.251  1.00  0.00           H  
ATOM   3971  HB1 ALA A 257      18.753 104.426 110.442  1.00  0.00           H  
ATOM   3972  HB2 ALA A 257      19.360 105.854 109.727  1.00  0.00           H  
ATOM   3973  HB3 ALA A 257      18.905 105.859 111.505  1.00  0.00           H  
ATOM   3974  N   PHE A 258      16.661 104.477 108.232  1.00  0.00           N  
ATOM   3975  CA  PHE A 258      16.291 103.994 106.887  1.00  0.00           C  
ATOM   3976  C   PHE A 258      14.859 104.429 106.418  1.00  0.00           C  
ATOM   3977  O   PHE A 258      14.792 105.115 105.333  1.00  0.00           O  
ATOM   3978  CB  PHE A 258      16.466 102.478 106.541  1.00  0.00           C  
ATOM   3979  CG  PHE A 258      17.824 102.106 106.031  1.00  0.00           C  
ATOM   3980  CD1 PHE A 258      18.072 101.970 104.616  1.00  0.00           C  
ATOM   3981  CD2 PHE A 258      18.767 101.860 106.998  1.00  0.00           C  
ATOM   3982  CE1 PHE A 258      19.393 101.663 104.253  1.00  0.00           C  
ATOM   3983  CE2 PHE A 258      20.104 101.602 106.565  1.00  0.00           C  
ATOM   3984  CZ  PHE A 258      20.421 101.412 105.229  1.00  0.00           C  
ATOM   3985  H   PHE A 258      16.508 103.756 108.923  1.00  0.00           H  
ATOM   3986  HA  PHE A 258      16.983 104.557 106.260  1.00  0.00           H  
ATOM   3987  HB2 PHE A 258      16.109 101.774 107.292  1.00  0.00           H  
ATOM   3988  HB3 PHE A 258      15.757 102.308 105.730  1.00  0.00           H  
ATOM   3989  HD1 PHE A 258      17.249 102.182 103.950  1.00  0.00           H  
ATOM   3990  HD2 PHE A 258      18.598 102.057 108.047  1.00  0.00           H  
ATOM   3991  HE1 PHE A 258      19.646 101.474 103.221  1.00  0.00           H  
ATOM   3992  HE2 PHE A 258      20.936 101.675 107.251  1.00  0.00           H  
ATOM   3993  HZ  PHE A 258      21.414 101.116 104.921  1.00  0.00           H  
ATOM   3994  N   GLY A 259      13.897 104.202 107.276  1.00  0.00           N  
ATOM   3995  CA  GLY A 259      12.455 104.530 106.986  1.00  0.00           C  
ATOM   3996  C   GLY A 259      11.792 103.659 105.822  1.00  0.00           C  
ATOM   3997  O   GLY A 259      12.404 102.791 105.249  1.00  0.00           O  
ATOM   3998  H   GLY A 259      14.087 103.582 108.051  1.00  0.00           H  
ATOM   3999  HA2 GLY A 259      11.873 104.466 107.905  1.00  0.00           H  
ATOM   4000  HA3 GLY A 259      12.402 105.593 106.748  1.00  0.00           H  
ATOM   4001  N   GLY A 260      10.575 103.949 105.412  1.00  0.00           N  
ATOM   4002  CA  GLY A 260       9.831 103.407 104.214  1.00  0.00           C  
ATOM   4003  C   GLY A 260       9.354 101.956 104.422  1.00  0.00           C  
ATOM   4004  O   GLY A 260       8.730 101.601 105.412  1.00  0.00           O  
ATOM   4005  H   GLY A 260       9.965 104.516 105.982  1.00  0.00           H  
ATOM   4006  HA2 GLY A 260       8.967 103.989 103.891  1.00  0.00           H  
ATOM   4007  HA3 GLY A 260      10.526 103.337 103.378  1.00  0.00           H  
ATOM   4008  N   ARG A 261       9.680 101.141 103.411  1.00  0.00           N  
ATOM   4009  CA  ARG A 261       9.436  99.712 103.430  1.00  0.00           C  
ATOM   4010  C   ARG A 261      10.606  98.864 102.928  1.00  0.00           C  
ATOM   4011  O   ARG A 261      10.570  98.255 101.905  1.00  0.00           O  
ATOM   4012  CB  ARG A 261       8.197  99.434 102.449  1.00  0.00           C  
ATOM   4013  CG  ARG A 261       6.877  99.911 103.116  1.00  0.00           C  
ATOM   4014  CD  ARG A 261       5.595  99.565 102.353  1.00  0.00           C  
ATOM   4015  NE  ARG A 261       4.479 100.464 102.588  1.00  0.00           N  
ATOM   4016  CZ  ARG A 261       4.174 101.670 102.041  1.00  0.00           C  
ATOM   4017  NH1 ARG A 261       3.258 102.434 102.514  1.00  0.00           N1+
ATOM   4018  NH2 ARG A 261       4.810 102.142 100.975  1.00  0.00           N  
ATOM   4019  H   ARG A 261      10.234 101.517 102.655  1.00  0.00           H  
ATOM   4020  HA  ARG A 261       9.204  99.340 104.427  1.00  0.00           H  
ATOM   4021  HB2 ARG A 261       8.335  99.858 101.454  1.00  0.00           H  
ATOM   4022  HB3 ARG A 261       8.005  98.361 102.420  1.00  0.00           H  
ATOM   4023  HG2 ARG A 261       6.761  99.596 104.153  1.00  0.00           H  
ATOM   4024  HG3 ARG A 261       6.928 100.998 103.187  1.00  0.00           H  
ATOM   4025  HD2 ARG A 261       5.680  99.608 101.267  1.00  0.00           H  
ATOM   4026  HD3 ARG A 261       5.326  98.537 102.594  1.00  0.00           H  
ATOM   4027  HE  ARG A 261       3.700 100.081 103.104  1.00  0.00           H  
ATOM   4028 HH11 ARG A 261       2.618 102.154 103.244  1.00  0.00           H  
ATOM   4029 HH12 ARG A 261       3.158 103.309 102.021  1.00  0.00           H  
ATOM   4030 HH21 ARG A 261       5.554 101.590 100.572  1.00  0.00           H  
ATOM   4031 HH22 ARG A 261       4.698 103.089 100.639  1.00  0.00           H  
ATOM   4032  N   CYS A 262      11.713  98.871 103.708  1.00  0.00           N  
ATOM   4033  CA  CYS A 262      12.888  98.051 103.562  1.00  0.00           C  
ATOM   4034  C   CYS A 262      12.543  96.549 103.784  1.00  0.00           C  
ATOM   4035  O   CYS A 262      11.473  96.214 104.244  1.00  0.00           O  
ATOM   4036  CB  CYS A 262      14.084  98.488 104.457  1.00  0.00           C  
ATOM   4037  SG  CYS A 262      14.506 100.189 103.888  1.00  0.00           S  
ATOM   4038  H   CYS A 262      11.743  99.589 104.416  1.00  0.00           H  
ATOM   4039  HA  CYS A 262      13.267  98.133 102.543  1.00  0.00           H  
ATOM   4040  HB2 CYS A 262      13.747  98.547 105.492  1.00  0.00           H  
ATOM   4041  HB3 CYS A 262      14.910  97.777 104.459  1.00  0.00           H  
ATOM   4042  HG  CYS A 262      13.714 101.035 104.554  1.00  0.00           H  
ATOM   4043  N   GLN A 263      13.507  95.692 103.588  1.00  0.00           N  
ATOM   4044  CA  GLN A 263      13.426  94.314 103.984  1.00  0.00           C  
ATOM   4045  C   GLN A 263      14.633  93.936 104.877  1.00  0.00           C  
ATOM   4046  O   GLN A 263      15.707  94.487 104.761  1.00  0.00           O  
ATOM   4047  CB  GLN A 263      13.522  93.480 102.695  1.00  0.00           C  
ATOM   4048  CG  GLN A 263      12.221  93.283 101.891  1.00  0.00           C  
ATOM   4049  CD  GLN A 263      11.725  94.461 101.086  1.00  0.00           C  
ATOM   4050  NE2 GLN A 263      10.491  94.430 100.701  1.00  0.00           N  
ATOM   4051  OE1 GLN A 263      12.368  95.328 100.658  1.00  0.00           O  
ATOM   4052  H   GLN A 263      14.362  96.091 103.224  1.00  0.00           H  
ATOM   4053  HA  GLN A 263      12.521  94.007 104.510  1.00  0.00           H  
ATOM   4054  HB2 GLN A 263      14.373  93.924 102.180  1.00  0.00           H  
ATOM   4055  HB3 GLN A 263      13.800  92.457 102.953  1.00  0.00           H  
ATOM   4056  HG2 GLN A 263      12.256  92.442 101.197  1.00  0.00           H  
ATOM   4057  HG3 GLN A 263      11.405  93.070 102.580  1.00  0.00           H  
ATOM   4058 HE21 GLN A 263      10.152  95.066  99.994  1.00  0.00           H  
ATOM   4059 HE22 GLN A 263       9.796  93.792 101.063  1.00  0.00           H  
ATOM   4060  N   HID A 264      14.410  93.010 105.857  1.00  0.00           N  
ATOM   4061  CA  HID A 264      15.177  92.859 107.080  1.00  0.00           C  
ATOM   4062  C   HID A 264      15.262  91.396 107.618  1.00  0.00           C  
ATOM   4063  O   HID A 264      14.225  90.661 107.727  1.00  0.00           O  
ATOM   4064  CB  HID A 264      14.586  93.812 108.156  1.00  0.00           C  
ATOM   4065  CG  HID A 264      15.355  93.821 109.433  1.00  0.00           C  
ATOM   4066  CD2 HID A 264      16.691  94.126 109.604  1.00  0.00           C  
ATOM   4067  ND1 HID A 264      14.930  93.543 110.686  1.00  0.00           N  
ATOM   4068  CE1 HID A 264      15.991  93.681 111.529  1.00  0.00           C  
ATOM   4069  NE2 HID A 264      17.048  94.093 110.897  1.00  0.00           N  
ATOM   4070  H   HID A 264      13.560  92.465 105.850  1.00  0.00           H  
ATOM   4071  HA  HID A 264      16.184  93.193 106.833  1.00  0.00           H  
ATOM   4072  HB2 HID A 264      14.634  94.809 107.718  1.00  0.00           H  
ATOM   4073  HB3 HID A 264      13.560  93.507 108.359  1.00  0.00           H  
ATOM   4074  HD1 HID A 264      13.991  93.319 110.981  1.00  0.00           H  
ATOM   4075  HD2 HID A 264      17.334  94.439 108.793  1.00  0.00           H  
ATOM   4076  HE1 HID A 264      15.954  93.312 112.543  1.00  0.00           H  
ATOM   4077  N   SER A 265      16.492  90.991 107.985  1.00  0.00           N  
ATOM   4078  CA  SER A 265      16.913  89.654 108.363  1.00  0.00           C  
ATOM   4079  C   SER A 265      18.256  89.761 109.128  1.00  0.00           C  
ATOM   4080  O   SER A 265      19.057  90.640 108.914  1.00  0.00           O  
ATOM   4081  CB  SER A 265      17.184  88.771 107.102  1.00  0.00           C  
ATOM   4082  OG  SER A 265      17.832  87.476 107.292  1.00  0.00           O  
ATOM   4083  H   SER A 265      17.222  91.678 107.872  1.00  0.00           H  
ATOM   4084  HA  SER A 265      16.152  89.083 108.894  1.00  0.00           H  
ATOM   4085  HB2 SER A 265      16.287  88.623 106.502  1.00  0.00           H  
ATOM   4086  HB3 SER A 265      17.895  89.304 106.471  1.00  0.00           H  
ATOM   4087  HG  SER A 265      17.264  86.953 107.863  1.00  0.00           H  
ATOM   4088  N   VAL A 266      18.403  88.804 109.952  1.00  0.00           N  
ATOM   4089  CA  VAL A 266      19.402  88.839 111.061  1.00  0.00           C  
ATOM   4090  C   VAL A 266      20.093  87.502 111.173  1.00  0.00           C  
ATOM   4091  O   VAL A 266      19.451  86.394 111.049  1.00  0.00           O  
ATOM   4092  CB  VAL A 266      18.702  89.294 112.315  1.00  0.00           C  
ATOM   4093  CG1 VAL A 266      19.223  88.534 113.607  1.00  0.00           C  
ATOM   4094  CG2 VAL A 266      18.890  90.744 112.534  1.00  0.00           C  
ATOM   4095  H   VAL A 266      17.673  88.107 109.985  1.00  0.00           H  
ATOM   4096  HA  VAL A 266      20.178  89.562 110.806  1.00  0.00           H  
ATOM   4097  HB  VAL A 266      17.637  89.066 112.275  1.00  0.00           H  
ATOM   4098 HG11 VAL A 266      19.310  87.451 113.520  1.00  0.00           H  
ATOM   4099 HG12 VAL A 266      20.273  88.823 113.672  1.00  0.00           H  
ATOM   4100 HG13 VAL A 266      18.671  88.812 114.504  1.00  0.00           H  
ATOM   4101 HG21 VAL A 266      19.913  91.038 112.771  1.00  0.00           H  
ATOM   4102 HG22 VAL A 266      18.650  91.380 111.681  1.00  0.00           H  
ATOM   4103 HG23 VAL A 266      18.319  91.107 113.389  1.00  0.00           H  
ATOM   4104  N   LEU A 267      21.388  87.503 111.489  1.00  0.00           N  
ATOM   4105  CA  LEU A 267      22.221  86.321 111.880  1.00  0.00           C  
ATOM   4106  C   LEU A 267      22.925  86.441 113.234  1.00  0.00           C  
ATOM   4107  O   LEU A 267      23.052  87.532 113.780  1.00  0.00           O  
ATOM   4108  CB  LEU A 267      23.309  86.103 110.769  1.00  0.00           C  
ATOM   4109  CG  LEU A 267      22.919  86.089 109.258  1.00  0.00           C  
ATOM   4110  CD1 LEU A 267      24.153  86.018 108.363  1.00  0.00           C  
ATOM   4111  CD2 LEU A 267      22.082  84.865 108.863  1.00  0.00           C  
ATOM   4112  H   LEU A 267      21.901  88.367 111.605  1.00  0.00           H  
ATOM   4113  HA  LEU A 267      21.633  85.403 111.854  1.00  0.00           H  
ATOM   4114  HB2 LEU A 267      23.970  86.963 110.883  1.00  0.00           H  
ATOM   4115  HB3 LEU A 267      23.884  85.202 110.983  1.00  0.00           H  
ATOM   4116  HG  LEU A 267      22.312  86.964 109.025  1.00  0.00           H  
ATOM   4117 HD11 LEU A 267      24.858  86.850 108.378  1.00  0.00           H  
ATOM   4118 HD12 LEU A 267      24.792  85.176 108.630  1.00  0.00           H  
ATOM   4119 HD13 LEU A 267      23.807  85.887 107.338  1.00  0.00           H  
ATOM   4120 HD21 LEU A 267      22.682  83.958 108.927  1.00  0.00           H  
ATOM   4121 HD22 LEU A 267      21.158  84.687 109.414  1.00  0.00           H  
ATOM   4122 HD23 LEU A 267      21.817  84.951 107.809  1.00  0.00           H  
ATOM   4123  N   GLY A 268      23.260  85.228 113.776  1.00  0.00           N  
ATOM   4124  CA  GLY A 268      24.056  85.013 115.004  1.00  0.00           C  
ATOM   4125  C   GLY A 268      25.348  84.227 114.673  1.00  0.00           C  
ATOM   4126  O   GLY A 268      25.331  83.063 114.341  1.00  0.00           O  
ATOM   4127  H   GLY A 268      23.077  84.388 113.246  1.00  0.00           H  
ATOM   4128  HA2 GLY A 268      24.381  85.971 115.409  1.00  0.00           H  
ATOM   4129  HA3 GLY A 268      23.368  84.464 115.648  1.00  0.00           H  
ATOM   4130  N   ASP A 269      26.486  84.860 114.692  1.00  0.00           N  
ATOM   4131  CA  ASP A 269      27.811  84.314 114.151  1.00  0.00           C  
ATOM   4132  C   ASP A 269      27.804  83.979 112.664  1.00  0.00           C  
ATOM   4133  O   ASP A 269      28.444  83.047 112.114  1.00  0.00           O  
ATOM   4134  CB  ASP A 269      28.415  83.117 114.981  1.00  0.00           C  
ATOM   4135  CG  ASP A 269      28.719  83.398 116.466  1.00  0.00           C  
ATOM   4136  OD1 ASP A 269      28.770  84.550 116.878  1.00  0.00           O  
ATOM   4137  OD2 ASP A 269      28.948  82.465 117.243  1.00  0.00           O1-
ATOM   4138  H   ASP A 269      26.630  85.747 115.155  1.00  0.00           H  
ATOM   4139  HA  ASP A 269      28.507  85.151 114.209  1.00  0.00           H  
ATOM   4140  HB2 ASP A 269      27.708  82.290 114.928  1.00  0.00           H  
ATOM   4141  HB3 ASP A 269      29.335  82.753 114.524  1.00  0.00           H  
ATOM   4142  N   PHE A 270      27.010  84.739 111.983  1.00  0.00           N  
ATOM   4143  CA  PHE A 270      26.788  84.533 110.508  1.00  0.00           C  
ATOM   4144  C   PHE A 270      26.123  83.211 110.140  1.00  0.00           C  
ATOM   4145  O   PHE A 270      25.901  82.823 108.983  1.00  0.00           O  
ATOM   4146  CB  PHE A 270      28.004  84.838 109.685  1.00  0.00           C  
ATOM   4147  CG  PHE A 270      28.477  86.254 109.657  1.00  0.00           C  
ATOM   4148  CD1 PHE A 270      29.373  86.835 110.627  1.00  0.00           C  
ATOM   4149  CD2 PHE A 270      28.008  87.213 108.704  1.00  0.00           C  
ATOM   4150  CE1 PHE A 270      29.902  88.091 110.509  1.00  0.00           C  
ATOM   4151  CE2 PHE A 270      28.491  88.487 108.627  1.00  0.00           C  
ATOM   4152  CZ  PHE A 270      29.487  88.981 109.517  1.00  0.00           C  
ATOM   4153  H   PHE A 270      26.355  85.269 112.539  1.00  0.00           H  
ATOM   4154  HA  PHE A 270      26.093  85.336 110.265  1.00  0.00           H  
ATOM   4155  HB2 PHE A 270      28.853  84.242 110.018  1.00  0.00           H  
ATOM   4156  HB3 PHE A 270      27.766  84.573 108.655  1.00  0.00           H  
ATOM   4157  HD1 PHE A 270      29.720  86.281 111.486  1.00  0.00           H  
ATOM   4158  HD2 PHE A 270      27.327  86.930 107.915  1.00  0.00           H  
ATOM   4159  HE1 PHE A 270      30.659  88.381 111.223  1.00  0.00           H  
ATOM   4160  HE2 PHE A 270      28.193  89.162 107.838  1.00  0.00           H  
ATOM   4161  HZ  PHE A 270      29.986  89.905 109.265  1.00  0.00           H  
ATOM   4162  N   LYS A 271      25.787  82.387 111.166  1.00  0.00           N  
ATOM   4163  CA  LYS A 271      24.886  81.269 111.090  1.00  0.00           C  
ATOM   4164  C   LYS A 271      23.491  81.865 111.297  1.00  0.00           C  
ATOM   4165  O   LYS A 271      23.270  82.866 112.104  1.00  0.00           O  
ATOM   4166  CB  LYS A 271      25.328  80.339 112.236  1.00  0.00           C  
ATOM   4167  CG  LYS A 271      26.674  79.548 112.098  1.00  0.00           C  
ATOM   4168  CD  LYS A 271      27.064  78.933 113.455  1.00  0.00           C  
ATOM   4169  CE  LYS A 271      25.913  78.354 114.310  1.00  0.00           C  
ATOM   4170  NZ  LYS A 271      25.264  77.213 113.656  1.00  0.00           N1+
ATOM   4171  H   LYS A 271      25.835  82.799 112.087  1.00  0.00           H  
ATOM   4172  HA  LYS A 271      24.888  80.696 110.163  1.00  0.00           H  
ATOM   4173  HB2 LYS A 271      25.511  80.842 113.184  1.00  0.00           H  
ATOM   4174  HB3 LYS A 271      24.597  79.540 112.361  1.00  0.00           H  
ATOM   4175  HG2 LYS A 271      26.560  78.763 111.350  1.00  0.00           H  
ATOM   4176  HG3 LYS A 271      27.475  80.141 111.659  1.00  0.00           H  
ATOM   4177  HD2 LYS A 271      27.884  78.214 113.433  1.00  0.00           H  
ATOM   4178  HD3 LYS A 271      27.496  79.760 114.020  1.00  0.00           H  
ATOM   4179  HE2 LYS A 271      26.365  78.062 115.257  1.00  0.00           H  
ATOM   4180  HE3 LYS A 271      25.099  79.047 114.522  1.00  0.00           H  
ATOM   4181  HZ1 LYS A 271      25.359  77.104 112.656  1.00  0.00           H  
ATOM   4182  HZ2 LYS A 271      25.711  76.386 114.027  1.00  0.00           H  
ATOM   4183  HZ3 LYS A 271      24.291  77.118 113.910  1.00  0.00           H  
ATOM   4184  N   PRO A 272      22.464  81.209 110.822  1.00  0.00           N  
ATOM   4185  CA  PRO A 272      21.101  81.556 111.066  1.00  0.00           C  
ATOM   4186  C   PRO A 272      20.678  81.425 112.518  1.00  0.00           C  
ATOM   4187  O   PRO A 272      21.321  80.601 113.226  1.00  0.00           O  
ATOM   4188  CB  PRO A 272      20.307  80.619 110.171  1.00  0.00           C  
ATOM   4189  CG  PRO A 272      21.117  79.325 110.040  1.00  0.00           C  
ATOM   4190  CD  PRO A 272      22.506  79.864 110.192  1.00  0.00           C  
ATOM   4191  HA  PRO A 272      20.982  82.588 110.738  1.00  0.00           H  
ATOM   4192  HB2 PRO A 272      19.334  80.546 110.660  1.00  0.00           H  
ATOM   4193  HB3 PRO A 272      20.244  81.090 109.191  1.00  0.00           H  
ATOM   4194  HG2 PRO A 272      20.897  78.662 110.876  1.00  0.00           H  
ATOM   4195  HG3 PRO A 272      21.018  78.816 109.082  1.00  0.00           H  
ATOM   4196  HD2 PRO A 272      23.205  79.185 110.682  1.00  0.00           H  
ATOM   4197  HD3 PRO A 272      22.965  80.088 109.229  1.00  0.00           H  
ATOM   4198  N   TYR A 273      19.578  82.085 112.901  1.00  0.00           N  
ATOM   4199  CA  TYR A 273      19.204  82.309 114.290  1.00  0.00           C  
ATOM   4200  C   TYR A 273      17.702  82.317 114.538  1.00  0.00           C  
ATOM   4201  O   TYR A 273      17.029  82.809 113.602  1.00  0.00           O  
ATOM   4202  CB  TYR A 273      19.750  83.737 114.563  1.00  0.00           C  
ATOM   4203  CG  TYR A 273      19.212  84.388 115.808  1.00  0.00           C  
ATOM   4204  CD1 TYR A 273      19.737  84.050 117.028  1.00  0.00           C  
ATOM   4205  CD2 TYR A 273      18.190  85.362 115.778  1.00  0.00           C  
ATOM   4206  CE1 TYR A 273      19.259  84.629 118.261  1.00  0.00           C  
ATOM   4207  CE2 TYR A 273      17.607  85.920 116.929  1.00  0.00           C  
ATOM   4208  CZ  TYR A 273      18.292  85.634 118.120  1.00  0.00           C  
ATOM   4209  OH  TYR A 273      18.011  86.367 119.218  1.00  0.00           O  
ATOM   4210  H   TYR A 273      18.998  82.587 112.244  1.00  0.00           H  
ATOM   4211  HA  TYR A 273      19.566  81.489 114.909  1.00  0.00           H  
ATOM   4212  HB2 TYR A 273      20.838  83.753 114.499  1.00  0.00           H  
ATOM   4213  HB3 TYR A 273      19.425  84.385 113.750  1.00  0.00           H  
ATOM   4214  HD1 TYR A 273      20.617  83.426 117.088  1.00  0.00           H  
ATOM   4215  HD2 TYR A 273      17.762  85.731 114.858  1.00  0.00           H  
ATOM   4216  HE1 TYR A 273      19.753  84.403 119.195  1.00  0.00           H  
ATOM   4217  HE2 TYR A 273      16.902  86.739 116.973  1.00  0.00           H  
ATOM   4218  HH  TYR A 273      18.729  86.087 119.789  1.00  0.00           H  
ATOM   4219  N   ARG A 274      17.271  81.823 115.687  1.00  0.00           N  
ATOM   4220  CA  ARG A 274      15.907  81.978 116.212  1.00  0.00           C  
ATOM   4221  C   ARG A 274      16.078  82.355 117.676  1.00  0.00           C  
ATOM   4222  O   ARG A 274      17.045  81.933 118.328  1.00  0.00           O  
ATOM   4223  CB  ARG A 274      15.161  80.674 115.867  1.00  0.00           C  
ATOM   4224  CG  ARG A 274      14.826  80.481 114.393  1.00  0.00           C  
ATOM   4225  CD  ARG A 274      13.752  81.492 113.770  1.00  0.00           C  
ATOM   4226  NE  ARG A 274      13.319  81.180 112.415  1.00  0.00           N  
ATOM   4227  CZ  ARG A 274      13.912  81.563 111.253  1.00  0.00           C  
ATOM   4228  NH1 ARG A 274      15.072  82.219 111.196  1.00  0.00           N1+
ATOM   4229  NH2 ARG A 274      13.262  81.344 110.184  1.00  0.00           N  
ATOM   4230  H   ARG A 274      17.946  81.460 116.345  1.00  0.00           H  
ATOM   4231  HA  ARG A 274      15.380  82.723 115.617  1.00  0.00           H  
ATOM   4232  HB2 ARG A 274      15.751  79.803 116.157  1.00  0.00           H  
ATOM   4233  HB3 ARG A 274      14.236  80.540 116.428  1.00  0.00           H  
ATOM   4234  HG2 ARG A 274      15.694  80.554 113.740  1.00  0.00           H  
ATOM   4235  HG3 ARG A 274      14.330  79.513 114.320  1.00  0.00           H  
ATOM   4236  HD2 ARG A 274      12.877  81.339 114.402  1.00  0.00           H  
ATOM   4237  HD3 ARG A 274      14.102  82.519 113.874  1.00  0.00           H  
ATOM   4238  HE  ARG A 274      12.395  80.790 112.290  1.00  0.00           H  
ATOM   4239 HH11 ARG A 274      15.592  82.375 112.048  1.00  0.00           H  
ATOM   4240 HH12 ARG A 274      15.370  82.716 110.368  1.00  0.00           H  
ATOM   4241 HH21 ARG A 274      12.389  80.847 110.292  1.00  0.00           H  
ATOM   4242 HH22 ARG A 274      13.566  81.742 109.307  1.00  0.00           H  
ATOM   4243  N   PRO A 275      15.199  83.234 118.226  1.00  0.00           N  
ATOM   4244  CA  PRO A 275      15.137  83.466 119.671  1.00  0.00           C  
ATOM   4245  C   PRO A 275      14.689  82.187 120.513  1.00  0.00           C  
ATOM   4246  O   PRO A 275      13.994  81.310 119.993  1.00  0.00           O  
ATOM   4247  CB  PRO A 275      14.158  84.634 119.911  1.00  0.00           C  
ATOM   4248  CG  PRO A 275      13.149  84.421 118.750  1.00  0.00           C  
ATOM   4249  CD  PRO A 275      14.056  83.942 117.597  1.00  0.00           C  
ATOM   4250  HA  PRO A 275      16.067  83.902 120.038  1.00  0.00           H  
ATOM   4251  HB2 PRO A 275      13.712  84.695 120.904  1.00  0.00           H  
ATOM   4252  HB3 PRO A 275      14.718  85.539 119.675  1.00  0.00           H  
ATOM   4253  HG2 PRO A 275      12.504  83.584 119.015  1.00  0.00           H  
ATOM   4254  HG3 PRO A 275      12.536  85.296 118.529  1.00  0.00           H  
ATOM   4255  HD2 PRO A 275      13.563  83.331 116.841  1.00  0.00           H  
ATOM   4256  HD3 PRO A 275      14.436  84.809 117.055  1.00  0.00           H  
ATOM   4257  N   GLY A 276      15.181  82.073 121.735  1.00  0.00           N  
ATOM   4258  CA  GLY A 276      14.866  80.914 122.609  1.00  0.00           C  
ATOM   4259  C   GLY A 276      15.924  79.798 122.399  1.00  0.00           C  
ATOM   4260  O   GLY A 276      15.693  78.793 123.041  1.00  0.00           O  
ATOM   4261  H   GLY A 276      15.711  82.817 122.166  1.00  0.00           H  
ATOM   4262  HA2 GLY A 276      14.881  81.208 123.659  1.00  0.00           H  
ATOM   4263  HA3 GLY A 276      13.840  80.564 122.504  1.00  0.00           H  
ATOM   4264  N   GLN A 277      16.938  79.809 121.494  1.00  0.00           N  
ATOM   4265  CA  GLN A 277      17.884  78.748 121.271  1.00  0.00           C  
ATOM   4266  C   GLN A 277      18.902  78.558 122.463  1.00  0.00           C  
ATOM   4267  O   GLN A 277      19.081  79.536 123.192  1.00  0.00           O  
ATOM   4268  CB  GLN A 277      18.468  78.937 119.876  1.00  0.00           C  
ATOM   4269  CG  GLN A 277      17.543  78.621 118.721  1.00  0.00           C  
ATOM   4270  CD  GLN A 277      18.279  78.904 117.362  1.00  0.00           C  
ATOM   4271  NE2 GLN A 277      17.813  78.229 116.288  1.00  0.00           N  
ATOM   4272  OE1 GLN A 277      19.254  79.629 117.241  1.00  0.00           O  
ATOM   4273  H   GLN A 277      17.263  80.687 121.117  1.00  0.00           H  
ATOM   4274  HA  GLN A 277      17.313  77.819 121.275  1.00  0.00           H  
ATOM   4275  HB2 GLN A 277      18.929  79.919 119.779  1.00  0.00           H  
ATOM   4276  HB3 GLN A 277      19.288  78.219 119.886  1.00  0.00           H  
ATOM   4277  HG2 GLN A 277      17.243  77.572 118.736  1.00  0.00           H  
ATOM   4278  HG3 GLN A 277      16.607  79.162 118.864  1.00  0.00           H  
ATOM   4279 HE21 GLN A 277      18.286  78.386 115.409  1.00  0.00           H  
ATOM   4280 HE22 GLN A 277      17.173  77.458 116.417  1.00  0.00           H  
ATOM   4281  N   ALA A 278      19.545  77.373 122.583  1.00  0.00           N  
ATOM   4282  CA  ALA A 278      20.618  77.006 123.519  1.00  0.00           C  
ATOM   4283  C   ALA A 278      21.935  77.560 122.965  1.00  0.00           C  
ATOM   4284  O   ALA A 278      22.805  77.819 123.789  1.00  0.00           O  
ATOM   4285  CB  ALA A 278      20.642  75.479 123.555  1.00  0.00           C  
ATOM   4286  H   ALA A 278      19.185  76.687 121.937  1.00  0.00           H  
ATOM   4287  HA  ALA A 278      20.505  77.416 124.523  1.00  0.00           H  
ATOM   4288  HB1 ALA A 278      20.755  75.098 122.540  1.00  0.00           H  
ATOM   4289  HB2 ALA A 278      21.542  75.117 124.051  1.00  0.00           H  
ATOM   4290  HB3 ALA A 278      19.752  75.036 123.998  1.00  0.00           H  
ATOM   4291  N   TYR A 279      22.125  77.744 121.644  1.00  0.00           N  
ATOM   4292  CA  TYR A 279      23.348  78.337 121.011  1.00  0.00           C  
ATOM   4293  C   TYR A 279      23.415  79.823 121.312  1.00  0.00           C  
ATOM   4294  O   TYR A 279      22.415  80.543 121.264  1.00  0.00           O  
ATOM   4295  CB  TYR A 279      23.303  78.078 119.485  1.00  0.00           C  
ATOM   4296  CG  TYR A 279      24.605  78.527 118.797  1.00  0.00           C  
ATOM   4297  CD1 TYR A 279      24.739  79.812 118.325  1.00  0.00           C  
ATOM   4298  CD2 TYR A 279      25.722  77.678 118.765  1.00  0.00           C  
ATOM   4299  CE1 TYR A 279      25.997  80.319 117.847  1.00  0.00           C  
ATOM   4300  CE2 TYR A 279      26.966  78.205 118.346  1.00  0.00           C  
ATOM   4301  CZ  TYR A 279      27.122  79.471 117.811  1.00  0.00           C  
ATOM   4302  OH  TYR A 279      28.384  79.940 117.487  1.00  0.00           O  
ATOM   4303  H   TYR A 279      21.399  77.318 121.088  1.00  0.00           H  
ATOM   4304  HA  TYR A 279      24.233  77.920 121.491  1.00  0.00           H  
ATOM   4305  HB2 TYR A 279      23.240  76.999 119.331  1.00  0.00           H  
ATOM   4306  HB3 TYR A 279      22.506  78.678 119.046  1.00  0.00           H  
ATOM   4307  HD1 TYR A 279      23.885  80.472 118.288  1.00  0.00           H  
ATOM   4308  HD2 TYR A 279      25.810  76.707 119.230  1.00  0.00           H  
ATOM   4309  HE1 TYR A 279      26.078  81.321 117.450  1.00  0.00           H  
ATOM   4310  HE2 TYR A 279      27.891  77.650 118.377  1.00  0.00           H  
ATOM   4311  HH  TYR A 279      28.440  80.896 117.417  1.00  0.00           H  
ATOM   4312  N   VAL A 280      24.581  80.343 121.756  1.00  0.00           N  
ATOM   4313  CA  VAL A 280      24.951  81.725 122.170  1.00  0.00           C  
ATOM   4314  C   VAL A 280      25.901  82.313 121.147  1.00  0.00           C  
ATOM   4315  O   VAL A 280      27.127  81.966 121.144  1.00  0.00           O  
ATOM   4316  CB  VAL A 280      25.557  81.661 123.612  1.00  0.00           C  
ATOM   4317  CG1 VAL A 280      25.954  83.067 124.117  1.00  0.00           C  
ATOM   4318  CG2 VAL A 280      24.560  81.010 124.507  1.00  0.00           C  
ATOM   4319  H   VAL A 280      25.304  79.661 121.940  1.00  0.00           H  
ATOM   4320  HA  VAL A 280      24.035  82.313 122.131  1.00  0.00           H  
ATOM   4321  HB  VAL A 280      26.422  81.007 123.718  1.00  0.00           H  
ATOM   4322 HG11 VAL A 280      25.065  83.692 124.038  1.00  0.00           H  
ATOM   4323 HG12 VAL A 280      26.120  83.065 125.194  1.00  0.00           H  
ATOM   4324 HG13 VAL A 280      26.783  83.490 123.551  1.00  0.00           H  
ATOM   4325 HG21 VAL A 280      23.545  81.266 124.201  1.00  0.00           H  
ATOM   4326 HG22 VAL A 280      24.556  79.930 124.359  1.00  0.00           H  
ATOM   4327 HG23 VAL A 280      24.717  81.269 125.553  1.00  0.00           H  
ATOM   4328  N   PRO A 281      25.463  83.223 120.287  1.00  0.00           N  
ATOM   4329  CA  PRO A 281      26.430  83.952 119.385  1.00  0.00           C  
ATOM   4330  C   PRO A 281      27.401  84.754 120.129  1.00  0.00           C  
ATOM   4331  O   PRO A 281      27.146  85.200 121.258  1.00  0.00           O  
ATOM   4332  CB  PRO A 281      25.524  84.823 118.428  1.00  0.00           C  
ATOM   4333  CG  PRO A 281      24.203  84.022 118.410  1.00  0.00           C  
ATOM   4334  CD  PRO A 281      24.139  83.506 119.844  1.00  0.00           C  
ATOM   4335  HA  PRO A 281      26.965  83.155 118.868  1.00  0.00           H  
ATOM   4336  HB2 PRO A 281      25.384  85.864 118.716  1.00  0.00           H  
ATOM   4337  HB3 PRO A 281      25.947  84.784 117.423  1.00  0.00           H  
ATOM   4338  HG2 PRO A 281      23.378  84.639 118.055  1.00  0.00           H  
ATOM   4339  HG3 PRO A 281      24.302  83.169 117.738  1.00  0.00           H  
ATOM   4340  HD2 PRO A 281      23.564  84.164 120.495  1.00  0.00           H  
ATOM   4341  HD3 PRO A 281      23.546  82.591 119.813  1.00  0.00           H  
ATOM   4342  N   CYS A 282      28.606  85.016 119.619  1.00  0.00           N  
ATOM   4343  CA  CYS A 282      29.441  86.122 120.108  1.00  0.00           C  
ATOM   4344  C   CYS A 282      29.229  87.459 119.325  1.00  0.00           C  
ATOM   4345  O   CYS A 282      29.397  88.544 119.929  1.00  0.00           O  
ATOM   4346  CB  CYS A 282      30.870  85.572 120.093  1.00  0.00           C  
ATOM   4347  SG  CYS A 282      32.066  86.767 120.688  1.00  0.00           S  
ATOM   4348  H   CYS A 282      28.703  84.781 118.641  1.00  0.00           H  
ATOM   4349  HA  CYS A 282      29.197  86.400 121.133  1.00  0.00           H  
ATOM   4350  HB2 CYS A 282      30.980  84.725 120.770  1.00  0.00           H  
ATOM   4351  HB3 CYS A 282      31.222  85.260 119.110  1.00  0.00           H  
ATOM   4352  HG  CYS A 282      32.011  87.607 119.651  1.00  0.00           H  
ATOM   4353  N   TYR A 283      28.744  87.435 118.099  1.00  0.00           N  
ATOM   4354  CA  TYR A 283      28.260  88.576 117.289  1.00  0.00           C  
ATOM   4355  C   TYR A 283      26.811  88.339 116.731  1.00  0.00           C  
ATOM   4356  O   TYR A 283      26.378  87.216 116.394  1.00  0.00           O  
ATOM   4357  CB  TYR A 283      29.228  88.905 116.162  1.00  0.00           C  
ATOM   4358  CG  TYR A 283      30.673  88.908 116.515  1.00  0.00           C  
ATOM   4359  CD1 TYR A 283      31.404  87.758 116.353  1.00  0.00           C  
ATOM   4360  CD2 TYR A 283      31.279  90.103 116.989  1.00  0.00           C  
ATOM   4361  CE1 TYR A 283      32.786  87.822 116.587  1.00  0.00           C  
ATOM   4362  CE2 TYR A 283      32.685  90.126 117.166  1.00  0.00           C  
ATOM   4363  CZ  TYR A 283      33.490  88.994 116.869  1.00  0.00           C  
ATOM   4364  OH  TYR A 283      34.872  88.979 116.933  1.00  0.00           O  
ATOM   4365  H   TYR A 283      28.526  86.504 117.771  1.00  0.00           H  
ATOM   4366  HA  TYR A 283      28.033  89.427 117.931  1.00  0.00           H  
ATOM   4367  HB2 TYR A 283      29.154  88.162 115.368  1.00  0.00           H  
ATOM   4368  HB3 TYR A 283      29.069  89.854 115.648  1.00  0.00           H  
ATOM   4369  HD1 TYR A 283      30.964  86.815 116.067  1.00  0.00           H  
ATOM   4370  HD2 TYR A 283      30.718  91.006 117.182  1.00  0.00           H  
ATOM   4371  HE1 TYR A 283      33.342  86.906 116.451  1.00  0.00           H  
ATOM   4372  HE2 TYR A 283      33.147  91.051 117.480  1.00  0.00           H  
ATOM   4373  HH  TYR A 283      35.221  88.137 116.630  1.00  0.00           H  
ATOM   4374  N   PHE A 284      26.065  89.448 116.628  1.00  0.00           N  
ATOM   4375  CA  PHE A 284      24.850  89.612 115.922  1.00  0.00           C  
ATOM   4376  C   PHE A 284      25.023  90.452 114.643  1.00  0.00           C  
ATOM   4377  O   PHE A 284      25.627  91.503 114.564  1.00  0.00           O  
ATOM   4378  CB  PHE A 284      23.698  90.168 116.758  1.00  0.00           C  
ATOM   4379  CG  PHE A 284      23.160  89.150 117.908  1.00  0.00           C  
ATOM   4380  CD1 PHE A 284      23.426  89.378 119.253  1.00  0.00           C  
ATOM   4381  CD2 PHE A 284      22.462  87.995 117.515  1.00  0.00           C  
ATOM   4382  CE1 PHE A 284      22.973  88.439 120.188  1.00  0.00           C  
ATOM   4383  CE2 PHE A 284      21.860  87.114 118.427  1.00  0.00           C  
ATOM   4384  CZ  PHE A 284      22.111  87.397 119.809  1.00  0.00           C  
ATOM   4385  H   PHE A 284      26.338  90.266 117.155  1.00  0.00           H  
ATOM   4386  HA  PHE A 284      24.625  88.586 115.628  1.00  0.00           H  
ATOM   4387  HB2 PHE A 284      24.105  91.034 117.278  1.00  0.00           H  
ATOM   4388  HB3 PHE A 284      22.962  90.677 116.135  1.00  0.00           H  
ATOM   4389  HD1 PHE A 284      23.966  90.241 119.613  1.00  0.00           H  
ATOM   4390  HD2 PHE A 284      22.333  87.858 116.451  1.00  0.00           H  
ATOM   4391  HE1 PHE A 284      23.329  88.623 121.190  1.00  0.00           H  
ATOM   4392  HE2 PHE A 284      21.163  86.318 118.210  1.00  0.00           H  
ATOM   4393  HZ  PHE A 284      21.719  86.731 120.564  1.00  0.00           H  
ATOM   4394  N   ILE A 285      24.423  90.070 113.541  1.00  0.00           N  
ATOM   4395  CA  ILE A 285      24.628  90.628 112.198  1.00  0.00           C  
ATOM   4396  C   ILE A 285      23.328  91.033 111.561  1.00  0.00           C  
ATOM   4397  O   ILE A 285      22.546  90.100 111.363  1.00  0.00           O  
ATOM   4398  CB  ILE A 285      25.430  89.735 111.384  1.00  0.00           C  
ATOM   4399  CG1 ILE A 285      26.799  89.497 112.040  1.00  0.00           C  
ATOM   4400  CG2 ILE A 285      25.754  90.471 110.044  1.00  0.00           C  
ATOM   4401  CD1 ILE A 285      26.811  88.003 112.460  1.00  0.00           C  
ATOM   4402  H   ILE A 285      23.812  89.270 113.618  1.00  0.00           H  
ATOM   4403  HA  ILE A 285      25.181  91.561 112.314  1.00  0.00           H  
ATOM   4404  HB  ILE A 285      24.846  88.827 111.227  1.00  0.00           H  
ATOM   4405 HG12 ILE A 285      27.603  89.639 111.318  1.00  0.00           H  
ATOM   4406 HG13 ILE A 285      27.003  90.174 112.871  1.00  0.00           H  
ATOM   4407 HG21 ILE A 285      26.131  91.471 110.261  1.00  0.00           H  
ATOM   4408 HG22 ILE A 285      26.532  89.936 109.499  1.00  0.00           H  
ATOM   4409 HG23 ILE A 285      24.921  90.741 109.395  1.00  0.00           H  
ATOM   4410 HD11 ILE A 285      26.140  87.737 113.277  1.00  0.00           H  
ATOM   4411 HD12 ILE A 285      26.462  87.344 111.665  1.00  0.00           H  
ATOM   4412 HD13 ILE A 285      27.834  87.774 112.758  1.00  0.00           H  
ATOM   4413  N   HID A 286      23.078  92.319 111.218  1.00  0.00           N  
ATOM   4414  CA  HID A 286      21.903  92.764 110.464  1.00  0.00           C  
ATOM   4415  C   HID A 286      22.258  92.784 108.974  1.00  0.00           C  
ATOM   4416  O   HID A 286      23.345  93.202 108.581  1.00  0.00           O  
ATOM   4417  CB  HID A 286      21.394  94.191 110.910  1.00  0.00           C  
ATOM   4418  CG  HID A 286      20.771  94.110 112.263  1.00  0.00           C  
ATOM   4419  CD2 HID A 286      21.401  94.163 113.449  1.00  0.00           C  
ATOM   4420  ND1 HID A 286      19.471  93.886 112.572  1.00  0.00           N  
ATOM   4421  CE1 HID A 286      19.326  94.000 113.950  1.00  0.00           C  
ATOM   4422  NE2 HID A 286      20.513  94.114 114.555  1.00  0.00           N  
ATOM   4423  H   HID A 286      23.847  92.972 111.251  1.00  0.00           H  
ATOM   4424  HA  HID A 286      21.070  92.103 110.698  1.00  0.00           H  
ATOM   4425  HB2 HID A 286      22.192  94.933 110.932  1.00  0.00           H  
ATOM   4426  HB3 HID A 286      20.649  94.490 110.173  1.00  0.00           H  
ATOM   4427  HD1 HID A 286      18.769  93.696 111.872  1.00  0.00           H  
ATOM   4428  HD2 HID A 286      22.465  94.312 113.563  1.00  0.00           H  
ATOM   4429  HE1 HID A 286      18.349  93.808 114.370  1.00  0.00           H  
ATOM   4430  N   VAL A 287      21.201  92.425 108.253  1.00  0.00           N  
ATOM   4431  CA  VAL A 287      21.093  92.595 106.815  1.00  0.00           C  
ATOM   4432  C   VAL A 287      19.817  93.342 106.599  1.00  0.00           C  
ATOM   4433  O   VAL A 287      18.735  92.895 106.974  1.00  0.00           O  
ATOM   4434  CB  VAL A 287      21.074  91.179 106.171  1.00  0.00           C  
ATOM   4435  CG1 VAL A 287      21.003  91.248 104.631  1.00  0.00           C  
ATOM   4436  CG2 VAL A 287      22.482  90.519 106.409  1.00  0.00           C  
ATOM   4437  H   VAL A 287      20.335  92.131 108.681  1.00  0.00           H  
ATOM   4438  HA  VAL A 287      21.922  93.181 106.418  1.00  0.00           H  
ATOM   4439  HB  VAL A 287      20.195  90.604 106.459  1.00  0.00           H  
ATOM   4440 HG11 VAL A 287      20.048  91.656 104.302  1.00  0.00           H  
ATOM   4441 HG12 VAL A 287      21.794  91.839 104.169  1.00  0.00           H  
ATOM   4442 HG13 VAL A 287      21.052  90.198 104.342  1.00  0.00           H  
ATOM   4443 HG21 VAL A 287      23.199  91.278 106.094  1.00  0.00           H  
ATOM   4444 HG22 VAL A 287      22.707  90.190 107.423  1.00  0.00           H  
ATOM   4445 HG23 VAL A 287      22.486  89.637 105.769  1.00  0.00           H  
ATOM   4446  N   LEU A 288      19.974  94.461 105.926  1.00  0.00           N  
ATOM   4447  CA  LEU A 288      18.856  95.299 105.529  1.00  0.00           C  
ATOM   4448  C   LEU A 288      18.992  95.710 104.006  1.00  0.00           C  
ATOM   4449  O   LEU A 288      19.995  96.257 103.577  1.00  0.00           O  
ATOM   4450  CB  LEU A 288      18.556  96.401 106.606  1.00  0.00           C  
ATOM   4451  CG  LEU A 288      17.497  97.447 106.150  1.00  0.00           C  
ATOM   4452  CD1 LEU A 288      16.637  97.999 107.256  1.00  0.00           C  
ATOM   4453  CD2 LEU A 288      18.069  98.722 105.380  1.00  0.00           C  
ATOM   4454  H   LEU A 288      20.913  94.745 105.685  1.00  0.00           H  
ATOM   4455  HA  LEU A 288      17.968  94.673 105.441  1.00  0.00           H  
ATOM   4456  HB2 LEU A 288      18.254  95.843 107.493  1.00  0.00           H  
ATOM   4457  HB3 LEU A 288      19.450  96.938 106.922  1.00  0.00           H  
ATOM   4458  HG  LEU A 288      16.850  96.856 105.501  1.00  0.00           H  
ATOM   4459 HD11 LEU A 288      17.113  98.746 107.891  1.00  0.00           H  
ATOM   4460 HD12 LEU A 288      15.858  98.555 106.735  1.00  0.00           H  
ATOM   4461 HD13 LEU A 288      16.180  97.219 107.865  1.00  0.00           H  
ATOM   4462 HD21 LEU A 288      18.771  98.454 104.591  1.00  0.00           H  
ATOM   4463 HD22 LEU A 288      17.230  99.316 105.017  1.00  0.00           H  
ATOM   4464 HD23 LEU A 288      18.566  99.304 106.156  1.00  0.00           H  
ATOM   4465  N   LYS A 289      17.953  95.596 103.274  1.00  0.00           N  
ATOM   4466  CA  LYS A 289      17.876  96.027 101.823  1.00  0.00           C  
ATOM   4467  C   LYS A 289      16.894  97.190 101.688  1.00  0.00           C  
ATOM   4468  O   LYS A 289      15.713  97.004 102.090  1.00  0.00           O  
ATOM   4469  CB  LYS A 289      17.420  94.712 101.064  1.00  0.00           C  
ATOM   4470  CG  LYS A 289      17.548  94.549  99.496  1.00  0.00           C  
ATOM   4471  CD  LYS A 289      16.503  95.411  98.761  1.00  0.00           C  
ATOM   4472  CE  LYS A 289      15.095  95.180  99.254  1.00  0.00           C  
ATOM   4473  NZ  LYS A 289      14.126  96.033  98.573  1.00  0.00           N1+
ATOM   4474  H   LYS A 289      17.167  95.112 103.685  1.00  0.00           H  
ATOM   4475  HA  LYS A 289      18.845  96.268 101.389  1.00  0.00           H  
ATOM   4476  HB2 LYS A 289      18.040  93.951 101.537  1.00  0.00           H  
ATOM   4477  HB3 LYS A 289      16.382  94.443 101.263  1.00  0.00           H  
ATOM   4478  HG2 LYS A 289      18.565  94.833  99.223  1.00  0.00           H  
ATOM   4479  HG3 LYS A 289      17.397  93.482  99.332  1.00  0.00           H  
ATOM   4480  HD2 LYS A 289      16.813  96.456  98.738  1.00  0.00           H  
ATOM   4481  HD3 LYS A 289      16.585  95.009  97.751  1.00  0.00           H  
ATOM   4482  HE2 LYS A 289      14.723  94.163  99.127  1.00  0.00           H  
ATOM   4483  HE3 LYS A 289      15.050  95.359 100.327  1.00  0.00           H  
ATOM   4484  HZ1 LYS A 289      14.231  95.962  97.571  1.00  0.00           H  
ATOM   4485  HZ2 LYS A 289      13.162  95.891  98.839  1.00  0.00           H  
ATOM   4486  HZ3 LYS A 289      14.354  96.998  98.765  1.00  0.00           H  
ATOM   4487  N   LYS A 290      17.335  98.330 101.081  1.00  0.00           N  
ATOM   4488  CA  LYS A 290      16.483  99.513 100.905  1.00  0.00           C  
ATOM   4489  C   LYS A 290      15.276  99.214 100.177  1.00  0.00           C  
ATOM   4490  O   LYS A 290      15.338  98.421  99.207  1.00  0.00           O  
ATOM   4491  CB  LYS A 290      17.273 100.579 100.126  1.00  0.00           C  
ATOM   4492  CG  LYS A 290      17.260 101.978 100.904  1.00  0.00           C  
ATOM   4493  CD  LYS A 290      18.106 103.075 100.303  1.00  0.00           C  
ATOM   4494  CE  LYS A 290      18.086 104.487 100.856  1.00  0.00           C  
ATOM   4495  NZ  LYS A 290      18.742 105.378  99.918  1.00  0.00           N1+
ATOM   4496  H   LYS A 290      18.292  98.378 100.762  1.00  0.00           H  
ATOM   4497  HA  LYS A 290      16.221  99.887 101.895  1.00  0.00           H  
ATOM   4498  HB2 LYS A 290      18.305 100.256  99.986  1.00  0.00           H  
ATOM   4499  HB3 LYS A 290      16.832 100.759  99.147  1.00  0.00           H  
ATOM   4500  HG2 LYS A 290      16.236 102.340 100.997  1.00  0.00           H  
ATOM   4501  HG3 LYS A 290      17.736 101.793 101.867  1.00  0.00           H  
ATOM   4502  HD2 LYS A 290      19.110 102.655 100.349  1.00  0.00           H  
ATOM   4503  HD3 LYS A 290      17.853 103.086  99.243  1.00  0.00           H  
ATOM   4504  HE2 LYS A 290      17.061 104.843 100.960  1.00  0.00           H  
ATOM   4505  HE3 LYS A 290      18.632 104.462 101.799  1.00  0.00           H  
ATOM   4506  HZ1 LYS A 290      19.675 105.020  99.771  1.00  0.00           H  
ATOM   4507  HZ2 LYS A 290      18.303 105.454  99.011  1.00  0.00           H  
ATOM   4508  HZ3 LYS A 290      18.766 106.321 100.278  1.00  0.00           H  
ATOM   4509  N   THR A 291      14.191  99.986 100.456  1.00  0.00           N  
ATOM   4510  CA  THR A 291      12.805  99.948  99.873  1.00  0.00           C  
ATOM   4511  C   THR A 291      12.611  99.254  98.499  1.00  0.00           C  
ATOM   4512  O   THR A 291      11.797  98.300  98.424  1.00  0.00           O  
ATOM   4513  CB  THR A 291      12.116 101.366  99.957  1.00  0.00           C  
ATOM   4514  CG2 THR A 291      10.685 101.436  99.379  1.00  0.00           C  
ATOM   4515  OG1 THR A 291      12.204 101.820 101.261  1.00  0.00           O  
ATOM   4516  H   THR A 291      14.356 100.451 101.338  1.00  0.00           H  
ATOM   4517  HA  THR A 291      12.268  99.312 100.577  1.00  0.00           H  
ATOM   4518  HB  THR A 291      12.722 101.979  99.290  1.00  0.00           H  
ATOM   4519  HG1 THR A 291      12.807 102.566 101.260  1.00  0.00           H  
ATOM   4520 HG21 THR A 291      10.066 100.640  99.793  1.00  0.00           H  
ATOM   4521 HG22 THR A 291      10.223 102.356  99.734  1.00  0.00           H  
ATOM   4522 HG23 THR A 291      10.584 101.416  98.294  1.00  0.00           H  
ATOM   4523  N   GLY A 292      13.289  99.854  97.528  1.00  0.00           N  
ATOM   4524  CA  GLY A 292      13.252  99.480  96.097  1.00  0.00           C  
ATOM   4525  C   GLY A 292      13.026  97.967  95.839  1.00  0.00           C  
ATOM   4526  O   GLY A 292      11.892  97.695  95.392  1.00  0.00           O  
ATOM   4527  OXT GLY A 292      13.880  97.046  96.048  1.00  0.00           O1-
ATOM   4528  H   GLY A 292      13.831 100.689  97.699  1.00  0.00           H  
ATOM   4529  HA2 GLY A 292      12.351  99.903  95.650  1.00  0.00           H  
ATOM   4530  HA3 GLY A 292      14.175  99.747  95.583  1.00  0.00           H  
ATOM   4531  CA' SAM A 293      37.408  95.835 110.145  1.00  0.00           C  
ATOM   4532  CB  SAM A 293      37.674  96.553 111.480  1.00  0.00           C  
ATOM   4533  CG  SAM A 293      37.863  98.098 111.353  1.00  0.00           C  
ATOM   4534  SD  SAM A 293      38.571  98.638 112.936  1.00  0.00           S  
ATOM   4535  C5' SAM A 293      37.460  99.941 113.296  1.00  0.00           C  
ATOM   4536  C4' SAM A 293      37.731 101.263 112.557  1.00  0.00           C  
ATOM   4537  O4' SAM A 293      36.544 102.035 112.695  1.00  0.00           O  
ATOM   4538  C3' SAM A 293      38.908 102.159 113.124  1.00  0.00           C  
ATOM   4539  O3' SAM A 293      39.898 102.473 112.137  1.00  0.00           O  
ATOM   4540  C2' SAM A 293      38.150 103.456 113.501  1.00  0.00           C  
ATOM   4541  O2' SAM A 293      38.860 104.720 113.248  1.00  0.00           O  
ATOM   4542  C1' SAM A 293      36.836 103.435 112.723  1.00  0.00           C  
ATOM   4543  OXT SAM A 293      38.339  93.720 110.594  1.00  0.00           O  
ATOM   4544  N1  SAM A 293      33.481 107.444 111.784  1.00  0.00           N  
ATOM   4545  C2  SAM A 293      34.208 106.642 110.973  1.00  0.00           C  
ATOM   4546  N3  SAM A 293      34.940 105.590 111.205  1.00  0.00           N  
ATOM   4547  C4  SAM A 293      35.010 105.259 112.447  1.00  0.00           C  
ATOM   4548  C5  SAM A 293      34.300 105.930 113.446  1.00  0.00           C  
ATOM   4549  C6  SAM A 293      33.538 107.048 113.000  1.00  0.00           C  
ATOM   4550  N6  SAM A 293      32.805 107.851 113.767  1.00  0.00           N  
ATOM   4551  N7  SAM A 293      34.510 105.378 114.697  1.00  0.00           N  
ATOM   4552  C8  SAM A 293      35.429 104.381 114.507  1.00  0.00           C  
ATOM   4553  N9  SAM A 293      35.746 104.263 113.164  1.00  0.00           N  
ATOM   4554  C'  SAM A 293      37.320  94.293 110.297  1.00  0.00           C  
ATOM   4555  N'  SAM A 293      36.304  96.544 109.328  1.00  0.00           N  
ATOM   4556  O'  SAM A 293      36.516  93.737 109.606  1.00  0.00           O  
ATOM   4557 HN61 SAM A 293      32.629 107.420 114.666  1.00  0.00           H  
ATOM   4558 HN62 SAM A 293      31.982 108.199 113.292  1.00  0.00           H  
ATOM   4559  HA  SAM A 293      38.295  95.969 109.523  1.00  0.00           H  
ATOM   4560  HB1 SAM A 293      38.605  96.196 111.938  1.00  0.00           H  
ATOM   4561  HB2 SAM A 293      36.899  96.224 112.183  1.00  0.00           H  
ATOM   4562  HG1 SAM A 293      36.917  98.627 111.183  1.00  0.00           H  
ATOM   4563  HG2 SAM A 293      38.648  98.416 110.656  1.00  0.00           H  
ATOM   4564 HO2' SAM A 293      38.961 104.587 112.290  1.00  0.00           H  
ATOM   4565 HO3' SAM A 293      39.490 102.880 111.353  1.00  0.00           H  
ATOM   4566  H01 SAM A 293      35.888 103.829 115.317  1.00  0.00           H  
ATOM   4567  H02 SAM A 293      37.851 101.159 111.472  1.00  0.00           H  
ATOM   4568  H03 SAM A 293      39.400 101.647 113.960  1.00  0.00           H  
ATOM   4569  H04 SAM A 293      37.810 103.449 114.544  1.00  0.00           H  
ATOM   4570  H05 SAM A 293      36.919 103.801 111.693  1.00  0.00           H  
ATOM   4571  H06 SAM A 293      34.166 106.930 109.924  1.00  0.00           H  
ATOM   4572  H07 SAM A 293      36.149  96.022 108.454  1.00  0.00           H  
ATOM   4573  H08 SAM A 293      36.418  97.560 109.202  1.00  0.00           H  
ATOM   4574  H09 SAM A 293      35.444  96.495 109.894  1.00  0.00           H  
ATOM   4575 H5'1 SAM A 293      37.578  99.984 114.386  1.00  0.00           H  
ATOM   4576 H5'2 SAM A 293      36.457  99.664 112.951  1.00  0.00           H  
ATOM   4577  N   ACT A 294      36.109  96.674 117.215  1.00  0.00           N  
ATOM   4578  CA  ACT A 294      36.933  95.472 117.828  1.00  0.00           C  
ATOM   4579  C   ACT A 294      36.318  94.397 118.731  1.00  0.00           C  
ATOM   4580  O   ACT A 294      36.974  93.453 119.086  1.00  0.00           O  
ATOM   4581  CE  ACT A 294      36.734  97.372 116.037  1.00  0.00           C  
ATOM   4582  OXT ACT A 294      35.119  94.414 119.008  1.00  0.00           O1-
ATOM   4583  HE1 ACT A 294      36.202  98.298 115.812  1.00  0.00           H  
ATOM   4584  HE2 ACT A 294      37.769  97.591 116.304  1.00  0.00           H  
ATOM   4585  HE3 ACT A 294      36.666  96.693 115.187  1.00  0.00           H  
ATOM   4586  H1  ACT A 294      37.762  95.828 118.440  1.00  0.00           H  
ATOM   4587  H3  ACT A 294      37.289  94.945 116.941  1.00  0.00           H  
ATOM   4588  H01 ACT A 294      35.936  97.406 117.919  1.00  0.00           H  
ATOM   4589  H02 ACT A 294      35.141  96.366 117.039  1.00  0.00           H  
END
